# Supplementary material for: From Design to Screening: A New Antimicrobial Peptide Discovery Pipeline
Source: PLoS One. 2013 Mar 19;8(3):e59305. doi: 10.1371/journal.pone.0059305 (PMC3602187; doi:10.1371/journal.pone.0059305)
Supplement: Data File S1 — PLN-423 mutant library. (TXT) [file pone.0059305.s004.txt]

>Pep-1_1
KYYGNGVTCGKHSCSVNRGQAFSCSVSHLANFGHGKC*
>Pep-1_2
KYYGNGVTCGKHSCSVNDGQAFSCSVSHLANFGHGKC*
>Pep-1_3
KYYGNGVTCGKHSCSVNYGQAFSCSVSHLANFGHGKC*
>Pep-1_4
KYYGNGVTCGKHSCSVNMGQAFSCSVSHLANFGHGKC*
>Pep-1_5
KYYGNGVTCGKHSCSVNAGQAFSCSVSHLANFGHGKC*
>Pep-1_6
KYYGNGVTCGKHSCSVNCGQAFSCSVSHLANFGHGKC*
>Pep-1_7
KYYGNGVTCGKHSCSVNWRQAFSCSVSHLANFGHGKC*
>Pep-1_8
KYYGNGVTCGKHSCSVNWEQAFSCSVSHLANFGHGKC*
>Pep-1_9
KYYGNGVTCGKHSCSVNWNQAFSCSVSHLANFGHGKC*
>Pep-1_10
KYYGNGVTCGKHSCSVNWMQAFSCSVSHLANFGHGKC*
>Pep-1_11
KYYGNGVTCGKHSCSVNWAQAFSCSVSHLANFGHGKC*
>Pep-1_12
KYYGNGVTCGKHSCSVNWCQAFSCSVSHLANFGHGKC*
>Pep-1_13
KYYGNGVTCGKHSCSVNWGKAFSCSVSHLANFGHGKC*
>Pep-1_14
KYYGNGVTCGKHSCSVNWGDAFSCSVSHLANFGHGKC*
>Pep-1_15
KYYGNGVTCGKHSCSVNWGTAFSCSVSHLANFGHGKC*
>Pep-1_16
KYYGNGVTCGKHSCSVNWGVAFSCSVSHLANFGHGKC*
>Pep-1_17
KYYGNGVTCGKHSCSVNWGGAFSCSVSHLANFGHGKC*
>Pep-1_18
KYYGNGVTCGKHSCSVNWGWAFSCSVSHLANFGHGKC*
>Pep-1_19
KYYGNGVTCGKHSCSVNWGQRFSCSVSHLANFGHGKC*
>Pep-1_20
KYYGNGVTCGKHSCSVNWGQDFSCSVSHLANFGHGKC*
>Pep-1_21
KYYGNGVTCGKHSCSVNWGQNFSCSVSHLANFGHGKC*
>Pep-1_22
KYYGNGVTCGKHSCSVNWGQVFSCSVSHLANFGHGKC*
>Pep-1_23
KYYGNGVTCGKHSCSVNWGQGFSCSVSHLANFGHGKC*
>Pep-1_24
KYYGNGVTCGKHSCSVNWGQPFSCSVSHLANFGHGKC*
>Pep-1_25
KYYGNGVTCGKHSCSVNWGQAKSCSVSHLANFGHGKC*
>Pep-1_26
KYYGNGVTCGKHSCSVNWGQAESCSVSHLANFGHGKC*
>Pep-1_27
KYYGNGVTCGKHSCSVNWGQANSCSVSHLANFGHGKC*
>Pep-1_28
KYYGNGVTCGKHSCSVNWGQAVSCSVSHLANFGHGKC*
>Pep-1_29
KYYGNGVTCGKHSCSVNWGQAASCSVSHLANFGHGKC*
>Pep-1_30
KYYGNGVTCGKHSCSVNWGQACSCSVSHLANFGHGKC*
>Pep-1_31
KYYGNGVTCGKHSCSVNWGQAFKCSVSHLANFGHGKC*
>Pep-1_32
KYYGNGVTCGKHSCSVNWGQAFECSVSHLANFGHGKC*
>Pep-1_34
KYYGNGVTCGKHSCSVNWGQAFVCSVSHLANFGHGKC*
>Pep-1_35
KYYGNGVTCGKHSCSVNWGQAFACSVSHLANFGHGKC*
>Pep-1_36
KYYGNGVTCGKHSCSVNWGQAFWCSVSHLANFGHGKC*
>Pep-1_37
KYYGNGVTCGKHSCSVNWGQAFSHSVSHLANFGHGKC*
>Pep-1_38
KYYGNGVTCGKHSCSVNWGQAFSESVSHLANFGHGKC*
>Pep-1_39
KYYGNGVTCGKHSCSVNWGQAFSYSVSHLANFGHGKC*
>Pep-1_40
KYYGNGVTCGKHSCSVNWGQAFSISVSHLANFGHGKC*
>Pep-1_41
KYYGNGVTCGKHSCSVNWGQAFSASVSHLANFGHGKC*
>Pep-1_42
KYYGNGVTCGKHSCSVNWGQAFSPSVSHLANFGHGKC*
>Pep-1_43
KYYGNGVTCGKHSCSVNWGQAFSCHVSHLANFGHGKC*
>Pep-1_44
KYYGNGVTCGKHSCSVNWGQAFSCDVSHLANFGHGKC*
>Pep-1_45
KYYGNGVTCGKHSCSVNWGQAFSCNVSHLANFGHGKC*
>Pep-1_46
KYYGNGVTCGKHSCSVNWGQAFSCVVSHLANFGHGKC*
>Pep-1_47
KYYGNGVTCGKHSCSVNWGQAFSCAVSHLANFGHGKC*
>Pep-1_48
KYYGNGVTCGKHSCSVNWGQAFSCPVSHLANFGHGKC*
>Pep-1_49
KYYGNGVTCGKHSCSVNWGQAFSCSRSHLANFGHGKC*
>Pep-1_50
KYYGNGVTCGKHSCSVNWGQAFSCSDSHLANFGHGKC*
>Pep-1_51
KYYGNGVTCGKHSCSVNWGQAFSCSYSHLANFGHGKC*
>Pep-1_52
KYYGNGVTCGKHSCSVNWGQAFSCSFSHLANFGHGKC*
>Pep-1_53
KYYGNGVTCGKHSCSVNWGQAFSCSASHLANFGHGKC*
>Pep-1_54
KYYGNGVTCGKHSCSVNWGQAFSCSWSHLANFGHGKC*
>Pep-1_55
KYYGNGVTCGKHSCSVNWGQAFSCSVHHLANFGHGKC*
>Pep-1_56
KYYGNGVTCGKHSCSVNWGQAFSCSVEHLANFGHGKC*
>Pep-1_57
KYYGNGVTCGKHSCSVNWGQAFSCSVTHLANFGHGKC*
>Pep-1_58
KYYGNGVTCGKHSCSVNWGQAFSCSVVHLANFGHGKC*
>Pep-1_59
KYYGNGVTCGKHSCSVNWGQAFSCSVAHLANFGHGKC*
>Pep-1_60
KYYGNGVTCGKHSCSVNWGQAFSCSVPHLANFGHGKC*
>Pep-1_61
KYYGNGVTCGKHSCSVNWGQAFSCSVSRLANFGHGKC*
>Pep-1_62
KYYGNGVTCGKHSCSVNWGQAFSCSVSDLANFGHGKC*
>Pep-1_63
KYYGNGVTCGKHSCSVNWGQAFSCSVSNLANFGHGKC*
>Pep-1_64
KYYGNGVTCGKHSCSVNWGQAFSCSVSVLANFGHGKC*
>Pep-1_65
KYYGNGVTCGKHSCSVNWGQAFSCSVSALANFGHGKC*
>Pep-1_66
KYYGNGVTCGKHSCSVNWGQAFSCSVSPLANFGHGKC*
>Pep-1_67
KYYGNGVTCGKHSCSVNWGQAFSCSVSHKANFGHGKC*
>Pep-1_68
KYYGNGVTCGKHSCSVNWGQAFSCSVSHDANFGHGKC*
>Pep-1_69
KYYGNGVTCGKHSCSVNWGQAFSCSVSHSANFGHGKC*
>Pep-1_70
KYYGNGVTCGKHSCSVNWGQAFSCSVSHMANFGHGKC*
>Pep-1_71
KYYGNGVTCGKHSCSVNWGQAFSCSVSHGANFGHGKC*
>Pep-1_72
KYYGNGVTCGKHSCSVNWGQAFSCSVSHCANFGHGKC*
>Pep-1_73
KYYGNGVTCGKHSCSVNWGQAFSCSVSHLHNFGHGKC*
>Pep-1_74
KYYGNGVTCGKHSCSVNWGQAFSCSVSHLDNFGHGKC*
>Pep-1_75
KYYGNGVTCGKHSCSVNWGQAFSCSVSHLKNFGHGKC*
>Pep-1_76
KYYGNGVTCGKHSCSVNWGQAFSCSVSHLVNFGHGKC*
>Pep-1_77
KYYGNGVTCGKHSCSVNWGQAFSCSVSHLGNFGHGKC*
>Pep-1_78
KYYGNGVTCGKHSCSVNWGQAFSCSVSHLPNFGHGKC*
>Pep-1_79
KYYGNGVTCGKHSCSVNWGQAFSCSVSHLAHFGHGKC*
>Pep-1_80
KYYGNGVTCGKHSCSVNWGQAFSCSVSHLAEFGHGKC*
>Pep-1_81
KYYGNGVTCGKHSCSVNWGQAFSCSVSHLAKFGHGKC*
>Pep-1_82
KYYGNGVTCGKHSCSVNWGQAFSCSVSHLAVFGHGKC*
>Pep-1_83
KYYGNGVTCGKHSCSVNWGQAFSCSVSHLAGFGHGKC*
>Pep-1_84
KYYGNGVTCGKHSCSVNWGQAFSCSVSHLAWFGHGKC*
>Pep-1_85
KYYGNGVTCGKHSCSVNWGQAFSCSVSHLANRGHGKC*
>Pep-1_86
KYYGNGVTCGKHSCSVNWGQAFSCSVSHLANDGHGKC*
>Pep-1_87
KYYGNGVTCGKHSCSVNWGQAFSCSVSHLANKGHGKC*
>Pep-1_88
KYYGNGVTCGKHSCSVNWGQAFSCSVSHLANMGHGKC*
>Pep-1_89
KYYGNGVTCGKHSCSVNWGQAFSCSVSHLANGGHGKC*
>Pep-1_90
KYYGNGVTCGKHSCSVNWGQAFSCSVSHLANCGHGKC*
>Pep-1_91
KYYGNGVTCGKHSCSVNWGQAFSCSVSHLANFRHGKC*
>Pep-1_92
KYYGNGVTCGKHSCSVNWGQAFSCSVSHLANFEHGKC*
>Pep-1_93
KYYGNGVTCGKHSCSVNWGQAFSCSVSHLANFYHGKC*
>Pep-1_94
KYYGNGVTCGKHSCSVNWGQAFSCSVSHLANFMHGKC*
>Pep-1_95
KYYGNGVTCGKHSCSVNWGQAFSCSVSHLANFAHGKC*
>Pep-1_96
KYYGNGVTCGKHSCSVNWGQAFSCSVSHLANFCHGKC*
>Pep-1_97
KYYGNGVTCGKHSCSVNWGQAFSCSVSHLANFGRGKC*
>Pep-1_98
KYYGNGVTCGKHSCSVNWGQAFSCSVSHLANFGEGKC*
>Pep-1_99
KYYGNGVTCGKHSCSVNWGQAFSCSVSHLANFGSGKC*
>Pep-1_100
KYYGNGVTCGKHSCSVNWGQAFSCSVSHLANFGMGKC*
>Pep-1_101
KYYGNGVTCGKHSCSVNWGQAFSCSVSHLANFGGGKC*
>Pep-1_102
KYYGNGVTCGKHSCSVNWGQAFSCSVSHLANFGWGKC*
>Pep-1_103
KYYGNGVTCGKHSCSVNWGQAFSCSVSHLANFGHRKC*
>Pep-1_104
KYYGNGVTCGKHSCSVNWGQAFSCSVSHLANFGHEKC*
>Pep-1_105
KYYGNGVTCGKHSCSVNWGQAFSCSVSHLANFGHNKC*
>Pep-1_106
KYYGNGVTCGKHSCSVNWGQAFSCSVSHLANFGHMKC*
>Pep-1_107
KYYGNGVTCGKHSCSVNWGQAFSCSVSHLANFGHAKC*
>Pep-1_108
KYYGNGVTCGKHSCSVNWGQAFSCSVSHLANFGHPKC*
>Pep-1_109
KYYGNGVTCGKHSCSVNWGQAFSCSVSHLANFGHGHC*
>Pep-1_110
KYYGNGVTCGKHSCSVNWGQAFSCSVSHLANFGHGEC*
>Pep-1_111
KYYGNGVTCGKHSCSVNWGQAFSCSVSHLANFGHGSC*
>Pep-1_112
KYYGNGVTCGKHSCSVNWGQAFSCSVSHLANFGHGLC*
>Pep-1_113
KYYGNGVTCGKHSCSVNWGQAFSCSVSHLANFGHGAC*
>Pep-1_114
KYYGNGVTCGKHSCSVNWGQAFSCSVSHLANFGHGWC*
>Pep-1_115
KYYGNGVTCGKHSCSVNWGQAFSCSVSHLANFGHGKK*
>Pep-1_116
KYYGNGVTCGKHSCSVNWGQAFSCSVSHLANFGHGKD*
>Pep-1_117
KYYGNGVTCGKHSCSVNWGQAFSCSVSHLANFGHGKY*
>Pep-1_118
KYYGNGVTCGKHSCSVNWGQAFSCSVSHLANFGHGKM*
>Pep-1_119
KYYGNGVTCGKHSCSVNWGQAFSCSVSHLANFGHGKA*
>Pep-1_120
KYYGNGVTCGKHSCSVNWGQAFSCSVSHLANFGHGKP*
>Pep-2_1
KYYGNGVTCGKHSCSVNRKQAFSCSVSHLANFGHGKC*
>Pep-2_2
KYYGNGVTCGKHSCSVNREQAFSCSVSHLANFGHGKC*
>Pep-2_3
KYYGNGVTCGKHSCSVNRSQAFSCSVSHLANFGHGKC*
>Pep-2_4
KYYGNGVTCGKHSCSVNRIQAFSCSVSHLANFGHGKC*
>Pep-2_5
KYYGNGVTCGKHSCSVNRAQAFSCSVSHLANFGHGKC*
>Pep-2_6
KYYGNGVTCGKHSCSVNRWQAFSCSVSHLANFGHGKC*
>Pep-2_7
KYYGNGVTCGKHSCSVNRGHAFSCSVSHLANFGHGKC*
>Pep-2_8
KYYGNGVTCGKHSCSVNRGDAFSCSVSHLANFGHGKC*
>Pep-2_9
KYYGNGVTCGKHSCSVNRGSAFSCSVSHLANFGHGKC*
>Pep-2_10
KYYGNGVTCGKHSCSVNRGIAFSCSVSHLANFGHGKC*
>Pep-2_11
KYYGNGVTCGKHSCSVNRGGAFSCSVSHLANFGHGKC*
>Pep-2_12
KYYGNGVTCGKHSCSVNRGCAFSCSVSHLANFGHGKC*
>Pep-2_13
KYYGNGVTCGKHSCSVNRGQRFSCSVSHLANFGHGKC*
>Pep-2_14
KYYGNGVTCGKHSCSVNRGQEFSCSVSHLANFGHGKC*
>Pep-2_15
KYYGNGVTCGKHSCSVNRGQYFSCSVSHLANFGHGKC*
>Pep-2_16
KYYGNGVTCGKHSCSVNRGQVFSCSVSHLANFGHGKC*
>Pep-2_17
KYYGNGVTCGKHSCSVNRGQGFSCSVSHLANFGHGKC*
>Pep-2_18
KYYGNGVTCGKHSCSVNRGQCFSCSVSHLANFGHGKC*
>Pep-2_19
KYYGNGVTCGKHSCSVNRGQAHSCSVSHLANFGHGKC*
>Pep-2_20
KYYGNGVTCGKHSCSVNRGQAESCSVSHLANFGHGKC*
>Pep-2_21
KYYGNGVTCGKHSCSVNRGQAKSCSVSHLANFGHGKC*
>Pep-2_22
KYYGNGVTCGKHSCSVNRGQAISCSVSHLANFGHGKC*
>Pep-2_23
KYYGNGVTCGKHSCSVNRGQAGSCSVSHLANFGHGKC*
>Pep-2_24
KYYGNGVTCGKHSCSVNRGQAPSCSVSHLANFGHGKC*
>Pep-2_25
KYYGNGVTCGKHSCSVNRGQAFKCSVSHLANFGHGKC*
>Pep-2_26
KYYGNGVTCGKHSCSVNRGQAFECSVSHLANFGHGKC*
>Pep-2_27
KYYGNGVTCGKHSCSVNRGQAFYCSVSHLANFGHGKC*
>Pep-2_28
KYYGNGVTCGKHSCSVNRGQAFLCSVSHLANFGHGKC*
>Pep-2_29
KYYGNGVTCGKHSCSVNRGQAFGCSVSHLANFGHGKC*
>Pep-2_30
KYYGNGVTCGKHSCSVNRGQAFWCSVSHLANFGHGKC*
>Pep-2_31
KYYGNGVTCGKHSCSVNRGQAFSHSVSHLANFGHGKC*
>Pep-2_32
KYYGNGVTCGKHSCSVNRGQAFSESVSHLANFGHGKC*
>Pep-2_33
KYYGNGVTCGKHSCSVNRGQAFSKSVSHLANFGHGKC*
>Pep-2_34
KYYGNGVTCGKHSCSVNRGQAFSISVSHLANFGHGKC*
>Pep-2_35
KYYGNGVTCGKHSCSVNRGQAFSASVSHLANFGHGKC*
>Pep-2_36
KYYGNGVTCGKHSCSVNRGQAFSPSVSHLANFGHGKC*
>Pep-2_37
KYYGNGVTCGKHSCSVNRGQAFSCRVSHLANFGHGKC*
>Pep-2_38
KYYGNGVTCGKHSCSVNRGQAFSCDVSHLANFGHGKC*
>Pep-2_39
KYYGNGVTCGKHSCSVNRGQAFSCTVSHLANFGHGKC*
>Pep-2_40
KYYGNGVTCGKHSCSVNRGQAFSCFVSHLANFGHGKC*
>Pep-2_41
KYYGNGVTCGKHSCSVNRGQAFSCAVSHLANFGHGKC*
>Pep-2_42
KYYGNGVTCGKHSCSVNRGQAFSCPVSHLANFGHGKC*
>Pep-2_43
KYYGNGVTCGKHSCSVNRGQAFSCSRSHLANFGHGKC*
>Pep-2_44
KYYGNGVTCGKHSCSVNRGQAFSCSESHLANFGHGKC*
>Pep-2_45
KYYGNGVTCGKHSCSVNRGQAFSCSSSHLANFGHGKC*
>Pep-2_46
KYYGNGVTCGKHSCSVNRGQAFSCSFSHLANFGHGKC*
>Pep-2_47
KYYGNGVTCGKHSCSVNRGQAFSCSGSHLANFGHGKC*
>Pep-2_48
KYYGNGVTCGKHSCSVNRGQAFSCSCSHLANFGHGKC*
>Pep-2_49
KYYGNGVTCGKHSCSVNRGQAFSCSVHHLANFGHGKC*
>Pep-2_50
KYYGNGVTCGKHSCSVNRGQAFSCSVEHLANFGHGKC*
>Pep-2_51
KYYGNGVTCGKHSCSVNRGQAFSCSVYHLANFGHGKC*
>Pep-2_52
KYYGNGVTCGKHSCSVNRGQAFSCSVVHLANFGHGKC*
>Pep-2_53
KYYGNGVTCGKHSCSVNRGQAFSCSVAHLANFGHGKC*
>Pep-2_54
KYYGNGVTCGKHSCSVNRGQAFSCSVCHLANFGHGKC*
>Pep-2_55
KYYGNGVTCGKHSCSVNRGQAFSCSVSRLANFGHGKC*
>Pep-2_56
KYYGNGVTCGKHSCSVNRGQAFSCSVSDLANFGHGKC*
>Pep-2_57
KYYGNGVTCGKHSCSVNRGQAFSCSVSKLANFGHGKC*
>Pep-2_58
KYYGNGVTCGKHSCSVNRGQAFSCSVSFLANFGHGKC*
>Pep-2_59
KYYGNGVTCGKHSCSVNRGQAFSCSVSALANFGHGKC*
>Pep-2_60
KYYGNGVTCGKHSCSVNRGQAFSCSVSWLANFGHGKC*
>Pep-2_61
KYYGNGVTCGKHSCSVNRGQAFSCSVSHRANFGHGKC*
>Pep-2_62
KYYGNGVTCGKHSCSVNRGQAFSCSVSHEANFGHGKC*
>Pep-2_63
KYYGNGVTCGKHSCSVNRGQAFSCSVSHKANFGHGKC*
>Pep-2_64
KYYGNGVTCGKHSCSVNRGQAFSCSVSHIANFGHGKC*
>Pep-2_65
KYYGNGVTCGKHSCSVNRGQAFSCSVSHAANFGHGKC*
>Pep-2_66
KYYGNGVTCGKHSCSVNRGQAFSCSVSHPANFGHGKC*
>Pep-2_67
KYYGNGVTCGKHSCSVNRGQAFSCSVSHLHNFGHGKC*
>Pep-2_68
KYYGNGVTCGKHSCSVNRGQAFSCSVSHLDNFGHGKC*
>Pep-2_69
KYYGNGVTCGKHSCSVNRGQAFSCSVSHLYNFGHGKC*
>Pep-2_70
KYYGNGVTCGKHSCSVNRGQAFSCSVSHLLNFGHGKC*
>Pep-2_71
KYYGNGVTCGKHSCSVNRGQAFSCSVSHLGNFGHGKC*
>Pep-2_72
KYYGNGVTCGKHSCSVNRGQAFSCSVSHLPNFGHGKC*
>Pep-2_73
KYYGNGVTCGKHSCSVNRGQAFSCSVSHLARFGHGKC*
>Pep-2_74
KYYGNGVTCGKHSCSVNRGQAFSCSVSHLADFGHGKC*
>Pep-2_75
KYYGNGVTCGKHSCSVNRGQAFSCSVSHLATFGHGKC*
>Pep-2_76
KYYGNGVTCGKHSCSVNRGQAFSCSVSHLAMFGHGKC*
>Pep-2_77
KYYGNGVTCGKHSCSVNRGQAFSCSVSHLAGFGHGKC*
>Pep-2_78
KYYGNGVTCGKHSCSVNRGQAFSCSVSHLAPFGHGKC*
>Pep-2_79
KYYGNGVTCGKHSCSVNRGQAFSCSVSHLANHGHGKC*
>Pep-2_80
KYYGNGVTCGKHSCSVNRGQAFSCSVSHLANEGHGKC*
>Pep-2_81
KYYGNGVTCGKHSCSVNRGQAFSCSVSHLANTGHGKC*
>Pep-2_82
KYYGNGVTCGKHSCSVNRGQAFSCSVSHLANVGHGKC*
>Pep-2_83
KYYGNGVTCGKHSCSVNRGQAFSCSVSHLANAGHGKC*
>Pep-2_84
KYYGNGVTCGKHSCSVNRGQAFSCSVSHLANCGHGKC*
>Pep-2_85
KYYGNGVTCGKHSCSVNRGQAFSCSVSHLANFRHGKC*
>Pep-2_86
KYYGNGVTCGKHSCSVNRGQAFSCSVSHLANFEHGKC*
>Pep-2_87
KYYGNGVTCGKHSCSVNRGQAFSCSVSHLANFYHGKC*
>Pep-2_88
KYYGNGVTCGKHSCSVNRGQAFSCSVSHLANFVHGKC*
>Pep-2_89
KYYGNGVTCGKHSCSVNRGQAFSCSVSHLANFAHGKC*
>Pep-2_90
KYYGNGVTCGKHSCSVNRGQAFSCSVSHLANFPHGKC*
>Pep-2_91
KYYGNGVTCGKHSCSVNRGQAFSCSVSHLANFGKGKC*
>Pep-2_92
KYYGNGVTCGKHSCSVNRGQAFSCSVSHLANFGEGKC*
>Pep-2_94
KYYGNGVTCGKHSCSVNRGQAFSCSVSHLANFGMGKC*
>Pep-2_95
KYYGNGVTCGKHSCSVNRGQAFSCSVSHLANFGGGKC*
>Pep-2_96
KYYGNGVTCGKHSCSVNRGQAFSCSVSHLANFGWGKC*
>Pep-2_97
KYYGNGVTCGKHSCSVNRGQAFSCSVSHLANFGHHKC*
>Pep-2_98
KYYGNGVTCGKHSCSVNRGQAFSCSVSHLANFGHDKC*
>Pep-2_99
KYYGNGVTCGKHSCSVNRGQAFSCSVSHLANFGHNKC*
>Pep-2_100
KYYGNGVTCGKHSCSVNRGQAFSCSVSHLANFGHFKC*
>Pep-2_101
KYYGNGVTCGKHSCSVNRGQAFSCSVSHLANFGHAKC*
>Pep-2_102
KYYGNGVTCGKHSCSVNRGQAFSCSVSHLANFGHCKC*
>Pep-2_103
KYYGNGVTCGKHSCSVNRGQAFSCSVSHLANFGHGRC*
>Pep-2_104
KYYGNGVTCGKHSCSVNRGQAFSCSVSHLANFGHGEC*
>Pep-2_105
KYYGNGVTCGKHSCSVNRGQAFSCSVSHLANFGHGYC*
>Pep-2_106
KYYGNGVTCGKHSCSVNRGQAFSCSVSHLANFGHGVC*
>Pep-2_107
KYYGNGVTCGKHSCSVNRGQAFSCSVSHLANFGHGGC*
>Pep-2_108
KYYGNGVTCGKHSCSVNRGQAFSCSVSHLANFGHGPC*
>Pep-2_109
KYYGNGVTCGKHSCSVNRGQAFSCSVSHLANFGHGKR*
>Pep-2_110
KYYGNGVTCGKHSCSVNRGQAFSCSVSHLANFGHGKD*
>Pep-2_111
KYYGNGVTCGKHSCSVNRGQAFSCSVSHLANFGHGKS*
>Pep-2_112
KYYGNGVTCGKHSCSVNRGQAFSCSVSHLANFGHGKL*
>Pep-2_113
KYYGNGVTCGKHSCSVNRGQAFSCSVSHLANFGHGKG*
>Pep-2_114
KYYGNGVTCGKHSCSVNRGQAFSCSVSHLANFGHGKW*
>Pep-2_115
KYYGNGVTCGKHSCSVNDRQAFSCSVSHLANFGHGKC*
>Pep-2_116
KYYGNGVTCGKHSCSVNDDQAFSCSVSHLANFGHGKC*
>Pep-2_117
KYYGNGVTCGKHSCSVNDKQAFSCSVSHLANFGHGKC*
>Pep-2_118
KYYGNGVTCGKHSCSVNDVQAFSCSVSHLANFGHGKC*
>Pep-2_119
KYYGNGVTCGKHSCSVNDAQAFSCSVSHLANFGHGKC*
>Pep-2_120
KYYGNGVTCGKHSCSVNDCQAFSCSVSHLANFGHGKC*
>Pep-2_121
KYYGNGVTCGKHSCSVNDGKAFSCSVSHLANFGHGKC*
>Pep-2_122
KYYGNGVTCGKHSCSVNDGEAFSCSVSHLANFGHGKC*
>Pep-2_123
KYYGNGVTCGKHSCSVNDGSAFSCSVSHLANFGHGKC*
>Pep-2_124
KYYGNGVTCGKHSCSVNDGFAFSCSVSHLANFGHGKC*
>Pep-2_125
KYYGNGVTCGKHSCSVNDGAAFSCSVSHLANFGHGKC*
>Pep-2_126
KYYGNGVTCGKHSCSVNDGWAFSCSVSHLANFGHGKC*
>Pep-2_127
KYYGNGVTCGKHSCSVNDGQHFSCSVSHLANFGHGKC*
>Pep-2_128
KYYGNGVTCGKHSCSVNDGQEFSCSVSHLANFGHGKC*
>Pep-2_129
KYYGNGVTCGKHSCSVNDGQKFSCSVSHLANFGHGKC*
>Pep-2_130
KYYGNGVTCGKHSCSVNDGQFFSCSVSHLANFGHGKC*
>Pep-2_131
KYYGNGVTCGKHSCSVNDGQGFSCSVSHLANFGHGKC*
>Pep-2_132
KYYGNGVTCGKHSCSVNDGQWFSCSVSHLANFGHGKC*
>Pep-2_133
KYYGNGVTCGKHSCSVNDGQAHSCSVSHLANFGHGKC*
>Pep-2_134
KYYGNGVTCGKHSCSVNDGQADSCSVSHLANFGHGKC*
>Pep-2_135
KYYGNGVTCGKHSCSVNDGQATSCSVSHLANFGHGKC*
>Pep-2_136
KYYGNGVTCGKHSCSVNDGQAVSCSVSHLANFGHGKC*
>Pep-2_137
KYYGNGVTCGKHSCSVNDGQAASCSVSHLANFGHGKC*
>Pep-2_138
KYYGNGVTCGKHSCSVNDGQACSCSVSHLANFGHGKC*
>Pep-2_139
KYYGNGVTCGKHSCSVNDGQAFKCSVSHLANFGHGKC*
>Pep-2_140
KYYGNGVTCGKHSCSVNDGQAFDCSVSHLANFGHGKC*
>Pep-2_142
KYYGNGVTCGKHSCSVNDGQAFICSVSHLANFGHGKC*
>Pep-2_143
KYYGNGVTCGKHSCSVNDGQAFACSVSHLANFGHGKC*
>Pep-2_144
KYYGNGVTCGKHSCSVNDGQAFCCSVSHLANFGHGKC*
>Pep-2_145
KYYGNGVTCGKHSCSVNDGQAFSHSVSHLANFGHGKC*
>Pep-2_146
KYYGNGVTCGKHSCSVNDGQAFSDSVSHLANFGHGKC*
>Pep-2_147
KYYGNGVTCGKHSCSVNDGQAFSKSVSHLANFGHGKC*
>Pep-2_148
KYYGNGVTCGKHSCSVNDGQAFSMSVSHLANFGHGKC*
>Pep-2_149
KYYGNGVTCGKHSCSVNDGQAFSGSVSHLANFGHGKC*
>Pep-2_150
KYYGNGVTCGKHSCSVNDGQAFSPSVSHLANFGHGKC*
>Pep-2_151
KYYGNGVTCGKHSCSVNDGQAFSCRVSHLANFGHGKC*
>Pep-2_152
KYYGNGVTCGKHSCSVNDGQAFSCDVSHLANFGHGKC*
>Pep-2_153
KYYGNGVTCGKHSCSVNDGQAFSCNVSHLANFGHGKC*
>Pep-2_154
KYYGNGVTCGKHSCSVNDGQAFSCMVSHLANFGHGKC*
>Pep-2_155
KYYGNGVTCGKHSCSVNDGQAFSCGVSHLANFGHGKC*
>Pep-2_156
KYYGNGVTCGKHSCSVNDGQAFSCPVSHLANFGHGKC*
>Pep-2_157
KYYGNGVTCGKHSCSVNDGQAFSCSHSHLANFGHGKC*
>Pep-2_158
KYYGNGVTCGKHSCSVNDGQAFSCSESHLANFGHGKC*
>Pep-2_159
KYYGNGVTCGKHSCSVNDGQAFSCSKSHLANFGHGKC*
>Pep-2_160
KYYGNGVTCGKHSCSVNDGQAFSCSLSHLANFGHGKC*
>Pep-2_161
KYYGNGVTCGKHSCSVNDGQAFSCSGSHLANFGHGKC*
>Pep-2_162
KYYGNGVTCGKHSCSVNDGQAFSCSWSHLANFGHGKC*
>Pep-2_163
KYYGNGVTCGKHSCSVNDGQAFSCSVKHLANFGHGKC*
>Pep-2_164
KYYGNGVTCGKHSCSVNDGQAFSCSVDHLANFGHGKC*
>Pep-2_166
KYYGNGVTCGKHSCSVNDGQAFSCSVIHLANFGHGKC*
>Pep-2_167
KYYGNGVTCGKHSCSVNDGQAFSCSVGHLANFGHGKC*
>Pep-2_168
KYYGNGVTCGKHSCSVNDGQAFSCSVWHLANFGHGKC*
>Pep-2_169
KYYGNGVTCGKHSCSVNDGQAFSCSVSRLANFGHGKC*
>Pep-2_170
KYYGNGVTCGKHSCSVNDGQAFSCSVSELANFGHGKC*
>Pep-2_171
KYYGNGVTCGKHSCSVNDGQAFSCSVSKLANFGHGKC*
>Pep-2_172
KYYGNGVTCGKHSCSVNDGQAFSCSVSMLANFGHGKC*
>Pep-2_173
KYYGNGVTCGKHSCSVNDGQAFSCSVSGLANFGHGKC*
>Pep-2_174
KYYGNGVTCGKHSCSVNDGQAFSCSVSCLANFGHGKC*
>Pep-2_175
KYYGNGVTCGKHSCSVNDGQAFSCSVSHHANFGHGKC*
>Pep-2_176
KYYGNGVTCGKHSCSVNDGQAFSCSVSHEANFGHGKC*
>Pep-2_177
KYYGNGVTCGKHSCSVNDGQAFSCSVSHYANFGHGKC*
>Pep-2_178
KYYGNGVTCGKHSCSVNDGQAFSCSVSHMANFGHGKC*
>Pep-2_179
KYYGNGVTCGKHSCSVNDGQAFSCSVSHAANFGHGKC*
>Pep-2_180
KYYGNGVTCGKHSCSVNDGQAFSCSVSHCANFGHGKC*
>Pep-2_181
KYYGNGVTCGKHSCSVNDGQAFSCSVSHLHNFGHGKC*
>Pep-2_182
KYYGNGVTCGKHSCSVNDGQAFSCSVSHLENFGHGKC*
>Pep-2_183
KYYGNGVTCGKHSCSVNDGQAFSCSVSHLNNFGHGKC*
>Pep-2_184
KYYGNGVTCGKHSCSVNDGQAFSCSVSHLFNFGHGKC*
>Pep-2_185
KYYGNGVTCGKHSCSVNDGQAFSCSVSHLGNFGHGKC*
>Pep-2_186
KYYGNGVTCGKHSCSVNDGQAFSCSVSHLPNFGHGKC*
>Pep-2_187
KYYGNGVTCGKHSCSVNDGQAFSCSVSHLAHFGHGKC*
>Pep-2_188
KYYGNGVTCGKHSCSVNDGQAFSCSVSHLADFGHGKC*
>Pep-2_189
KYYGNGVTCGKHSCSVNDGQAFSCSVSHLAYFGHGKC*
>Pep-2_190
KYYGNGVTCGKHSCSVNDGQAFSCSVSHLAVFGHGKC*
>Pep-2_191
KYYGNGVTCGKHSCSVNDGQAFSCSVSHLAAFGHGKC*
>Pep-2_192
KYYGNGVTCGKHSCSVNDGQAFSCSVSHLACFGHGKC*
>Pep-2_193
KYYGNGVTCGKHSCSVNDGQAFSCSVSHLANRGHGKC*
>Pep-2_194
KYYGNGVTCGKHSCSVNDGQAFSCSVSHLANDGHGKC*
>Pep-2_195
KYYGNGVTCGKHSCSVNDGQAFSCSVSHLANKGHGKC*
>Pep-2_196
KYYGNGVTCGKHSCSVNDGQAFSCSVSHLANIGHGKC*
>Pep-2_197
KYYGNGVTCGKHSCSVNDGQAFSCSVSHLANAGHGKC*
>Pep-2_198
KYYGNGVTCGKHSCSVNDGQAFSCSVSHLANPGHGKC*
>Pep-2_199
KYYGNGVTCGKHSCSVNDGQAFSCSVSHLANFHHGKC*
>Pep-2_200
KYYGNGVTCGKHSCSVNDGQAFSCSVSHLANFDHGKC*
>Pep-2_201
KYYGNGVTCGKHSCSVNDGQAFSCSVSHLANFYHGKC*
>Pep-2_202
KYYGNGVTCGKHSCSVNDGQAFSCSVSHLANFMHGKC*
>Pep-2_203
KYYGNGVTCGKHSCSVNDGQAFSCSVSHLANFAHGKC*
>Pep-2_204
KYYGNGVTCGKHSCSVNDGQAFSCSVSHLANFCHGKC*
>Pep-2_205
KYYGNGVTCGKHSCSVNDGQAFSCSVSHLANFGKGKC*
>Pep-2_206
KYYGNGVTCGKHSCSVNDGQAFSCSVSHLANFGEGKC*
>Pep-2_207
KYYGNGVTCGKHSCSVNDGQAFSCSVSHLANFGTGKC*
>Pep-2_208
KYYGNGVTCGKHSCSVNDGQAFSCSVSHLANFGIGKC*
>Pep-2_209
KYYGNGVTCGKHSCSVNDGQAFSCSVSHLANFGGGKC*
>Pep-2_210
KYYGNGVTCGKHSCSVNDGQAFSCSVSHLANFGPGKC*
>Pep-2_211
KYYGNGVTCGKHSCSVNDGQAFSCSVSHLANFGHRKC*
>Pep-2_212
KYYGNGVTCGKHSCSVNDGQAFSCSVSHLANFGHEKC*
>Pep-2_213
KYYGNGVTCGKHSCSVNDGQAFSCSVSHLANFGHSKC*
>Pep-2_214
KYYGNGVTCGKHSCSVNDGQAFSCSVSHLANFGHVKC*
>Pep-2_215
KYYGNGVTCGKHSCSVNDGQAFSCSVSHLANFGHAKC*
>Pep-2_216
KYYGNGVTCGKHSCSVNDGQAFSCSVSHLANFGHWKC*
>Pep-2_217
KYYGNGVTCGKHSCSVNDGQAFSCSVSHLANFGHGHC*
>Pep-2_218
KYYGNGVTCGKHSCSVNDGQAFSCSVSHLANFGHGDC*
>Pep-2_219
KYYGNGVTCGKHSCSVNDGQAFSCSVSHLANFGHGSC*
>Pep-2_220
KYYGNGVTCGKHSCSVNDGQAFSCSVSHLANFGHGMC*
>Pep-2_221
KYYGNGVTCGKHSCSVNDGQAFSCSVSHLANFGHGGC*
>Pep-2_222
KYYGNGVTCGKHSCSVNDGQAFSCSVSHLANFGHGCC*
>Pep-2_223
KYYGNGVTCGKHSCSVNDGQAFSCSVSHLANFGHGKK*
>Pep-2_224
KYYGNGVTCGKHSCSVNDGQAFSCSVSHLANFGHGKD*
>Pep-2_225
KYYGNGVTCGKHSCSVNDGQAFSCSVSHLANFGHGKT*
>Pep-2_226
KYYGNGVTCGKHSCSVNDGQAFSCSVSHLANFGHGKV*
>Pep-2_227
KYYGNGVTCGKHSCSVNDGQAFSCSVSHLANFGHGKG*
>Pep-2_228
KYYGNGVTCGKHSCSVNDGQAFSCSVSHLANFGHGKW*
>Pep-2_229
KYYGNGVTCGKHSCSVNYRQAFSCSVSHLANFGHGKC*
>Pep-2_230
KYYGNGVTCGKHSCSVNYEQAFSCSVSHLANFGHGKC*
>Pep-2_231
KYYGNGVTCGKHSCSVNYSQAFSCSVSHLANFGHGKC*
>Pep-2_232
KYYGNGVTCGKHSCSVNYVQAFSCSVSHLANFGHGKC*
>Pep-2_233
KYYGNGVTCGKHSCSVNYAQAFSCSVSHLANFGHGKC*
>Pep-2_234
KYYGNGVTCGKHSCSVNYCQAFSCSVSHLANFGHGKC*
>Pep-2_235
KYYGNGVTCGKHSCSVNYGRAFSCSVSHLANFGHGKC*
>Pep-2_236
KYYGNGVTCGKHSCSVNYGEAFSCSVSHLANFGHGKC*
>Pep-2_237
KYYGNGVTCGKHSCSVNYGNAFSCSVSHLANFGHGKC*
>Pep-2_238
KYYGNGVTCGKHSCSVNYGIAFSCSVSHLANFGHGKC*
>Pep-2_239
KYYGNGVTCGKHSCSVNYGGAFSCSVSHLANFGHGKC*
>Pep-2_240
KYYGNGVTCGKHSCSVNYGWAFSCSVSHLANFGHGKC*
>Pep-2_241
KYYGNGVTCGKHSCSVNYGQHFSCSVSHLANFGHGKC*
>Pep-2_242
KYYGNGVTCGKHSCSVNYGQDFSCSVSHLANFGHGKC*
>Pep-2_243
KYYGNGVTCGKHSCSVNYGQNFSCSVSHLANFGHGKC*
>Pep-2_244
KYYGNGVTCGKHSCSVNYGQVFSCSVSHLANFGHGKC*
>Pep-2_245
KYYGNGVTCGKHSCSVNYGQGFSCSVSHLANFGHGKC*
>Pep-2_246
KYYGNGVTCGKHSCSVNYGQWFSCSVSHLANFGHGKC*
>Pep-2_247
KYYGNGVTCGKHSCSVNYGQARSCSVSHLANFGHGKC*
>Pep-2_248
KYYGNGVTCGKHSCSVNYGQADSCSVSHLANFGHGKC*
>Pep-2_249
KYYGNGVTCGKHSCSVNYGQATSCSVSHLANFGHGKC*
>Pep-2_250
KYYGNGVTCGKHSCSVNYGQAISCSVSHLANFGHGKC*
>Pep-2_251
KYYGNGVTCGKHSCSVNYGQAASCSVSHLANFGHGKC*
>Pep-2_252
KYYGNGVTCGKHSCSVNYGQAPSCSVSHLANFGHGKC*
>Pep-2_253
KYYGNGVTCGKHSCSVNYGQAFKCSVSHLANFGHGKC*
>Pep-2_254
KYYGNGVTCGKHSCSVNYGQAFECSVSHLANFGHGKC*
>Pep-2_255
KYYGNGVTCGKHSCSVNYGQAFTCSVSHLANFGHGKC*
>Pep-2_256
KYYGNGVTCGKHSCSVNYGQAFICSVSHLANFGHGKC*
>Pep-2_257
KYYGNGVTCGKHSCSVNYGQAFACSVSHLANFGHGKC*
>Pep-2_258
KYYGNGVTCGKHSCSVNYGQAFPCSVSHLANFGHGKC*
>Pep-2_259
KYYGNGVTCGKHSCSVNYGQAFSKSVSHLANFGHGKC*
>Pep-2_260
KYYGNGVTCGKHSCSVNYGQAFSDSVSHLANFGHGKC*
>Pep-2_262
KYYGNGVTCGKHSCSVNYGQAFSISVSHLANFGHGKC*
>Pep-2_263
KYYGNGVTCGKHSCSVNYGQAFSASVSHLANFGHGKC*
>Pep-2_264
KYYGNGVTCGKHSCSVNYGQAFSWSVSHLANFGHGKC*
>Pep-2_265
KYYGNGVTCGKHSCSVNYGQAFSCHVSHLANFGHGKC*
>Pep-2_266
KYYGNGVTCGKHSCSVNYGQAFSCDVSHLANFGHGKC*
>Pep-2_267
KYYGNGVTCGKHSCSVNYGQAFSCNVSHLANFGHGKC*
>Pep-2_268
KYYGNGVTCGKHSCSVNYGQAFSCFVSHLANFGHGKC*
>Pep-2_269
KYYGNGVTCGKHSCSVNYGQAFSCAVSHLANFGHGKC*
>Pep-2_270
KYYGNGVTCGKHSCSVNYGQAFSCPVSHLANFGHGKC*
>Pep-2_271
KYYGNGVTCGKHSCSVNYGQAFSCSHSHLANFGHGKC*
>Pep-2_272
KYYGNGVTCGKHSCSVNYGQAFSCSDSHLANFGHGKC*
>Pep-2_273
KYYGNGVTCGKHSCSVNYGQAFSCSTSHLANFGHGKC*
>Pep-2_274
KYYGNGVTCGKHSCSVNYGQAFSCSLSHLANFGHGKC*
>Pep-2_275
KYYGNGVTCGKHSCSVNYGQAFSCSASHLANFGHGKC*
>Pep-2_276
KYYGNGVTCGKHSCSVNYGQAFSCSWSHLANFGHGKC*
>Pep-2_277
KYYGNGVTCGKHSCSVNYGQAFSCSVRHLANFGHGKC*
>Pep-2_278
KYYGNGVTCGKHSCSVNYGQAFSCSVEHLANFGHGKC*
>Pep-2_279
KYYGNGVTCGKHSCSVNYGQAFSCSVTHLANFGHGKC*
>Pep-2_280
KYYGNGVTCGKHSCSVNYGQAFSCSVIHLANFGHGKC*
>Pep-2_281
KYYGNGVTCGKHSCSVNYGQAFSCSVAHLANFGHGKC*
>Pep-2_282
KYYGNGVTCGKHSCSVNYGQAFSCSVWHLANFGHGKC*
>Pep-2_283
KYYGNGVTCGKHSCSVNYGQAFSCSVSKLANFGHGKC*
>Pep-2_284
KYYGNGVTCGKHSCSVNYGQAFSCSVSELANFGHGKC*
>Pep-2_285
KYYGNGVTCGKHSCSVNYGQAFSCSVSSLANFGHGKC*
>Pep-2_286
KYYGNGVTCGKHSCSVNYGQAFSCSVSILANFGHGKC*
>Pep-2_287
KYYGNGVTCGKHSCSVNYGQAFSCSVSGLANFGHGKC*
>Pep-2_288
KYYGNGVTCGKHSCSVNYGQAFSCSVSWLANFGHGKC*
>Pep-2_289
KYYGNGVTCGKHSCSVNYGQAFSCSVSHKANFGHGKC*
>Pep-2_290
KYYGNGVTCGKHSCSVNYGQAFSCSVSHDANFGHGKC*
>Pep-2_291
KYYGNGVTCGKHSCSVNYGQAFSCSVSHYANFGHGKC*
>Pep-2_292
KYYGNGVTCGKHSCSVNYGQAFSCSVSHIANFGHGKC*
>Pep-2_293
KYYGNGVTCGKHSCSVNYGQAFSCSVSHAANFGHGKC*
>Pep-2_294
KYYGNGVTCGKHSCSVNYGQAFSCSVSHCANFGHGKC*
>Pep-2_295
KYYGNGVTCGKHSCSVNYGQAFSCSVSHLHNFGHGKC*
>Pep-2_296
KYYGNGVTCGKHSCSVNYGQAFSCSVSHLENFGHGKC*
>Pep-2_297
KYYGNGVTCGKHSCSVNYGQAFSCSVSHLKNFGHGKC*
>Pep-2_298
KYYGNGVTCGKHSCSVNYGQAFSCSVSHLVNFGHGKC*
>Pep-2_299
KYYGNGVTCGKHSCSVNYGQAFSCSVSHLGNFGHGKC*
>Pep-2_300
KYYGNGVTCGKHSCSVNYGQAFSCSVSHLWNFGHGKC*
>Pep-2_301
KYYGNGVTCGKHSCSVNYGQAFSCSVSHLAKFGHGKC*
>Pep-2_302
KYYGNGVTCGKHSCSVNYGQAFSCSVSHLADFGHGKC*
>Pep-2_303
KYYGNGVTCGKHSCSVNYGQAFSCSVSHLASFGHGKC*
>Pep-2_304
KYYGNGVTCGKHSCSVNYGQAFSCSVSHLAVFGHGKC*
>Pep-2_305
KYYGNGVTCGKHSCSVNYGQAFSCSVSHLAGFGHGKC*
>Pep-2_306
KYYGNGVTCGKHSCSVNYGQAFSCSVSHLAPFGHGKC*
>Pep-2_307
KYYGNGVTCGKHSCSVNYGQAFSCSVSHLANKGHGKC*
>Pep-2_308
KYYGNGVTCGKHSCSVNYGQAFSCSVSHLANDGHGKC*
>Pep-2_309
KYYGNGVTCGKHSCSVNYGQAFSCSVSHLANSGHGKC*
>Pep-2_310
KYYGNGVTCGKHSCSVNYGQAFSCSVSHLANMGHGKC*
>Pep-2_311
KYYGNGVTCGKHSCSVNYGQAFSCSVSHLANGGHGKC*
>Pep-2_312
KYYGNGVTCGKHSCSVNYGQAFSCSVSHLANWGHGKC*
>Pep-2_313
KYYGNGVTCGKHSCSVNYGQAFSCSVSHLANFHHGKC*
>Pep-2_314
KYYGNGVTCGKHSCSVNYGQAFSCSVSHLANFDHGKC*
>Pep-2_315
KYYGNGVTCGKHSCSVNYGQAFSCSVSHLANFNHGKC*
>Pep-2_316
KYYGNGVTCGKHSCSVNYGQAFSCSVSHLANFMHGKC*
>Pep-2_317
KYYGNGVTCGKHSCSVNYGQAFSCSVSHLANFAHGKC*
>Pep-2_318
KYYGNGVTCGKHSCSVNYGQAFSCSVSHLANFWHGKC*
>Pep-2_319
KYYGNGVTCGKHSCSVNYGQAFSCSVSHLANFGKGKC*
>Pep-2_320
KYYGNGVTCGKHSCSVNYGQAFSCSVSHLANFGDGKC*
>Pep-2_321
KYYGNGVTCGKHSCSVNYGQAFSCSVSHLANFGYGKC*
>Pep-2_322
KYYGNGVTCGKHSCSVNYGQAFSCSVSHLANFGIGKC*
>Pep-2_323
KYYGNGVTCGKHSCSVNYGQAFSCSVSHLANFGAGKC*
>Pep-2_324
KYYGNGVTCGKHSCSVNYGQAFSCSVSHLANFGPGKC*
>Pep-2_325
KYYGNGVTCGKHSCSVNYGQAFSCSVSHLANFGHRKC*
>Pep-2_326
KYYGNGVTCGKHSCSVNYGQAFSCSVSHLANFGHDKC*
>Pep-2_327
KYYGNGVTCGKHSCSVNYGQAFSCSVSHLANFGHSKC*
>Pep-2_328
KYYGNGVTCGKHSCSVNYGQAFSCSVSHLANFGHLKC*
>Pep-2_329
KYYGNGVTCGKHSCSVNYGQAFSCSVSHLANFGHAKC*
>Pep-2_330
KYYGNGVTCGKHSCSVNYGQAFSCSVSHLANFGHCKC*
>Pep-2_331
KYYGNGVTCGKHSCSVNYGQAFSCSVSHLANFGHGHC*
>Pep-2_332
KYYGNGVTCGKHSCSVNYGQAFSCSVSHLANFGHGDC*
>Pep-2_333
KYYGNGVTCGKHSCSVNYGQAFSCSVSHLANFGHGNC*
>Pep-2_334
KYYGNGVTCGKHSCSVNYGQAFSCSVSHLANFGHGMC*
>Pep-2_335
KYYGNGVTCGKHSCSVNYGQAFSCSVSHLANFGHGAC*
>Pep-2_336
KYYGNGVTCGKHSCSVNYGQAFSCSVSHLANFGHGWC*
>Pep-2_337
KYYGNGVTCGKHSCSVNYGQAFSCSVSHLANFGHGKH*
>Pep-2_338
KYYGNGVTCGKHSCSVNYGQAFSCSVSHLANFGHGKD*
>Pep-2_339
KYYGNGVTCGKHSCSVNYGQAFSCSVSHLANFGHGKY*
>Pep-2_340
KYYGNGVTCGKHSCSVNYGQAFSCSVSHLANFGHGKI*
>Pep-2_341
KYYGNGVTCGKHSCSVNYGQAFSCSVSHLANFGHGKA*
>Pep-2_342
KYYGNGVTCGKHSCSVNYGQAFSCSVSHLANFGHGKP*
>Pep-2_343
KYYGNGVTCGKHSCSVNMRQAFSCSVSHLANFGHGKC*
>Pep-2_344
KYYGNGVTCGKHSCSVNMEQAFSCSVSHLANFGHGKC*
>Pep-2_345
KYYGNGVTCGKHSCSVNMKQAFSCSVSHLANFGHGKC*
>Pep-2_346
KYYGNGVTCGKHSCSVNMLQAFSCSVSHLANFGHGKC*
>Pep-2_347
KYYGNGVTCGKHSCSVNMAQAFSCSVSHLANFGHGKC*
>Pep-2_348
KYYGNGVTCGKHSCSVNMPQAFSCSVSHLANFGHGKC*
>Pep-2_349
KYYGNGVTCGKHSCSVNMGHAFSCSVSHLANFGHGKC*
>Pep-2_350
KYYGNGVTCGKHSCSVNMGEAFSCSVSHLANFGHGKC*
>Pep-2_351
KYYGNGVTCGKHSCSVNMGKAFSCSVSHLANFGHGKC*
>Pep-2_352
KYYGNGVTCGKHSCSVNMGIAFSCSVSHLANFGHGKC*
>Pep-2_353
KYYGNGVTCGKHSCSVNMGGAFSCSVSHLANFGHGKC*
>Pep-2_354
KYYGNGVTCGKHSCSVNMGCAFSCSVSHLANFGHGKC*
>Pep-2_355
KYYGNGVTCGKHSCSVNMGQKFSCSVSHLANFGHGKC*
>Pep-2_356
KYYGNGVTCGKHSCSVNMGQDFSCSVSHLANFGHGKC*
>Pep-2_357
KYYGNGVTCGKHSCSVNMGQNFSCSVSHLANFGHGKC*
>Pep-2_358
KYYGNGVTCGKHSCSVNMGQMFSCSVSHLANFGHGKC*
>Pep-2_359
KYYGNGVTCGKHSCSVNMGQGFSCSVSHLANFGHGKC*
>Pep-2_360
KYYGNGVTCGKHSCSVNMGQPFSCSVSHLANFGHGKC*
>Pep-2_361
KYYGNGVTCGKHSCSVNMGQARSCSVSHLANFGHGKC*
>Pep-2_362
KYYGNGVTCGKHSCSVNMGQADSCSVSHLANFGHGKC*
>Pep-2_363
KYYGNGVTCGKHSCSVNMGQANSCSVSHLANFGHGKC*
>Pep-2_364
KYYGNGVTCGKHSCSVNMGQAMSCSVSHLANFGHGKC*
>Pep-2_365
KYYGNGVTCGKHSCSVNMGQAASCSVSHLANFGHGKC*
>Pep-2_366
KYYGNGVTCGKHSCSVNMGQAPSCSVSHLANFGHGKC*
>Pep-2_367
KYYGNGVTCGKHSCSVNMGQAFKCSVSHLANFGHGKC*
>Pep-2_368
KYYGNGVTCGKHSCSVNMGQAFDCSVSHLANFGHGKC*
>Pep-2_369
KYYGNGVTCGKHSCSVNMGQAFNCSVSHLANFGHGKC*
>Pep-2_370
KYYGNGVTCGKHSCSVNMGQAFMCSVSHLANFGHGKC*
>Pep-2_371
KYYGNGVTCGKHSCSVNMGQAFGCSVSHLANFGHGKC*
>Pep-2_372
KYYGNGVTCGKHSCSVNMGQAFPCSVSHLANFGHGKC*
>Pep-2_373
KYYGNGVTCGKHSCSVNMGQAFSKSVSHLANFGHGKC*
>Pep-2_374
KYYGNGVTCGKHSCSVNMGQAFSDSVSHLANFGHGKC*
>Pep-2_376
KYYGNGVTCGKHSCSVNMGQAFSVSVSHLANFGHGKC*
>Pep-2_377
KYYGNGVTCGKHSCSVNMGQAFSGSVSHLANFGHGKC*
>Pep-2_378
KYYGNGVTCGKHSCSVNMGQAFSWSVSHLANFGHGKC*
>Pep-2_379
KYYGNGVTCGKHSCSVNMGQAFSCKVSHLANFGHGKC*
>Pep-2_380
KYYGNGVTCGKHSCSVNMGQAFSCEVSHLANFGHGKC*
>Pep-2_381
KYYGNGVTCGKHSCSVNMGQAFSCNVSHLANFGHGKC*
>Pep-2_382
KYYGNGVTCGKHSCSVNMGQAFSCMVSHLANFGHGKC*
>Pep-2_383
KYYGNGVTCGKHSCSVNMGQAFSCGVSHLANFGHGKC*
>Pep-2_384
KYYGNGVTCGKHSCSVNMGQAFSCWVSHLANFGHGKC*
>Pep-2_385
KYYGNGVTCGKHSCSVNMGQAFSCSKSHLANFGHGKC*
>Pep-2_386
KYYGNGVTCGKHSCSVNMGQAFSCSESHLANFGHGKC*
>Pep-2_387
KYYGNGVTCGKHSCSVNMGQAFSCSNSHLANFGHGKC*
>Pep-2_388
KYYGNGVTCGKHSCSVNMGQAFSCSLSHLANFGHGKC*
>Pep-2_389
KYYGNGVTCGKHSCSVNMGQAFSCSGSHLANFGHGKC*
>Pep-2_390
KYYGNGVTCGKHSCSVNMGQAFSCSWSHLANFGHGKC*
>Pep-2_391
KYYGNGVTCGKHSCSVNMGQAFSCSVKHLANFGHGKC*
>Pep-2_392
KYYGNGVTCGKHSCSVNMGQAFSCSVDHLANFGHGKC*
>Pep-2_393
KYYGNGVTCGKHSCSVNMGQAFSCSVNHLANFGHGKC*
>Pep-2_394
KYYGNGVTCGKHSCSVNMGQAFSCSVLHLANFGHGKC*
>Pep-2_395
KYYGNGVTCGKHSCSVNMGQAFSCSVGHLANFGHGKC*
>Pep-2_396
KYYGNGVTCGKHSCSVNMGQAFSCSVPHLANFGHGKC*
>Pep-2_397
KYYGNGVTCGKHSCSVNMGQAFSCSVSRLANFGHGKC*
>Pep-2_398
KYYGNGVTCGKHSCSVNMGQAFSCSVSELANFGHGKC*
>Pep-2_399
KYYGNGVTCGKHSCSVNMGQAFSCSVSYLANFGHGKC*
>Pep-2_400
KYYGNGVTCGKHSCSVNMGQAFSCSVSLLANFGHGKC*
>Pep-2_401
KYYGNGVTCGKHSCSVNMGQAFSCSVSGLANFGHGKC*
>Pep-2_402
KYYGNGVTCGKHSCSVNMGQAFSCSVSWLANFGHGKC*
>Pep-2_403
KYYGNGVTCGKHSCSVNMGQAFSCSVSHHANFGHGKC*
>Pep-2_404
KYYGNGVTCGKHSCSVNMGQAFSCSVSHDANFGHGKC*
>Pep-2_405
KYYGNGVTCGKHSCSVNMGQAFSCSVSHKANFGHGKC*
>Pep-2_406
KYYGNGVTCGKHSCSVNMGQAFSCSVSHIANFGHGKC*
>Pep-2_407
KYYGNGVTCGKHSCSVNMGQAFSCSVSHAANFGHGKC*
>Pep-2_408
KYYGNGVTCGKHSCSVNMGQAFSCSVSHPANFGHGKC*
>Pep-2_409
KYYGNGVTCGKHSCSVNMGQAFSCSVSHLKNFGHGKC*
>Pep-2_410
KYYGNGVTCGKHSCSVNMGQAFSCSVSHLDNFGHGKC*
>Pep-2_411
KYYGNGVTCGKHSCSVNMGQAFSCSVSHLYNFGHGKC*
>Pep-2_412
KYYGNGVTCGKHSCSVNMGQAFSCSVSHLLNFGHGKC*
>Pep-2_413
KYYGNGVTCGKHSCSVNMGQAFSCSVSHLGNFGHGKC*
>Pep-2_414
KYYGNGVTCGKHSCSVNMGQAFSCSVSHLCNFGHGKC*
>Pep-2_415
KYYGNGVTCGKHSCSVNMGQAFSCSVSHLAKFGHGKC*
>Pep-2_416
KYYGNGVTCGKHSCSVNMGQAFSCSVSHLAEFGHGKC*
>Pep-2_417
KYYGNGVTCGKHSCSVNMGQAFSCSVSHLAYFGHGKC*
>Pep-2_418
KYYGNGVTCGKHSCSVNMGQAFSCSVSHLALFGHGKC*
>Pep-2_419
KYYGNGVTCGKHSCSVNMGQAFSCSVSHLAGFGHGKC*
>Pep-2_420
KYYGNGVTCGKHSCSVNMGQAFSCSVSHLAPFGHGKC*
>Pep-2_421
KYYGNGVTCGKHSCSVNMGQAFSCSVSHLANKGHGKC*
>Pep-2_422
KYYGNGVTCGKHSCSVNMGQAFSCSVSHLANDGHGKC*
>Pep-2_423
KYYGNGVTCGKHSCSVNMGQAFSCSVSHLANNGHGKC*
>Pep-2_424
KYYGNGVTCGKHSCSVNMGQAFSCSVSHLANMGHGKC*
>Pep-2_425
KYYGNGVTCGKHSCSVNMGQAFSCSVSHLANGGHGKC*
>Pep-2_426
KYYGNGVTCGKHSCSVNMGQAFSCSVSHLANWGHGKC*
>Pep-2_427
KYYGNGVTCGKHSCSVNMGQAFSCSVSHLANFKHGKC*
>Pep-2_428
KYYGNGVTCGKHSCSVNMGQAFSCSVSHLANFEHGKC*
>Pep-2_429
KYYGNGVTCGKHSCSVNMGQAFSCSVSHLANFTHGKC*
>Pep-2_430
KYYGNGVTCGKHSCSVNMGQAFSCSVSHLANFIHGKC*
>Pep-2_431
KYYGNGVTCGKHSCSVNMGQAFSCSVSHLANFAHGKC*
>Pep-2_432
KYYGNGVTCGKHSCSVNMGQAFSCSVSHLANFWHGKC*
>Pep-2_433
KYYGNGVTCGKHSCSVNMGQAFSCSVSHLANFGKGKC*
>Pep-2_434
KYYGNGVTCGKHSCSVNMGQAFSCSVSHLANFGDGKC*
>Pep-2_435
KYYGNGVTCGKHSCSVNMGQAFSCSVSHLANFGTGKC*
>Pep-2_436
KYYGNGVTCGKHSCSVNMGQAFSCSVSHLANFGLGKC*
>Pep-2_437
KYYGNGVTCGKHSCSVNMGQAFSCSVSHLANFGAGKC*
>Pep-2_438
KYYGNGVTCGKHSCSVNMGQAFSCSVSHLANFGWGKC*
>Pep-2_439
KYYGNGVTCGKHSCSVNMGQAFSCSVSHLANFGHKKC*
>Pep-2_440
KYYGNGVTCGKHSCSVNMGQAFSCSVSHLANFGHEKC*
>Pep-2_441
KYYGNGVTCGKHSCSVNMGQAFSCSVSHLANFGHTKC*
>Pep-2_442
KYYGNGVTCGKHSCSVNMGQAFSCSVSHLANFGHMKC*
>Pep-2_443
KYYGNGVTCGKHSCSVNMGQAFSCSVSHLANFGHAKC*
>Pep-2_444
KYYGNGVTCGKHSCSVNMGQAFSCSVSHLANFGHWKC*
>Pep-2_445
KYYGNGVTCGKHSCSVNMGQAFSCSVSHLANFGHGHC*
>Pep-2_446
KYYGNGVTCGKHSCSVNMGQAFSCSVSHLANFGHGEC*
>Pep-2_447
KYYGNGVTCGKHSCSVNMGQAFSCSVSHLANFGHGTC*
>Pep-2_448
KYYGNGVTCGKHSCSVNMGQAFSCSVSHLANFGHGLC*
>Pep-2_449
KYYGNGVTCGKHSCSVNMGQAFSCSVSHLANFGHGGC*
>Pep-2_450
KYYGNGVTCGKHSCSVNMGQAFSCSVSHLANFGHGCC*
>Pep-2_451
KYYGNGVTCGKHSCSVNMGQAFSCSVSHLANFGHGKR*
>Pep-2_452
KYYGNGVTCGKHSCSVNMGQAFSCSVSHLANFGHGKD*
>Pep-2_453
KYYGNGVTCGKHSCSVNMGQAFSCSVSHLANFGHGKT*
>Pep-2_454
KYYGNGVTCGKHSCSVNMGQAFSCSVSHLANFGHGKI*
>Pep-2_455
KYYGNGVTCGKHSCSVNMGQAFSCSVSHLANFGHGKA*
>Pep-2_456
KYYGNGVTCGKHSCSVNMGQAFSCSVSHLANFGHGKP*
>Pep-2_457
KYYGNGVTCGKHSCSVNAHQAFSCSVSHLANFGHGKC*
>Pep-2_458
KYYGNGVTCGKHSCSVNAEQAFSCSVSHLANFGHGKC*
>Pep-2_459
KYYGNGVTCGKHSCSVNANQAFSCSVSHLANFGHGKC*
>Pep-2_460
KYYGNGVTCGKHSCSVNALQAFSCSVSHLANFGHGKC*
>Pep-2_461
KYYGNGVTCGKHSCSVNAAQAFSCSVSHLANFGHGKC*
>Pep-2_462
KYYGNGVTCGKHSCSVNACQAFSCSVSHLANFGHGKC*
>Pep-2_463
KYYGNGVTCGKHSCSVNAGRAFSCSVSHLANFGHGKC*
>Pep-2_464
KYYGNGVTCGKHSCSVNAGDAFSCSVSHLANFGHGKC*
>Pep-2_465
KYYGNGVTCGKHSCSVNAGTAFSCSVSHLANFGHGKC*
>Pep-2_466
KYYGNGVTCGKHSCSVNAGIAFSCSVSHLANFGHGKC*
>Pep-2_467
KYYGNGVTCGKHSCSVNAGAAFSCSVSHLANFGHGKC*
>Pep-2_468
KYYGNGVTCGKHSCSVNAGPAFSCSVSHLANFGHGKC*
>Pep-2_469
KYYGNGVTCGKHSCSVNAGQRFSCSVSHLANFGHGKC*
>Pep-2_470
KYYGNGVTCGKHSCSVNAGQEFSCSVSHLANFGHGKC*
>Pep-2_471
KYYGNGVTCGKHSCSVNAGQYFSCSVSHLANFGHGKC*
>Pep-2_472
KYYGNGVTCGKHSCSVNAGQFFSCSVSHLANFGHGKC*
>Pep-2_473
KYYGNGVTCGKHSCSVNAGQGFSCSVSHLANFGHGKC*
>Pep-2_474
KYYGNGVTCGKHSCSVNAGQPFSCSVSHLANFGHGKC*
>Pep-2_475
KYYGNGVTCGKHSCSVNAGQAKSCSVSHLANFGHGKC*
>Pep-2_476
KYYGNGVTCGKHSCSVNAGQADSCSVSHLANFGHGKC*
>Pep-2_478
KYYGNGVTCGKHSCSVNAGQAMSCSVSHLANFGHGKC*
>Pep-2_479
KYYGNGVTCGKHSCSVNAGQAASCSVSHLANFGHGKC*
>Pep-2_480
KYYGNGVTCGKHSCSVNAGQACSCSVSHLANFGHGKC*
>Pep-2_481
KYYGNGVTCGKHSCSVNAGQAFRCSVSHLANFGHGKC*
>Pep-2_482
KYYGNGVTCGKHSCSVNAGQAFDCSVSHLANFGHGKC*
>Pep-2_483
KYYGNGVTCGKHSCSVNAGQAFTCSVSHLANFGHGKC*
>Pep-2_484
KYYGNGVTCGKHSCSVNAGQAFVCSVSHLANFGHGKC*
>Pep-2_485
KYYGNGVTCGKHSCSVNAGQAFACSVSHLANFGHGKC*
>Pep-2_486
KYYGNGVTCGKHSCSVNAGQAFPCSVSHLANFGHGKC*
>Pep-2_487
KYYGNGVTCGKHSCSVNAGQAFSHSVSHLANFGHGKC*
>Pep-2_488
KYYGNGVTCGKHSCSVNAGQAFSDSVSHLANFGHGKC*
>Pep-2_489
KYYGNGVTCGKHSCSVNAGQAFSKSVSHLANFGHGKC*
>Pep-2_490
KYYGNGVTCGKHSCSVNAGQAFSISVSHLANFGHGKC*
>Pep-2_491
KYYGNGVTCGKHSCSVNAGQAFSGSVSHLANFGHGKC*
>Pep-2_492
KYYGNGVTCGKHSCSVNAGQAFSWSVSHLANFGHGKC*
>Pep-2_493
KYYGNGVTCGKHSCSVNAGQAFSCHVSHLANFGHGKC*
>Pep-2_494
KYYGNGVTCGKHSCSVNAGQAFSCEVSHLANFGHGKC*
>Pep-2_495
KYYGNGVTCGKHSCSVNAGQAFSCNVSHLANFGHGKC*
>Pep-2_496
KYYGNGVTCGKHSCSVNAGQAFSCFVSHLANFGHGKC*
>Pep-2_497
KYYGNGVTCGKHSCSVNAGQAFSCAVSHLANFGHGKC*
>Pep-2_498
KYYGNGVTCGKHSCSVNAGQAFSCCVSHLANFGHGKC*
>Pep-2_499
KYYGNGVTCGKHSCSVNAGQAFSCSHSHLANFGHGKC*
>Pep-2_500
KYYGNGVTCGKHSCSVNAGQAFSCSDSHLANFGHGKC*
>Pep-2_501
KYYGNGVTCGKHSCSVNAGQAFSCSYSHLANFGHGKC*
>Pep-2_502
KYYGNGVTCGKHSCSVNAGQAFSCSMSHLANFGHGKC*
>Pep-2_503
KYYGNGVTCGKHSCSVNAGQAFSCSGSHLANFGHGKC*
>Pep-2_504
KYYGNGVTCGKHSCSVNAGQAFSCSWSHLANFGHGKC*
>Pep-2_505
KYYGNGVTCGKHSCSVNAGQAFSCSVRHLANFGHGKC*
>Pep-2_506
KYYGNGVTCGKHSCSVNAGQAFSCSVDHLANFGHGKC*
>Pep-2_507
KYYGNGVTCGKHSCSVNAGQAFSCSVKHLANFGHGKC*
>Pep-2_508
KYYGNGVTCGKHSCSVNAGQAFSCSVFHLANFGHGKC*
>Pep-2_509
KYYGNGVTCGKHSCSVNAGQAFSCSVGHLANFGHGKC*
>Pep-2_510
KYYGNGVTCGKHSCSVNAGQAFSCSVCHLANFGHGKC*
>Pep-2_511
KYYGNGVTCGKHSCSVNAGQAFSCSVSRLANFGHGKC*
>Pep-2_512
KYYGNGVTCGKHSCSVNAGQAFSCSVSDLANFGHGKC*
>Pep-2_513
KYYGNGVTCGKHSCSVNAGQAFSCSVSSLANFGHGKC*
>Pep-2_514
KYYGNGVTCGKHSCSVNAGQAFSCSVSMLANFGHGKC*
>Pep-2_515
KYYGNGVTCGKHSCSVNAGQAFSCSVSALANFGHGKC*
>Pep-2_516
KYYGNGVTCGKHSCSVNAGQAFSCSVSWLANFGHGKC*
>Pep-2_517
KYYGNGVTCGKHSCSVNAGQAFSCSVSHKANFGHGKC*
>Pep-2_518
KYYGNGVTCGKHSCSVNAGQAFSCSVSHDANFGHGKC*
>Pep-2_519
KYYGNGVTCGKHSCSVNAGQAFSCSVSHTANFGHGKC*
>Pep-2_520
KYYGNGVTCGKHSCSVNAGQAFSCSVSHVANFGHGKC*
>Pep-2_521
KYYGNGVTCGKHSCSVNAGQAFSCSVSHGANFGHGKC*
>Pep-2_522
KYYGNGVTCGKHSCSVNAGQAFSCSVSHPANFGHGKC*
>Pep-2_523
KYYGNGVTCGKHSCSVNAGQAFSCSVSHLKNFGHGKC*
>Pep-2_524
KYYGNGVTCGKHSCSVNAGQAFSCSVSHLENFGHGKC*
>Pep-2_525
KYYGNGVTCGKHSCSVNAGQAFSCSVSHLSNFGHGKC*
>Pep-2_526
KYYGNGVTCGKHSCSVNAGQAFSCSVSHLMNFGHGKC*
>Pep-2_527
KYYGNGVTCGKHSCSVNAGQAFSCSVSHLGNFGHGKC*
>Pep-2_528
KYYGNGVTCGKHSCSVNAGQAFSCSVSHLCNFGHGKC*
>Pep-2_529
KYYGNGVTCGKHSCSVNAGQAFSCSVSHLAKFGHGKC*
>Pep-2_530
KYYGNGVTCGKHSCSVNAGQAFSCSVSHLAEFGHGKC*
>Pep-2_532
KYYGNGVTCGKHSCSVNAGQAFSCSVSHLAIFGHGKC*
>Pep-2_533
KYYGNGVTCGKHSCSVNAGQAFSCSVSHLAAFGHGKC*
>Pep-2_534
KYYGNGVTCGKHSCSVNAGQAFSCSVSHLAPFGHGKC*
>Pep-2_535
KYYGNGVTCGKHSCSVNAGQAFSCSVSHLANHGHGKC*
>Pep-2_536
KYYGNGVTCGKHSCSVNAGQAFSCSVSHLANEGHGKC*
>Pep-2_537
KYYGNGVTCGKHSCSVNAGQAFSCSVSHLANNGHGKC*
>Pep-2_538
KYYGNGVTCGKHSCSVNAGQAFSCSVSHLANMGHGKC*
>Pep-2_539
KYYGNGVTCGKHSCSVNAGQAFSCSVSHLANAGHGKC*
>Pep-2_540
KYYGNGVTCGKHSCSVNAGQAFSCSVSHLANWGHGKC*
>Pep-2_541
KYYGNGVTCGKHSCSVNAGQAFSCSVSHLANFKHGKC*
>Pep-2_542
KYYGNGVTCGKHSCSVNAGQAFSCSVSHLANFDHGKC*
>Pep-2_543
KYYGNGVTCGKHSCSVNAGQAFSCSVSHLANFTHGKC*
>Pep-2_544
KYYGNGVTCGKHSCSVNAGQAFSCSVSHLANFIHGKC*
>Pep-2_545
KYYGNGVTCGKHSCSVNAGQAFSCSVSHLANFAHGKC*
>Pep-2_546
KYYGNGVTCGKHSCSVNAGQAFSCSVSHLANFPHGKC*
>Pep-2_547
KYYGNGVTCGKHSCSVNAGQAFSCSVSHLANFGKGKC*
>Pep-2_548
KYYGNGVTCGKHSCSVNAGQAFSCSVSHLANFGEGKC*
>Pep-2_549
KYYGNGVTCGKHSCSVNAGQAFSCSVSHLANFGSGKC*
>Pep-2_550
KYYGNGVTCGKHSCSVNAGQAFSCSVSHLANFGIGKC*
>Pep-2_551
KYYGNGVTCGKHSCSVNAGQAFSCSVSHLANFGAGKC*
>Pep-2_552
KYYGNGVTCGKHSCSVNAGQAFSCSVSHLANFGPGKC*
>Pep-2_553
KYYGNGVTCGKHSCSVNAGQAFSCSVSHLANFGHRKC*
>Pep-2_554
KYYGNGVTCGKHSCSVNAGQAFSCSVSHLANFGHDKC*
>Pep-2_555
KYYGNGVTCGKHSCSVNAGQAFSCSVSHLANFGHKKC*
>Pep-2_556
KYYGNGVTCGKHSCSVNAGQAFSCSVSHLANFGHLKC*
>Pep-2_557
KYYGNGVTCGKHSCSVNAGQAFSCSVSHLANFGHAKC*
>Pep-2_558
KYYGNGVTCGKHSCSVNAGQAFSCSVSHLANFGHCKC*
>Pep-2_559
KYYGNGVTCGKHSCSVNAGQAFSCSVSHLANFGHGHC*
>Pep-2_560
KYYGNGVTCGKHSCSVNAGQAFSCSVSHLANFGHGEC*
>Pep-2_561
KYYGNGVTCGKHSCSVNAGQAFSCSVSHLANFGHGNC*
>Pep-2_562
KYYGNGVTCGKHSCSVNAGQAFSCSVSHLANFGHGVC*
>Pep-2_563
KYYGNGVTCGKHSCSVNAGQAFSCSVSHLANFGHGGC*
>Pep-2_564
KYYGNGVTCGKHSCSVNAGQAFSCSVSHLANFGHGPC*
>Pep-2_565
KYYGNGVTCGKHSCSVNAGQAFSCSVSHLANFGHGKR*
>Pep-2_566
KYYGNGVTCGKHSCSVNAGQAFSCSVSHLANFGHGKD*
>Pep-2_567
KYYGNGVTCGKHSCSVNAGQAFSCSVSHLANFGHGKT*
>Pep-2_568
KYYGNGVTCGKHSCSVNAGQAFSCSVSHLANFGHGKL*
>Pep-2_569
KYYGNGVTCGKHSCSVNAGQAFSCSVSHLANFGHGKA*
>Pep-2_570
KYYGNGVTCGKHSCSVNAGQAFSCSVSHLANFGHGKP*
>Pep-2_571
KYYGNGVTCGKHSCSVNCRQAFSCSVSHLANFGHGKC*
>Pep-2_572
KYYGNGVTCGKHSCSVNCEQAFSCSVSHLANFGHGKC*
>Pep-2_573
KYYGNGVTCGKHSCSVNCYQAFSCSVSHLANFGHGKC*
>Pep-2_574
KYYGNGVTCGKHSCSVNCLQAFSCSVSHLANFGHGKC*
>Pep-2_575
KYYGNGVTCGKHSCSVNCAQAFSCSVSHLANFGHGKC*
>Pep-2_576
KYYGNGVTCGKHSCSVNCWQAFSCSVSHLANFGHGKC*
>Pep-2_577
KYYGNGVTCGKHSCSVNCGRAFSCSVSHLANFGHGKC*
>Pep-2_578
KYYGNGVTCGKHSCSVNCGDAFSCSVSHLANFGHGKC*
>Pep-2_579
KYYGNGVTCGKHSCSVNCGSAFSCSVSHLANFGHGKC*
>Pep-2_580
KYYGNGVTCGKHSCSVNCGVAFSCSVSHLANFGHGKC*
>Pep-2_581
KYYGNGVTCGKHSCSVNCGGAFSCSVSHLANFGHGKC*
>Pep-2_582
KYYGNGVTCGKHSCSVNCGWAFSCSVSHLANFGHGKC*
>Pep-2_583
KYYGNGVTCGKHSCSVNCGQKFSCSVSHLANFGHGKC*
>Pep-2_584
KYYGNGVTCGKHSCSVNCGQDFSCSVSHLANFGHGKC*
>Pep-2_585
KYYGNGVTCGKHSCSVNCGQTFSCSVSHLANFGHGKC*
>Pep-2_586
KYYGNGVTCGKHSCSVNCGQLFSCSVSHLANFGHGKC*
>Pep-2_587
KYYGNGVTCGKHSCSVNCGQGFSCSVSHLANFGHGKC*
>Pep-2_588
KYYGNGVTCGKHSCSVNCGQWFSCSVSHLANFGHGKC*
>Pep-2_589
KYYGNGVTCGKHSCSVNCGQARSCSVSHLANFGHGKC*
>Pep-2_590
KYYGNGVTCGKHSCSVNCGQAESCSVSHLANFGHGKC*
>Pep-2_591
KYYGNGVTCGKHSCSVNCGQATSCSVSHLANFGHGKC*
>Pep-2_592
KYYGNGVTCGKHSCSVNCGQAISCSVSHLANFGHGKC*
>Pep-2_593
KYYGNGVTCGKHSCSVNCGQAGSCSVSHLANFGHGKC*
>Pep-2_594
KYYGNGVTCGKHSCSVNCGQAPSCSVSHLANFGHGKC*
>Pep-2_595
KYYGNGVTCGKHSCSVNCGQAFRCSVSHLANFGHGKC*
>Pep-2_596
KYYGNGVTCGKHSCSVNCGQAFECSVSHLANFGHGKC*
>Pep-2_597
KYYGNGVTCGKHSCSVNCGQAFTCSVSHLANFGHGKC*
>Pep-2_598
KYYGNGVTCGKHSCSVNCGQAFFCSVSHLANFGHGKC*
>Pep-2_599
KYYGNGVTCGKHSCSVNCGQAFGCSVSHLANFGHGKC*
>Pep-2_600
KYYGNGVTCGKHSCSVNCGQAFCCSVSHLANFGHGKC*
>Pep-2_601
KYYGNGVTCGKHSCSVNCGQAFSRSVSHLANFGHGKC*
>Pep-2_602
KYYGNGVTCGKHSCSVNCGQAFSESVSHLANFGHGKC*
>Pep-2_603
KYYGNGVTCGKHSCSVNCGQAFSNSVSHLANFGHGKC*
>Pep-2_604
KYYGNGVTCGKHSCSVNCGQAFSFSVSHLANFGHGKC*
>Pep-2_605
KYYGNGVTCGKHSCSVNCGQAFSASVSHLANFGHGKC*
>Pep-2_606
KYYGNGVTCGKHSCSVNCGQAFSWSVSHLANFGHGKC*
>Pep-2_607
KYYGNGVTCGKHSCSVNCGQAFSCHVSHLANFGHGKC*
>Pep-2_608
KYYGNGVTCGKHSCSVNCGQAFSCDVSHLANFGHGKC*
>Pep-2_609
KYYGNGVTCGKHSCSVNCGQAFSCTVSHLANFGHGKC*
>Pep-2_610
KYYGNGVTCGKHSCSVNCGQAFSCLVSHLANFGHGKC*
>Pep-2_611
KYYGNGVTCGKHSCSVNCGQAFSCGVSHLANFGHGKC*
>Pep-2_612
KYYGNGVTCGKHSCSVNCGQAFSCPVSHLANFGHGKC*
>Pep-2_613
KYYGNGVTCGKHSCSVNCGQAFSCSHSHLANFGHGKC*
>Pep-2_614
KYYGNGVTCGKHSCSVNCGQAFSCSDSHLANFGHGKC*
>Pep-2_615
KYYGNGVTCGKHSCSVNCGQAFSCSTSHLANFGHGKC*
>Pep-2_616
KYYGNGVTCGKHSCSVNCGQAFSCSMSHLANFGHGKC*
>Pep-2_617
KYYGNGVTCGKHSCSVNCGQAFSCSASHLANFGHGKC*
>Pep-2_618
KYYGNGVTCGKHSCSVNCGQAFSCSCSHLANFGHGKC*
>Pep-2_619
KYYGNGVTCGKHSCSVNCGQAFSCSVHHLANFGHGKC*
>Pep-2_620
KYYGNGVTCGKHSCSVNCGQAFSCSVEHLANFGHGKC*
>Pep-2_621
KYYGNGVTCGKHSCSVNCGQAFSCSVKHLANFGHGKC*
>Pep-2_622
KYYGNGVTCGKHSCSVNCGQAFSCSVIHLANFGHGKC*
>Pep-2_623
KYYGNGVTCGKHSCSVNCGQAFSCSVAHLANFGHGKC*
>Pep-2_624
KYYGNGVTCGKHSCSVNCGQAFSCSVWHLANFGHGKC*
>Pep-2_625
KYYGNGVTCGKHSCSVNCGQAFSCSVSKLANFGHGKC*
>Pep-2_626
KYYGNGVTCGKHSCSVNCGQAFSCSVSDLANFGHGKC*
>Pep-2_627
KYYGNGVTCGKHSCSVNCGQAFSCSVSTLANFGHGKC*
>Pep-2_628
KYYGNGVTCGKHSCSVNCGQAFSCSVSVLANFGHGKC*
>Pep-2_629
KYYGNGVTCGKHSCSVNCGQAFSCSVSGLANFGHGKC*
>Pep-2_630
KYYGNGVTCGKHSCSVNCGQAFSCSVSCLANFGHGKC*
>Pep-2_631
KYYGNGVTCGKHSCSVNCGQAFSCSVSHKANFGHGKC*
>Pep-2_632
KYYGNGVTCGKHSCSVNCGQAFSCSVSHEANFGHGKC*
>Pep-2_633
KYYGNGVTCGKHSCSVNCGQAFSCSVSHYANFGHGKC*
>Pep-2_634
KYYGNGVTCGKHSCSVNCGQAFSCSVSHVANFGHGKC*
>Pep-2_635
KYYGNGVTCGKHSCSVNCGQAFSCSVSHGANFGHGKC*
>Pep-2_636
KYYGNGVTCGKHSCSVNCGQAFSCSVSHCANFGHGKC*
>Pep-2_637
KYYGNGVTCGKHSCSVNCGQAFSCSVSHLHNFGHGKC*
>Pep-2_638
KYYGNGVTCGKHSCSVNCGQAFSCSVSHLDNFGHGKC*
>Pep-2_639
KYYGNGVTCGKHSCSVNCGQAFSCSVSHLKNFGHGKC*
>Pep-2_640
KYYGNGVTCGKHSCSVNCGQAFSCSVSHLMNFGHGKC*
>Pep-2_641
KYYGNGVTCGKHSCSVNCGQAFSCSVSHLGNFGHGKC*
>Pep-2_642
KYYGNGVTCGKHSCSVNCGQAFSCSVSHLPNFGHGKC*
>Pep-2_643
KYYGNGVTCGKHSCSVNCGQAFSCSVSHLARFGHGKC*
>Pep-2_644
KYYGNGVTCGKHSCSVNCGQAFSCSVSHLADFGHGKC*
>Pep-2_645
KYYGNGVTCGKHSCSVNCGQAFSCSVSHLAYFGHGKC*
>Pep-2_646
KYYGNGVTCGKHSCSVNCGQAFSCSVSHLAMFGHGKC*
>Pep-2_647
KYYGNGVTCGKHSCSVNCGQAFSCSVSHLAGFGHGKC*
>Pep-2_648
KYYGNGVTCGKHSCSVNCGQAFSCSVSHLAPFGHGKC*
>Pep-2_649
KYYGNGVTCGKHSCSVNCGQAFSCSVSHLANRGHGKC*
>Pep-2_650
KYYGNGVTCGKHSCSVNCGQAFSCSVSHLANEGHGKC*
>Pep-2_651
KYYGNGVTCGKHSCSVNCGQAFSCSVSHLANNGHGKC*
>Pep-2_652
KYYGNGVTCGKHSCSVNCGQAFSCSVSHLANMGHGKC*
>Pep-2_653
KYYGNGVTCGKHSCSVNCGQAFSCSVSHLANAGHGKC*
>Pep-2_654
KYYGNGVTCGKHSCSVNCGQAFSCSVSHLANWGHGKC*
>Pep-2_655
KYYGNGVTCGKHSCSVNCGQAFSCSVSHLANFRHGKC*
>Pep-2_656
KYYGNGVTCGKHSCSVNCGQAFSCSVSHLANFEHGKC*
>Pep-2_657
KYYGNGVTCGKHSCSVNCGQAFSCSVSHLANFKHGKC*
>Pep-2_658
KYYGNGVTCGKHSCSVNCGQAFSCSVSHLANFVHGKC*
>Pep-2_659
KYYGNGVTCGKHSCSVNCGQAFSCSVSHLANFAHGKC*
>Pep-2_660
KYYGNGVTCGKHSCSVNCGQAFSCSVSHLANFPHGKC*
>Pep-2_661
KYYGNGVTCGKHSCSVNCGQAFSCSVSHLANFGRGKC*
>Pep-2_662
KYYGNGVTCGKHSCSVNCGQAFSCSVSHLANFGEGKC*
>Pep-2_663
KYYGNGVTCGKHSCSVNCGQAFSCSVSHLANFGKGKC*
>Pep-2_664
KYYGNGVTCGKHSCSVNCGQAFSCSVSHLANFGIGKC*
>Pep-2_665
KYYGNGVTCGKHSCSVNCGQAFSCSVSHLANFGGGKC*
>Pep-2_666
KYYGNGVTCGKHSCSVNCGQAFSCSVSHLANFGPGKC*
>Pep-2_667
KYYGNGVTCGKHSCSVNCGQAFSCSVSHLANFGHKKC*
>Pep-2_668
KYYGNGVTCGKHSCSVNCGQAFSCSVSHLANFGHDKC*
>Pep-2_669
KYYGNGVTCGKHSCSVNCGQAFSCSVSHLANFGHSKC*
>Pep-2_670
KYYGNGVTCGKHSCSVNCGQAFSCSVSHLANFGHFKC*
>Pep-2_671
KYYGNGVTCGKHSCSVNCGQAFSCSVSHLANFGHAKC*
>Pep-2_672
KYYGNGVTCGKHSCSVNCGQAFSCSVSHLANFGHWKC*
>Pep-2_673
KYYGNGVTCGKHSCSVNCGQAFSCSVSHLANFGHGHC*
>Pep-2_674
KYYGNGVTCGKHSCSVNCGQAFSCSVSHLANFGHGEC*
>Pep-2_675
KYYGNGVTCGKHSCSVNCGQAFSCSVSHLANFGHGNC*
>Pep-2_676
KYYGNGVTCGKHSCSVNCGQAFSCSVSHLANFGHGMC*
>Pep-2_677
KYYGNGVTCGKHSCSVNCGQAFSCSVSHLANFGHGGC*
>Pep-2_678
KYYGNGVTCGKHSCSVNCGQAFSCSVSHLANFGHGPC*
>Pep-2_679
KYYGNGVTCGKHSCSVNCGQAFSCSVSHLANFGHGKR*
>Pep-2_680
KYYGNGVTCGKHSCSVNCGQAFSCSVSHLANFGHGKE*
>Pep-2_681
KYYGNGVTCGKHSCSVNCGQAFSCSVSHLANFGHGKN*
>Pep-2_682
KYYGNGVTCGKHSCSVNCGQAFSCSVSHLANFGHGKI*
>Pep-2_683
KYYGNGVTCGKHSCSVNCGQAFSCSVSHLANFGHGKA*
>Pep-2_684
KYYGNGVTCGKHSCSVNCGQAFSCSVSHLANFGHGKP*
>Pep-2_685
KYYGNGVTCGKHSCSVNWRKAFSCSVSHLANFGHGKC*
>Pep-2_686
KYYGNGVTCGKHSCSVNWRDAFSCSVSHLANFGHGKC*
>Pep-2_687
KYYGNGVTCGKHSCSVNWRNAFSCSVSHLANFGHGKC*
>Pep-2_688
KYYGNGVTCGKHSCSVNWRLAFSCSVSHLANFGHGKC*
>Pep-2_689
KYYGNGVTCGKHSCSVNWRGAFSCSVSHLANFGHGKC*
>Pep-2_690
KYYGNGVTCGKHSCSVNWRPAFSCSVSHLANFGHGKC*
>Pep-2_691
KYYGNGVTCGKHSCSVNWRQHFSCSVSHLANFGHGKC*
>Pep-2_692
KYYGNGVTCGKHSCSVNWRQEFSCSVSHLANFGHGKC*
>Pep-2_693
KYYGNGVTCGKHSCSVNWRQSFSCSVSHLANFGHGKC*
>Pep-2_694
KYYGNGVTCGKHSCSVNWRQLFSCSVSHLANFGHGKC*
>Pep-2_695
KYYGNGVTCGKHSCSVNWRQGFSCSVSHLANFGHGKC*
>Pep-2_696
KYYGNGVTCGKHSCSVNWRQPFSCSVSHLANFGHGKC*
>Pep-2_697
KYYGNGVTCGKHSCSVNWRQAHSCSVSHLANFGHGKC*
>Pep-2_698
KYYGNGVTCGKHSCSVNWRQADSCSVSHLANFGHGKC*
>Pep-2_699
KYYGNGVTCGKHSCSVNWRQATSCSVSHLANFGHGKC*
>Pep-2_700
KYYGNGVTCGKHSCSVNWRQAMSCSVSHLANFGHGKC*
>Pep-2_701
KYYGNGVTCGKHSCSVNWRQAASCSVSHLANFGHGKC*
>Pep-2_702
KYYGNGVTCGKHSCSVNWRQAPSCSVSHLANFGHGKC*
>Pep-2_703
KYYGNGVTCGKHSCSVNWRQAFHCSVSHLANFGHGKC*
>Pep-2_704
KYYGNGVTCGKHSCSVNWRQAFECSVSHLANFGHGKC*
>Pep-2_705
KYYGNGVTCGKHSCSVNWRQAFTCSVSHLANFGHGKC*
>Pep-2_706
KYYGNGVTCGKHSCSVNWRQAFLCSVSHLANFGHGKC*
>Pep-2_707
KYYGNGVTCGKHSCSVNWRQAFACSVSHLANFGHGKC*
>Pep-2_708
KYYGNGVTCGKHSCSVNWRQAFPCSVSHLANFGHGKC*
>Pep-2_709
KYYGNGVTCGKHSCSVNWRQAFSKSVSHLANFGHGKC*
>Pep-2_710
KYYGNGVTCGKHSCSVNWRQAFSDSVSHLANFGHGKC*
>Pep-2_712
KYYGNGVTCGKHSCSVNWRQAFSLSVSHLANFGHGKC*
>Pep-2_713
KYYGNGVTCGKHSCSVNWRQAFSGSVSHLANFGHGKC*
>Pep-2_714
KYYGNGVTCGKHSCSVNWRQAFSWSVSHLANFGHGKC*
>Pep-2_715
KYYGNGVTCGKHSCSVNWRQAFSCRVSHLANFGHGKC*
>Pep-2_716
KYYGNGVTCGKHSCSVNWRQAFSCEVSHLANFGHGKC*
>Pep-2_717
KYYGNGVTCGKHSCSVNWRQAFSCTVSHLANFGHGKC*
>Pep-2_718
KYYGNGVTCGKHSCSVNWRQAFSCIVSHLANFGHGKC*
>Pep-2_719
KYYGNGVTCGKHSCSVNWRQAFSCGVSHLANFGHGKC*
>Pep-2_720
KYYGNGVTCGKHSCSVNWRQAFSCCVSHLANFGHGKC*
>Pep-2_721
KYYGNGVTCGKHSCSVNWRQAFSCSKSHLANFGHGKC*
>Pep-2_722
KYYGNGVTCGKHSCSVNWRQAFSCSESHLANFGHGKC*
>Pep-2_723
KYYGNGVTCGKHSCSVNWRQAFSCSYSHLANFGHGKC*
>Pep-2_724
KYYGNGVTCGKHSCSVNWRQAFSCSISHLANFGHGKC*
>Pep-2_725
KYYGNGVTCGKHSCSVNWRQAFSCSASHLANFGHGKC*
>Pep-2_726
KYYGNGVTCGKHSCSVNWRQAFSCSCSHLANFGHGKC*
>Pep-2_727
KYYGNGVTCGKHSCSVNWRQAFSCSVKHLANFGHGKC*
>Pep-2_728
KYYGNGVTCGKHSCSVNWRQAFSCSVEHLANFGHGKC*
>Pep-2_729
KYYGNGVTCGKHSCSVNWRQAFSCSVTHLANFGHGKC*
>Pep-2_730
KYYGNGVTCGKHSCSVNWRQAFSCSVIHLANFGHGKC*
>Pep-2_731
KYYGNGVTCGKHSCSVNWRQAFSCSVAHLANFGHGKC*
>Pep-2_732
KYYGNGVTCGKHSCSVNWRQAFSCSVPHLANFGHGKC*
>Pep-2_733
KYYGNGVTCGKHSCSVNWRQAFSCSVSKLANFGHGKC*
>Pep-2_734
KYYGNGVTCGKHSCSVNWRQAFSCSVSDLANFGHGKC*
>Pep-2_735
KYYGNGVTCGKHSCSVNWRQAFSCSVSSLANFGHGKC*
>Pep-2_736
KYYGNGVTCGKHSCSVNWRQAFSCSVSLLANFGHGKC*
>Pep-2_737
KYYGNGVTCGKHSCSVNWRQAFSCSVSALANFGHGKC*
>Pep-2_738
KYYGNGVTCGKHSCSVNWRQAFSCSVSPLANFGHGKC*
>Pep-2_739
KYYGNGVTCGKHSCSVNWRQAFSCSVSHHANFGHGKC*
>Pep-2_740
KYYGNGVTCGKHSCSVNWRQAFSCSVSHDANFGHGKC*
>Pep-2_741
KYYGNGVTCGKHSCSVNWRQAFSCSVSHNANFGHGKC*
>Pep-2_742
KYYGNGVTCGKHSCSVNWRQAFSCSVSHMANFGHGKC*
>Pep-2_743
KYYGNGVTCGKHSCSVNWRQAFSCSVSHAANFGHGKC*
>Pep-2_744
KYYGNGVTCGKHSCSVNWRQAFSCSVSHCANFGHGKC*
>Pep-2_745
KYYGNGVTCGKHSCSVNWRQAFSCSVSHLHNFGHGKC*
>Pep-2_746
KYYGNGVTCGKHSCSVNWRQAFSCSVSHLENFGHGKC*
>Pep-2_747
KYYGNGVTCGKHSCSVNWRQAFSCSVSHLYNFGHGKC*
>Pep-2_748
KYYGNGVTCGKHSCSVNWRQAFSCSVSHLFNFGHGKC*
>Pep-2_749
KYYGNGVTCGKHSCSVNWRQAFSCSVSHLGNFGHGKC*
>Pep-2_750
KYYGNGVTCGKHSCSVNWRQAFSCSVSHLCNFGHGKC*
>Pep-2_751
KYYGNGVTCGKHSCSVNWRQAFSCSVSHLAKFGHGKC*
>Pep-2_752
KYYGNGVTCGKHSCSVNWRQAFSCSVSHLADFGHGKC*
>Pep-2_753
KYYGNGVTCGKHSCSVNWRQAFSCSVSHLATFGHGKC*
>Pep-2_754
KYYGNGVTCGKHSCSVNWRQAFSCSVSHLALFGHGKC*
>Pep-2_755
KYYGNGVTCGKHSCSVNWRQAFSCSVSHLAAFGHGKC*
>Pep-2_756
KYYGNGVTCGKHSCSVNWRQAFSCSVSHLACFGHGKC*
>Pep-2_757
KYYGNGVTCGKHSCSVNWRQAFSCSVSHLANKGHGKC*
>Pep-2_758
KYYGNGVTCGKHSCSVNWRQAFSCSVSHLANEGHGKC*
>Pep-2_759
KYYGNGVTCGKHSCSVNWRQAFSCSVSHLANYGHGKC*
>Pep-2_760
KYYGNGVTCGKHSCSVNWRQAFSCSVSHLANIGHGKC*
>Pep-2_761
KYYGNGVTCGKHSCSVNWRQAFSCSVSHLANAGHGKC*
>Pep-2_762
KYYGNGVTCGKHSCSVNWRQAFSCSVSHLANPGHGKC*
>Pep-2_763
KYYGNGVTCGKHSCSVNWRQAFSCSVSHLANFHHGKC*
>Pep-2_764
KYYGNGVTCGKHSCSVNWRQAFSCSVSHLANFEHGKC*
>Pep-2_765
KYYGNGVTCGKHSCSVNWRQAFSCSVSHLANFKHGKC*
>Pep-2_766
KYYGNGVTCGKHSCSVNWRQAFSCSVSHLANFFHGKC*
>Pep-2_767
KYYGNGVTCGKHSCSVNWRQAFSCSVSHLANFAHGKC*
>Pep-2_768
KYYGNGVTCGKHSCSVNWRQAFSCSVSHLANFCHGKC*
>Pep-2_769
KYYGNGVTCGKHSCSVNWRQAFSCSVSHLANFGKGKC*
>Pep-2_770
KYYGNGVTCGKHSCSVNWRQAFSCSVSHLANFGEGKC*
>Pep-2_771
KYYGNGVTCGKHSCSVNWRQAFSCSVSHLANFGNGKC*
>Pep-2_772
KYYGNGVTCGKHSCSVNWRQAFSCSVSHLANFGVGKC*
>Pep-2_773
KYYGNGVTCGKHSCSVNWRQAFSCSVSHLANFGAGKC*
>Pep-2_774
KYYGNGVTCGKHSCSVNWRQAFSCSVSHLANFGCGKC*
>Pep-2_775
KYYGNGVTCGKHSCSVNWRQAFSCSVSHLANFGHKKC*
>Pep-2_776
KYYGNGVTCGKHSCSVNWRQAFSCSVSHLANFGHDKC*
>Pep-2_777
KYYGNGVTCGKHSCSVNWRQAFSCSVSHLANFGHNKC*
>Pep-2_778
KYYGNGVTCGKHSCSVNWRQAFSCSVSHLANFGHFKC*
>Pep-2_779
KYYGNGVTCGKHSCSVNWRQAFSCSVSHLANFGHAKC*
>Pep-2_780
KYYGNGVTCGKHSCSVNWRQAFSCSVSHLANFGHCKC*
>Pep-2_781
KYYGNGVTCGKHSCSVNWRQAFSCSVSHLANFGHGRC*
>Pep-2_782
KYYGNGVTCGKHSCSVNWRQAFSCSVSHLANFGHGEC*
>Pep-2_783
KYYGNGVTCGKHSCSVNWRQAFSCSVSHLANFGHGYC*
>Pep-2_784
KYYGNGVTCGKHSCSVNWRQAFSCSVSHLANFGHGFC*
>Pep-2_785
KYYGNGVTCGKHSCSVNWRQAFSCSVSHLANFGHGGC*
>Pep-2_786
KYYGNGVTCGKHSCSVNWRQAFSCSVSHLANFGHGCC*
>Pep-2_787
KYYGNGVTCGKHSCSVNWRQAFSCSVSHLANFGHGKK*
>Pep-2_788
KYYGNGVTCGKHSCSVNWRQAFSCSVSHLANFGHGKE*
>Pep-2_789
KYYGNGVTCGKHSCSVNWRQAFSCSVSHLANFGHGKY*
>Pep-2_790
KYYGNGVTCGKHSCSVNWRQAFSCSVSHLANFGHGKL*
>Pep-2_791
KYYGNGVTCGKHSCSVNWRQAFSCSVSHLANFGHGKG*
>Pep-2_792
KYYGNGVTCGKHSCSVNWRQAFSCSVSHLANFGHGKW*
>Pep-2_793
KYYGNGVTCGKHSCSVNWEHAFSCSVSHLANFGHGKC*
>Pep-2_794
KYYGNGVTCGKHSCSVNWEEAFSCSVSHLANFGHGKC*
>Pep-2_795
KYYGNGVTCGKHSCSVNWENAFSCSVSHLANFGHGKC*
>Pep-2_796
KYYGNGVTCGKHSCSVNWEMAFSCSVSHLANFGHGKC*
>Pep-2_797
KYYGNGVTCGKHSCSVNWEAAFSCSVSHLANFGHGKC*
>Pep-2_798
KYYGNGVTCGKHSCSVNWEPAFSCSVSHLANFGHGKC*
>Pep-2_799
KYYGNGVTCGKHSCSVNWEQRFSCSVSHLANFGHGKC*
>Pep-2_800
KYYGNGVTCGKHSCSVNWEQDFSCSVSHLANFGHGKC*
>Pep-2_801
KYYGNGVTCGKHSCSVNWEQYFSCSVSHLANFGHGKC*
>Pep-2_802
KYYGNGVTCGKHSCSVNWEQVFSCSVSHLANFGHGKC*
>Pep-2_803
KYYGNGVTCGKHSCSVNWEQGFSCSVSHLANFGHGKC*
>Pep-2_804
KYYGNGVTCGKHSCSVNWEQWFSCSVSHLANFGHGKC*
>Pep-2_805
KYYGNGVTCGKHSCSVNWEQARSCSVSHLANFGHGKC*
>Pep-2_806
KYYGNGVTCGKHSCSVNWEQAESCSVSHLANFGHGKC*
>Pep-2_807
KYYGNGVTCGKHSCSVNWEQANSCSVSHLANFGHGKC*
>Pep-2_808
KYYGNGVTCGKHSCSVNWEQAMSCSVSHLANFGHGKC*
>Pep-2_809
KYYGNGVTCGKHSCSVNWEQAASCSVSHLANFGHGKC*
>Pep-2_810
KYYGNGVTCGKHSCSVNWEQACSCSVSHLANFGHGKC*
>Pep-2_811
KYYGNGVTCGKHSCSVNWEQAFHCSVSHLANFGHGKC*
>Pep-2_812
KYYGNGVTCGKHSCSVNWEQAFECSVSHLANFGHGKC*
>Pep-2_813
KYYGNGVTCGKHSCSVNWEQAFNCSVSHLANFGHGKC*
>Pep-2_814
KYYGNGVTCGKHSCSVNWEQAFLCSVSHLANFGHGKC*
>Pep-2_815
KYYGNGVTCGKHSCSVNWEQAFGCSVSHLANFGHGKC*
>Pep-2_816
KYYGNGVTCGKHSCSVNWEQAFWCSVSHLANFGHGKC*
>Pep-2_817
KYYGNGVTCGKHSCSVNWEQAFSKSVSHLANFGHGKC*
>Pep-2_818
KYYGNGVTCGKHSCSVNWEQAFSDSVSHLANFGHGKC*
>Pep-2_819
KYYGNGVTCGKHSCSVNWEQAFSYSVSHLANFGHGKC*
>Pep-2_820
KYYGNGVTCGKHSCSVNWEQAFSISVSHLANFGHGKC*
>Pep-2_821
KYYGNGVTCGKHSCSVNWEQAFSGSVSHLANFGHGKC*
>Pep-2_822
KYYGNGVTCGKHSCSVNWEQAFSWSVSHLANFGHGKC*
>Pep-2_823
KYYGNGVTCGKHSCSVNWEQAFSCKVSHLANFGHGKC*
>Pep-2_824
KYYGNGVTCGKHSCSVNWEQAFSCEVSHLANFGHGKC*
>Pep-2_825
KYYGNGVTCGKHSCSVNWEQAFSCYVSHLANFGHGKC*
>Pep-2_826
KYYGNGVTCGKHSCSVNWEQAFSCLVSHLANFGHGKC*
>Pep-2_827
KYYGNGVTCGKHSCSVNWEQAFSCGVSHLANFGHGKC*
>Pep-2_828
KYYGNGVTCGKHSCSVNWEQAFSCWVSHLANFGHGKC*
>Pep-2_829
KYYGNGVTCGKHSCSVNWEQAFSCSKSHLANFGHGKC*
>Pep-2_830
KYYGNGVTCGKHSCSVNWEQAFSCSESHLANFGHGKC*
>Pep-2_831
KYYGNGVTCGKHSCSVNWEQAFSCSSSHLANFGHGKC*
>Pep-2_832
KYYGNGVTCGKHSCSVNWEQAFSCSLSHLANFGHGKC*
>Pep-2_833
KYYGNGVTCGKHSCSVNWEQAFSCSASHLANFGHGKC*
>Pep-2_834
KYYGNGVTCGKHSCSVNWEQAFSCSCSHLANFGHGKC*
>Pep-2_835
KYYGNGVTCGKHSCSVNWEQAFSCSVHHLANFGHGKC*
>Pep-2_836
KYYGNGVTCGKHSCSVNWEQAFSCSVEHLANFGHGKC*
>Pep-2_837
KYYGNGVTCGKHSCSVNWEQAFSCSVTHLANFGHGKC*
>Pep-2_838
KYYGNGVTCGKHSCSVNWEQAFSCSVMHLANFGHGKC*
>Pep-2_839
KYYGNGVTCGKHSCSVNWEQAFSCSVAHLANFGHGKC*
>Pep-2_840
KYYGNGVTCGKHSCSVNWEQAFSCSVWHLANFGHGKC*
>Pep-2_841
KYYGNGVTCGKHSCSVNWEQAFSCSVSKLANFGHGKC*
>Pep-2_842
KYYGNGVTCGKHSCSVNWEQAFSCSVSDLANFGHGKC*
>Pep-2_844
KYYGNGVTCGKHSCSVNWEQAFSCSVSLLANFGHGKC*
>Pep-2_845
KYYGNGVTCGKHSCSVNWEQAFSCSVSGLANFGHGKC*
>Pep-2_846
KYYGNGVTCGKHSCSVNWEQAFSCSVSPLANFGHGKC*
>Pep-2_847
KYYGNGVTCGKHSCSVNWEQAFSCSVSHRANFGHGKC*
>Pep-2_848
KYYGNGVTCGKHSCSVNWEQAFSCSVSHDANFGHGKC*
>Pep-2_849
KYYGNGVTCGKHSCSVNWEQAFSCSVSHNANFGHGKC*
>Pep-2_850
KYYGNGVTCGKHSCSVNWEQAFSCSVSHFANFGHGKC*
>Pep-2_851
KYYGNGVTCGKHSCSVNWEQAFSCSVSHGANFGHGKC*
>Pep-2_852
KYYGNGVTCGKHSCSVNWEQAFSCSVSHWANFGHGKC*
>Pep-2_853
KYYGNGVTCGKHSCSVNWEQAFSCSVSHLHNFGHGKC*
>Pep-2_854
KYYGNGVTCGKHSCSVNWEQAFSCSVSHLDNFGHGKC*
>Pep-2_855
KYYGNGVTCGKHSCSVNWEQAFSCSVSHLKNFGHGKC*
>Pep-2_856
KYYGNGVTCGKHSCSVNWEQAFSCSVSHLVNFGHGKC*
>Pep-2_857
KYYGNGVTCGKHSCSVNWEQAFSCSVSHLGNFGHGKC*
>Pep-2_858
KYYGNGVTCGKHSCSVNWEQAFSCSVSHLCNFGHGKC*
>Pep-2_859
KYYGNGVTCGKHSCSVNWEQAFSCSVSHLAHFGHGKC*
>Pep-2_860
KYYGNGVTCGKHSCSVNWEQAFSCSVSHLADFGHGKC*
>Pep-2_861
KYYGNGVTCGKHSCSVNWEQAFSCSVSHLATFGHGKC*
>Pep-2_862
KYYGNGVTCGKHSCSVNWEQAFSCSVSHLAVFGHGKC*
>Pep-2_863
KYYGNGVTCGKHSCSVNWEQAFSCSVSHLAGFGHGKC*
>Pep-2_864
KYYGNGVTCGKHSCSVNWEQAFSCSVSHLAWFGHGKC*
>Pep-2_865
KYYGNGVTCGKHSCSVNWEQAFSCSVSHLANHGHGKC*
>Pep-2_866
KYYGNGVTCGKHSCSVNWEQAFSCSVSHLANDGHGKC*
>Pep-2_867
KYYGNGVTCGKHSCSVNWEQAFSCSVSHLANSGHGKC*
>Pep-2_868
KYYGNGVTCGKHSCSVNWEQAFSCSVSHLANIGHGKC*
>Pep-2_869
KYYGNGVTCGKHSCSVNWEQAFSCSVSHLANAGHGKC*
>Pep-2_870
KYYGNGVTCGKHSCSVNWEQAFSCSVSHLANCGHGKC*
>Pep-2_871
KYYGNGVTCGKHSCSVNWEQAFSCSVSHLANFRHGKC*
>Pep-2_872
KYYGNGVTCGKHSCSVNWEQAFSCSVSHLANFDHGKC*
>Pep-2_873
KYYGNGVTCGKHSCSVNWEQAFSCSVSHLANFYHGKC*
>Pep-2_874
KYYGNGVTCGKHSCSVNWEQAFSCSVSHLANFVHGKC*
>Pep-2_875
KYYGNGVTCGKHSCSVNWEQAFSCSVSHLANFAHGKC*
>Pep-2_876
KYYGNGVTCGKHSCSVNWEQAFSCSVSHLANFWHGKC*
>Pep-2_877
KYYGNGVTCGKHSCSVNWEQAFSCSVSHLANFGKGKC*
>Pep-2_878
KYYGNGVTCGKHSCSVNWEQAFSCSVSHLANFGDGKC*
>Pep-2_879
KYYGNGVTCGKHSCSVNWEQAFSCSVSHLANFGYGKC*
>Pep-2_880
KYYGNGVTCGKHSCSVNWEQAFSCSVSHLANFGVGKC*
>Pep-2_881
KYYGNGVTCGKHSCSVNWEQAFSCSVSHLANFGAGKC*
>Pep-2_882
KYYGNGVTCGKHSCSVNWEQAFSCSVSHLANFGPGKC*
>Pep-2_883
KYYGNGVTCGKHSCSVNWEQAFSCSVSHLANFGHRKC*
>Pep-2_884
KYYGNGVTCGKHSCSVNWEQAFSCSVSHLANFGHDKC*
>Pep-2_885
KYYGNGVTCGKHSCSVNWEQAFSCSVSHLANFGHTKC*
>Pep-2_886
KYYGNGVTCGKHSCSVNWEQAFSCSVSHLANFGHMKC*
>Pep-2_887
KYYGNGVTCGKHSCSVNWEQAFSCSVSHLANFGHAKC*
>Pep-2_888
KYYGNGVTCGKHSCSVNWEQAFSCSVSHLANFGHCKC*
>Pep-2_889
KYYGNGVTCGKHSCSVNWEQAFSCSVSHLANFGHGHC*
>Pep-2_890
KYYGNGVTCGKHSCSVNWEQAFSCSVSHLANFGHGEC*
>Pep-2_891
KYYGNGVTCGKHSCSVNWEQAFSCSVSHLANFGHGTC*
>Pep-2_892
KYYGNGVTCGKHSCSVNWEQAFSCSVSHLANFGHGFC*
>Pep-2_893
KYYGNGVTCGKHSCSVNWEQAFSCSVSHLANFGHGAC*
>Pep-2_894
KYYGNGVTCGKHSCSVNWEQAFSCSVSHLANFGHGPC*
>Pep-2_895
KYYGNGVTCGKHSCSVNWEQAFSCSVSHLANFGHGKK*
>Pep-2_896
KYYGNGVTCGKHSCSVNWEQAFSCSVSHLANFGHGKD*
>Pep-2_897
KYYGNGVTCGKHSCSVNWEQAFSCSVSHLANFGHGKS*
>Pep-2_898
KYYGNGVTCGKHSCSVNWEQAFSCSVSHLANFGHGKL*
>Pep-2_899
KYYGNGVTCGKHSCSVNWEQAFSCSVSHLANFGHGKA*
>Pep-2_900
KYYGNGVTCGKHSCSVNWEQAFSCSVSHLANFGHGKW*
>Pep-2_901
KYYGNGVTCGKHSCSVNWNHAFSCSVSHLANFGHGKC*
>Pep-2_902
KYYGNGVTCGKHSCSVNWNDAFSCSVSHLANFGHGKC*
>Pep-2_903
KYYGNGVTCGKHSCSVNWNNAFSCSVSHLANFGHGKC*
>Pep-2_904
KYYGNGVTCGKHSCSVNWNLAFSCSVSHLANFGHGKC*
>Pep-2_905
KYYGNGVTCGKHSCSVNWNAAFSCSVSHLANFGHGKC*
>Pep-2_906
KYYGNGVTCGKHSCSVNWNCAFSCSVSHLANFGHGKC*
>Pep-2_907
KYYGNGVTCGKHSCSVNWNQHFSCSVSHLANFGHGKC*
>Pep-2_908
KYYGNGVTCGKHSCSVNWNQDFSCSVSHLANFGHGKC*
>Pep-2_909
KYYGNGVTCGKHSCSVNWNQTFSCSVSHLANFGHGKC*
>Pep-2_910
KYYGNGVTCGKHSCSVNWNQMFSCSVSHLANFGHGKC*
>Pep-2_911
KYYGNGVTCGKHSCSVNWNQGFSCSVSHLANFGHGKC*
>Pep-2_912
KYYGNGVTCGKHSCSVNWNQCFSCSVSHLANFGHGKC*
>Pep-2_913
KYYGNGVTCGKHSCSVNWNQARSCSVSHLANFGHGKC*
>Pep-2_914
KYYGNGVTCGKHSCSVNWNQADSCSVSHLANFGHGKC*
>Pep-2_915
KYYGNGVTCGKHSCSVNWNQAKSCSVSHLANFGHGKC*
>Pep-2_916
KYYGNGVTCGKHSCSVNWNQALSCSVSHLANFGHGKC*
>Pep-2_917
KYYGNGVTCGKHSCSVNWNQAASCSVSHLANFGHGKC*
>Pep-2_918
KYYGNGVTCGKHSCSVNWNQAPSCSVSHLANFGHGKC*
>Pep-2_919
KYYGNGVTCGKHSCSVNWNQAFKCSVSHLANFGHGKC*
>Pep-2_920
KYYGNGVTCGKHSCSVNWNQAFECSVSHLANFGHGKC*
>Pep-2_921
KYYGNGVTCGKHSCSVNWNQAFYCSVSHLANFGHGKC*
>Pep-2_922
KYYGNGVTCGKHSCSVNWNQAFMCSVSHLANFGHGKC*
>Pep-2_923
KYYGNGVTCGKHSCSVNWNQAFGCSVSHLANFGHGKC*
>Pep-2_924
KYYGNGVTCGKHSCSVNWNQAFPCSVSHLANFGHGKC*
>Pep-2_925
KYYGNGVTCGKHSCSVNWNQAFSRSVSHLANFGHGKC*
>Pep-2_926
KYYGNGVTCGKHSCSVNWNQAFSDSVSHLANFGHGKC*
>Pep-2_927
KYYGNGVTCGKHSCSVNWNQAFSNSVSHLANFGHGKC*
>Pep-2_928
KYYGNGVTCGKHSCSVNWNQAFSLSVSHLANFGHGKC*
>Pep-2_929
KYYGNGVTCGKHSCSVNWNQAFSASVSHLANFGHGKC*
>Pep-2_930
KYYGNGVTCGKHSCSVNWNQAFSPSVSHLANFGHGKC*
>Pep-2_931
KYYGNGVTCGKHSCSVNWNQAFSCHVSHLANFGHGKC*
>Pep-2_932
KYYGNGVTCGKHSCSVNWNQAFSCDVSHLANFGHGKC*
>Pep-2_933
KYYGNGVTCGKHSCSVNWNQAFSCYVSHLANFGHGKC*
>Pep-2_934
KYYGNGVTCGKHSCSVNWNQAFSCIVSHLANFGHGKC*
>Pep-2_935
KYYGNGVTCGKHSCSVNWNQAFSCAVSHLANFGHGKC*
>Pep-2_936
KYYGNGVTCGKHSCSVNWNQAFSCPVSHLANFGHGKC*
>Pep-2_937
KYYGNGVTCGKHSCSVNWNQAFSCSKSHLANFGHGKC*
>Pep-2_938
KYYGNGVTCGKHSCSVNWNQAFSCSDSHLANFGHGKC*
>Pep-2_939
KYYGNGVTCGKHSCSVNWNQAFSCSSSHLANFGHGKC*
>Pep-2_940
KYYGNGVTCGKHSCSVNWNQAFSCSISHLANFGHGKC*
>Pep-2_941
KYYGNGVTCGKHSCSVNWNQAFSCSGSHLANFGHGKC*
>Pep-2_942
KYYGNGVTCGKHSCSVNWNQAFSCSCSHLANFGHGKC*
>Pep-2_943
KYYGNGVTCGKHSCSVNWNQAFSCSVKHLANFGHGKC*
>Pep-2_944
KYYGNGVTCGKHSCSVNWNQAFSCSVDHLANFGHGKC*
>Pep-2_945
KYYGNGVTCGKHSCSVNWNQAFSCSVNHLANFGHGKC*
>Pep-2_946
KYYGNGVTCGKHSCSVNWNQAFSCSVFHLANFGHGKC*
>Pep-2_947
KYYGNGVTCGKHSCSVNWNQAFSCSVAHLANFGHGKC*
>Pep-2_948
KYYGNGVTCGKHSCSVNWNQAFSCSVCHLANFGHGKC*
>Pep-2_949
KYYGNGVTCGKHSCSVNWNQAFSCSVSRLANFGHGKC*
>Pep-2_950
KYYGNGVTCGKHSCSVNWNQAFSCSVSDLANFGHGKC*
>Pep-2_951
KYYGNGVTCGKHSCSVNWNQAFSCSVSNLANFGHGKC*
>Pep-2_952
KYYGNGVTCGKHSCSVNWNQAFSCSVSLLANFGHGKC*
>Pep-2_953
KYYGNGVTCGKHSCSVNWNQAFSCSVSGLANFGHGKC*
>Pep-2_954
KYYGNGVTCGKHSCSVNWNQAFSCSVSCLANFGHGKC*
>Pep-2_955
KYYGNGVTCGKHSCSVNWNQAFSCSVSHKANFGHGKC*
>Pep-2_956
KYYGNGVTCGKHSCSVNWNQAFSCSVSHEANFGHGKC*
>Pep-2_957
KYYGNGVTCGKHSCSVNWNQAFSCSVSHYANFGHGKC*
>Pep-2_958
KYYGNGVTCGKHSCSVNWNQAFSCSVSHVANFGHGKC*
>Pep-2_959
KYYGNGVTCGKHSCSVNWNQAFSCSVSHGANFGHGKC*
>Pep-2_960
KYYGNGVTCGKHSCSVNWNQAFSCSVSHWANFGHGKC*
>Pep-2_961
KYYGNGVTCGKHSCSVNWNQAFSCSVSHLRNFGHGKC*
>Pep-2_962
KYYGNGVTCGKHSCSVNWNQAFSCSVSHLENFGHGKC*
>Pep-2_963
KYYGNGVTCGKHSCSVNWNQAFSCSVSHLTNFGHGKC*
>Pep-2_964
KYYGNGVTCGKHSCSVNWNQAFSCSVSHLVNFGHGKC*
>Pep-2_965
KYYGNGVTCGKHSCSVNWNQAFSCSVSHLGNFGHGKC*
>Pep-2_966
KYYGNGVTCGKHSCSVNWNQAFSCSVSHLWNFGHGKC*
>Pep-2_967
KYYGNGVTCGKHSCSVNWNQAFSCSVSHLARFGHGKC*
>Pep-2_968
KYYGNGVTCGKHSCSVNWNQAFSCSVSHLAEFGHGKC*
>Pep-2_969
KYYGNGVTCGKHSCSVNWNQAFSCSVSHLAYFGHGKC*
>Pep-2_970
KYYGNGVTCGKHSCSVNWNQAFSCSVSHLALFGHGKC*
>Pep-2_971
KYYGNGVTCGKHSCSVNWNQAFSCSVSHLAGFGHGKC*
>Pep-2_972
KYYGNGVTCGKHSCSVNWNQAFSCSVSHLAWFGHGKC*
>Pep-2_973
KYYGNGVTCGKHSCSVNWNQAFSCSVSHLANRGHGKC*
>Pep-2_974
KYYGNGVTCGKHSCSVNWNQAFSCSVSHLANDGHGKC*
>Pep-2_975
KYYGNGVTCGKHSCSVNWNQAFSCSVSHLANNGHGKC*
>Pep-2_976
KYYGNGVTCGKHSCSVNWNQAFSCSVSHLANMGHGKC*
>Pep-2_977
KYYGNGVTCGKHSCSVNWNQAFSCSVSHLANGGHGKC*
>Pep-2_978
KYYGNGVTCGKHSCSVNWNQAFSCSVSHLANCGHGKC*
>Pep-2_979
KYYGNGVTCGKHSCSVNWNQAFSCSVSHLANFHHGKC*
>Pep-2_980
KYYGNGVTCGKHSCSVNWNQAFSCSVSHLANFDHGKC*
>Pep-2_981
KYYGNGVTCGKHSCSVNWNQAFSCSVSHLANFKHGKC*
>Pep-2_982
KYYGNGVTCGKHSCSVNWNQAFSCSVSHLANFMHGKC*
>Pep-2_983
KYYGNGVTCGKHSCSVNWNQAFSCSVSHLANFAHGKC*
>Pep-2_984
KYYGNGVTCGKHSCSVNWNQAFSCSVSHLANFPHGKC*
>Pep-2_985
KYYGNGVTCGKHSCSVNWNQAFSCSVSHLANFGKGKC*
>Pep-2_986
KYYGNGVTCGKHSCSVNWNQAFSCSVSHLANFGEGKC*
>Pep-2_987
KYYGNGVTCGKHSCSVNWNQAFSCSVSHLANFGTGKC*
>Pep-2_988
KYYGNGVTCGKHSCSVNWNQAFSCSVSHLANFGMGKC*
>Pep-2_989
KYYGNGVTCGKHSCSVNWNQAFSCSVSHLANFGAGKC*
>Pep-2_990
KYYGNGVTCGKHSCSVNWNQAFSCSVSHLANFGPGKC*
>Pep-2_991
KYYGNGVTCGKHSCSVNWNQAFSCSVSHLANFGHKKC*
>Pep-2_992
KYYGNGVTCGKHSCSVNWNQAFSCSVSHLANFGHDKC*
>Pep-2_993
KYYGNGVTCGKHSCSVNWNQAFSCSVSHLANFGHYKC*
>Pep-2_994
KYYGNGVTCGKHSCSVNWNQAFSCSVSHLANFGHFKC*
>Pep-2_995
KYYGNGVTCGKHSCSVNWNQAFSCSVSHLANFGHAKC*
>Pep-2_996
KYYGNGVTCGKHSCSVNWNQAFSCSVSHLANFGHWKC*
>Pep-2_997
KYYGNGVTCGKHSCSVNWNQAFSCSVSHLANFGHGRC*
>Pep-2_998
KYYGNGVTCGKHSCSVNWNQAFSCSVSHLANFGHGEC*
>Pep-2_999
KYYGNGVTCGKHSCSVNWNQAFSCSVSHLANFGHGTC*
>Pep-2_1000
KYYGNGVTCGKHSCSVNWNQAFSCSVSHLANFGHGVC*
>Pep-2_1001
KYYGNGVTCGKHSCSVNWNQAFSCSVSHLANFGHGGC*
>Pep-2_1002
KYYGNGVTCGKHSCSVNWNQAFSCSVSHLANFGHGCC*
>Pep-2_1003
KYYGNGVTCGKHSCSVNWNQAFSCSVSHLANFGHGKR*
>Pep-2_1004
KYYGNGVTCGKHSCSVNWNQAFSCSVSHLANFGHGKD*
>Pep-2_1005
KYYGNGVTCGKHSCSVNWNQAFSCSVSHLANFGHGKN*
>Pep-2_1006
KYYGNGVTCGKHSCSVNWNQAFSCSVSHLANFGHGKI*
>Pep-2_1007
KYYGNGVTCGKHSCSVNWNQAFSCSVSHLANFGHGKG*
>Pep-2_1008
KYYGNGVTCGKHSCSVNWNQAFSCSVSHLANFGHGKP*
>Pep-2_1009
KYYGNGVTCGKHSCSVNWMHAFSCSVSHLANFGHGKC*
>Pep-2_1010
KYYGNGVTCGKHSCSVNWMEAFSCSVSHLANFGHGKC*
>Pep-2_1011
KYYGNGVTCGKHSCSVNWMKAFSCSVSHLANFGHGKC*
>Pep-2_1012
KYYGNGVTCGKHSCSVNWMFAFSCSVSHLANFGHGKC*
>Pep-2_1013
KYYGNGVTCGKHSCSVNWMGAFSCSVSHLANFGHGKC*
>Pep-2_1014
KYYGNGVTCGKHSCSVNWMWAFSCSVSHLANFGHGKC*
>Pep-2_1015
KYYGNGVTCGKHSCSVNWMQKFSCSVSHLANFGHGKC*
>Pep-2_1016
KYYGNGVTCGKHSCSVNWMQDFSCSVSHLANFGHGKC*
>Pep-2_1017
KYYGNGVTCGKHSCSVNWMQYFSCSVSHLANFGHGKC*
>Pep-2_1018
KYYGNGVTCGKHSCSVNWMQMFSCSVSHLANFGHGKC*
>Pep-2_1019
KYYGNGVTCGKHSCSVNWMQGFSCSVSHLANFGHGKC*
>Pep-2_1020
KYYGNGVTCGKHSCSVNWMQWFSCSVSHLANFGHGKC*
>Pep-2_1021
KYYGNGVTCGKHSCSVNWMQAKSCSVSHLANFGHGKC*
>Pep-2_1022
KYYGNGVTCGKHSCSVNWMQADSCSVSHLANFGHGKC*
>Pep-2_1023
KYYGNGVTCGKHSCSVNWMQANSCSVSHLANFGHGKC*
>Pep-2_1024
KYYGNGVTCGKHSCSVNWMQAMSCSVSHLANFGHGKC*
>Pep-2_1025
KYYGNGVTCGKHSCSVNWMQAASCSVSHLANFGHGKC*
>Pep-2_1026
KYYGNGVTCGKHSCSVNWMQAPSCSVSHLANFGHGKC*
>Pep-2_1027
KYYGNGVTCGKHSCSVNWMQAFKCSVSHLANFGHGKC*
>Pep-2_1028
KYYGNGVTCGKHSCSVNWMQAFDCSVSHLANFGHGKC*
>Pep-2_1029
KYYGNGVTCGKHSCSVNWMQAFTCSVSHLANFGHGKC*
>Pep-2_1030
KYYGNGVTCGKHSCSVNWMQAFMCSVSHLANFGHGKC*
>Pep-2_1031
KYYGNGVTCGKHSCSVNWMQAFGCSVSHLANFGHGKC*
>Pep-2_1032
KYYGNGVTCGKHSCSVNWMQAFPCSVSHLANFGHGKC*
>Pep-2_1033
KYYGNGVTCGKHSCSVNWMQAFSHSVSHLANFGHGKC*
>Pep-2_1034
KYYGNGVTCGKHSCSVNWMQAFSDSVSHLANFGHGKC*
>Pep-2_1035
KYYGNGVTCGKHSCSVNWMQAFSNSVSHLANFGHGKC*
>Pep-2_1036
KYYGNGVTCGKHSCSVNWMQAFSISVSHLANFGHGKC*
>Pep-2_1037
KYYGNGVTCGKHSCSVNWMQAFSGSVSHLANFGHGKC*
>Pep-2_1038
KYYGNGVTCGKHSCSVNWMQAFSWSVSHLANFGHGKC*
>Pep-2_1039
KYYGNGVTCGKHSCSVNWMQAFSCKVSHLANFGHGKC*
>Pep-2_1040
KYYGNGVTCGKHSCSVNWMQAFSCEVSHLANFGHGKC*
>Pep-2_1041
KYYGNGVTCGKHSCSVNWMQAFSCTVSHLANFGHGKC*
>Pep-2_1042
KYYGNGVTCGKHSCSVNWMQAFSCFVSHLANFGHGKC*
>Pep-2_1043
KYYGNGVTCGKHSCSVNWMQAFSCGVSHLANFGHGKC*
>Pep-2_1044
KYYGNGVTCGKHSCSVNWMQAFSCPVSHLANFGHGKC*
>Pep-2_1045
KYYGNGVTCGKHSCSVNWMQAFSCSHSHLANFGHGKC*
>Pep-2_1046
KYYGNGVTCGKHSCSVNWMQAFSCSDSHLANFGHGKC*
>Pep-2_1047
KYYGNGVTCGKHSCSVNWMQAFSCSKSHLANFGHGKC*
>Pep-2_1048
KYYGNGVTCGKHSCSVNWMQAFSCSISHLANFGHGKC*
>Pep-2_1049
KYYGNGVTCGKHSCSVNWMQAFSCSGSHLANFGHGKC*
>Pep-2_1050
KYYGNGVTCGKHSCSVNWMQAFSCSPSHLANFGHGKC*
>Pep-2_1051
KYYGNGVTCGKHSCSVNWMQAFSCSVRHLANFGHGKC*
>Pep-2_1052
KYYGNGVTCGKHSCSVNWMQAFSCSVDHLANFGHGKC*
>Pep-2_1053
KYYGNGVTCGKHSCSVNWMQAFSCSVYHLANFGHGKC*
>Pep-2_1054
KYYGNGVTCGKHSCSVNWMQAFSCSVIHLANFGHGKC*
>Pep-2_1055
KYYGNGVTCGKHSCSVNWMQAFSCSVAHLANFGHGKC*
>Pep-2_1056
KYYGNGVTCGKHSCSVNWMQAFSCSVPHLANFGHGKC*
>Pep-2_1057
KYYGNGVTCGKHSCSVNWMQAFSCSVSKLANFGHGKC*
>Pep-2_1058
KYYGNGVTCGKHSCSVNWMQAFSCSVSDLANFGHGKC*
>Pep-2_1059
KYYGNGVTCGKHSCSVNWMQAFSCSVSSLANFGHGKC*
>Pep-2_1060
KYYGNGVTCGKHSCSVNWMQAFSCSVSFLANFGHGKC*
>Pep-2_1061
KYYGNGVTCGKHSCSVNWMQAFSCSVSALANFGHGKC*
>Pep-2_1062
KYYGNGVTCGKHSCSVNWMQAFSCSVSPLANFGHGKC*
>Pep-2_1063
KYYGNGVTCGKHSCSVNWMQAFSCSVSHHANFGHGKC*
>Pep-2_1064
KYYGNGVTCGKHSCSVNWMQAFSCSVSHDANFGHGKC*
>Pep-2_1065
KYYGNGVTCGKHSCSVNWMQAFSCSVSHSANFGHGKC*
>Pep-2_1066
KYYGNGVTCGKHSCSVNWMQAFSCSVSHIANFGHGKC*
>Pep-2_1067
KYYGNGVTCGKHSCSVNWMQAFSCSVSHAANFGHGKC*
>Pep-2_1068
KYYGNGVTCGKHSCSVNWMQAFSCSVSHWANFGHGKC*
>Pep-2_1069
KYYGNGVTCGKHSCSVNWMQAFSCSVSHLKNFGHGKC*
>Pep-2_1070
KYYGNGVTCGKHSCSVNWMQAFSCSVSHLENFGHGKC*
>Pep-2_1072
KYYGNGVTCGKHSCSVNWMQAFSCSVSHLVNFGHGKC*
>Pep-2_1073
KYYGNGVTCGKHSCSVNWMQAFSCSVSHLGNFGHGKC*
>Pep-2_1074
KYYGNGVTCGKHSCSVNWMQAFSCSVSHLCNFGHGKC*
>Pep-2_1075
KYYGNGVTCGKHSCSVNWMQAFSCSVSHLAKFGHGKC*
>Pep-2_1076
KYYGNGVTCGKHSCSVNWMQAFSCSVSHLAEFGHGKC*
>Pep-2_1077
KYYGNGVTCGKHSCSVNWMQAFSCSVSHLAYFGHGKC*
>Pep-2_1078
KYYGNGVTCGKHSCSVNWMQAFSCSVSHLAIFGHGKC*
>Pep-2_1079
KYYGNGVTCGKHSCSVNWMQAFSCSVSHLAAFGHGKC*
>Pep-2_1080
KYYGNGVTCGKHSCSVNWMQAFSCSVSHLAPFGHGKC*
>Pep-2_1081
KYYGNGVTCGKHSCSVNWMQAFSCSVSHLANKGHGKC*
>Pep-2_1082
KYYGNGVTCGKHSCSVNWMQAFSCSVSHLANDGHGKC*
>Pep-2_1083
KYYGNGVTCGKHSCSVNWMQAFSCSVSHLANSGHGKC*
>Pep-2_1084
KYYGNGVTCGKHSCSVNWMQAFSCSVSHLANVGHGKC*
>Pep-2_1085
KYYGNGVTCGKHSCSVNWMQAFSCSVSHLANAGHGKC*
>Pep-2_1086
KYYGNGVTCGKHSCSVNWMQAFSCSVSHLANPGHGKC*
>Pep-2_1087
KYYGNGVTCGKHSCSVNWMQAFSCSVSHLANFRHGKC*
>Pep-2_1088
KYYGNGVTCGKHSCSVNWMQAFSCSVSHLANFDHGKC*
>Pep-2_1089
KYYGNGVTCGKHSCSVNWMQAFSCSVSHLANFYHGKC*
>Pep-2_1090
KYYGNGVTCGKHSCSVNWMQAFSCSVSHLANFVHGKC*
>Pep-2_1091
KYYGNGVTCGKHSCSVNWMQAFSCSVSHLANFAHGKC*
>Pep-2_1092
KYYGNGVTCGKHSCSVNWMQAFSCSVSHLANFPHGKC*
>Pep-2_1093
KYYGNGVTCGKHSCSVNWMQAFSCSVSHLANFGKGKC*
>Pep-2_1094
KYYGNGVTCGKHSCSVNWMQAFSCSVSHLANFGDGKC*
>Pep-2_1095
KYYGNGVTCGKHSCSVNWMQAFSCSVSHLANFGNGKC*
>Pep-2_1096
KYYGNGVTCGKHSCSVNWMQAFSCSVSHLANFGLGKC*
>Pep-2_1097
KYYGNGVTCGKHSCSVNWMQAFSCSVSHLANFGGGKC*
>Pep-2_1098
KYYGNGVTCGKHSCSVNWMQAFSCSVSHLANFGPGKC*
>Pep-2_1099
KYYGNGVTCGKHSCSVNWMQAFSCSVSHLANFGHHKC*
>Pep-2_1100
KYYGNGVTCGKHSCSVNWMQAFSCSVSHLANFGHEKC*
>Pep-2_1101
KYYGNGVTCGKHSCSVNWMQAFSCSVSHLANFGHKKC*
>Pep-2_1102
KYYGNGVTCGKHSCSVNWMQAFSCSVSHLANFGHMKC*
>Pep-2_1103
KYYGNGVTCGKHSCSVNWMQAFSCSVSHLANFGHAKC*
>Pep-2_1104
KYYGNGVTCGKHSCSVNWMQAFSCSVSHLANFGHWKC*
>Pep-2_1105
KYYGNGVTCGKHSCSVNWMQAFSCSVSHLANFGHGHC*
>Pep-2_1106
KYYGNGVTCGKHSCSVNWMQAFSCSVSHLANFGHGDC*
>Pep-2_1107
KYYGNGVTCGKHSCSVNWMQAFSCSVSHLANFGHGTC*
>Pep-2_1108
KYYGNGVTCGKHSCSVNWMQAFSCSVSHLANFGHGFC*
>Pep-2_1109
KYYGNGVTCGKHSCSVNWMQAFSCSVSHLANFGHGGC*
>Pep-2_1110
KYYGNGVTCGKHSCSVNWMQAFSCSVSHLANFGHGCC*
>Pep-2_1111
KYYGNGVTCGKHSCSVNWMQAFSCSVSHLANFGHGKH*
>Pep-2_1112
KYYGNGVTCGKHSCSVNWMQAFSCSVSHLANFGHGKD*
>Pep-2_1113
KYYGNGVTCGKHSCSVNWMQAFSCSVSHLANFGHGKK*
>Pep-2_1114
KYYGNGVTCGKHSCSVNWMQAFSCSVSHLANFGHGKL*
>Pep-2_1115
KYYGNGVTCGKHSCSVNWMQAFSCSVSHLANFGHGKA*
>Pep-2_1116
KYYGNGVTCGKHSCSVNWMQAFSCSVSHLANFGHGKW*
>Pep-2_1117
KYYGNGVTCGKHSCSVNWAHAFSCSVSHLANFGHGKC*
>Pep-2_1118
KYYGNGVTCGKHSCSVNWADAFSCSVSHLANFGHGKC*
>Pep-2_1119
KYYGNGVTCGKHSCSVNWAKAFSCSVSHLANFGHGKC*
>Pep-2_1120
KYYGNGVTCGKHSCSVNWAFAFSCSVSHLANFGHGKC*
>Pep-2_1121
KYYGNGVTCGKHSCSVNWAGAFSCSVSHLANFGHGKC*
>Pep-2_1122
KYYGNGVTCGKHSCSVNWAPAFSCSVSHLANFGHGKC*
>Pep-2_1123
KYYGNGVTCGKHSCSVNWAQKFSCSVSHLANFGHGKC*
>Pep-2_1124
KYYGNGVTCGKHSCSVNWAQDFSCSVSHLANFGHGKC*
>Pep-2_1125
KYYGNGVTCGKHSCSVNWAQNFSCSVSHLANFGHGKC*
>Pep-2_1126
KYYGNGVTCGKHSCSVNWAQFFSCSVSHLANFGHGKC*
>Pep-2_1127
KYYGNGVTCGKHSCSVNWAQGFSCSVSHLANFGHGKC*
>Pep-2_1128
KYYGNGVTCGKHSCSVNWAQCFSCSVSHLANFGHGKC*
>Pep-2_1129
KYYGNGVTCGKHSCSVNWAQAKSCSVSHLANFGHGKC*
>Pep-2_1130
KYYGNGVTCGKHSCSVNWAQADSCSVSHLANFGHGKC*
>Pep-2_1131
KYYGNGVTCGKHSCSVNWAQASSCSVSHLANFGHGKC*
>Pep-2_1132
KYYGNGVTCGKHSCSVNWAQALSCSVSHLANFGHGKC*
>Pep-2_1133
KYYGNGVTCGKHSCSVNWAQAASCSVSHLANFGHGKC*
>Pep-2_1134
KYYGNGVTCGKHSCSVNWAQAPSCSVSHLANFGHGKC*
>Pep-2_1135
KYYGNGVTCGKHSCSVNWAQAFRCSVSHLANFGHGKC*
>Pep-2_1136
KYYGNGVTCGKHSCSVNWAQAFECSVSHLANFGHGKC*
>Pep-2_1137
KYYGNGVTCGKHSCSVNWAQAFYCSVSHLANFGHGKC*
>Pep-2_1138
KYYGNGVTCGKHSCSVNWAQAFMCSVSHLANFGHGKC*
>Pep-2_1139
KYYGNGVTCGKHSCSVNWAQAFACSVSHLANFGHGKC*
>Pep-2_1140
KYYGNGVTCGKHSCSVNWAQAFCCSVSHLANFGHGKC*
>Pep-2_1141
KYYGNGVTCGKHSCSVNWAQAFSRSVSHLANFGHGKC*
>Pep-2_1142
KYYGNGVTCGKHSCSVNWAQAFSDSVSHLANFGHGKC*
>Pep-2_1143
KYYGNGVTCGKHSCSVNWAQAFSTSVSHLANFGHGKC*
>Pep-2_1144
KYYGNGVTCGKHSCSVNWAQAFSISVSHLANFGHGKC*
>Pep-2_1145
KYYGNGVTCGKHSCSVNWAQAFSGSVSHLANFGHGKC*
>Pep-2_1146
KYYGNGVTCGKHSCSVNWAQAFSPSVSHLANFGHGKC*
>Pep-2_1147
KYYGNGVTCGKHSCSVNWAQAFSCHVSHLANFGHGKC*
>Pep-2_1148
KYYGNGVTCGKHSCSVNWAQAFSCEVSHLANFGHGKC*
>Pep-2_1149
KYYGNGVTCGKHSCSVNWAQAFSCTVSHLANFGHGKC*
>Pep-2_1150
KYYGNGVTCGKHSCSVNWAQAFSCFVSHLANFGHGKC*
>Pep-2_1151
KYYGNGVTCGKHSCSVNWAQAFSCGVSHLANFGHGKC*
>Pep-2_1152
KYYGNGVTCGKHSCSVNWAQAFSCWVSHLANFGHGKC*
>Pep-2_1153
KYYGNGVTCGKHSCSVNWAQAFSCSKSHLANFGHGKC*
>Pep-2_1154
KYYGNGVTCGKHSCSVNWAQAFSCSDSHLANFGHGKC*
>Pep-2_1156
KYYGNGVTCGKHSCSVNWAQAFSCSISHLANFGHGKC*
>Pep-2_1157
KYYGNGVTCGKHSCSVNWAQAFSCSGSHLANFGHGKC*
>Pep-2_1158
KYYGNGVTCGKHSCSVNWAQAFSCSPSHLANFGHGKC*
>Pep-2_1159
KYYGNGVTCGKHSCSVNWAQAFSCSVKHLANFGHGKC*
>Pep-2_1160
KYYGNGVTCGKHSCSVNWAQAFSCSVEHLANFGHGKC*
>Pep-2_1162
KYYGNGVTCGKHSCSVNWAQAFSCSVFHLANFGHGKC*
>Pep-2_1163
KYYGNGVTCGKHSCSVNWAQAFSCSVAHLANFGHGKC*
>Pep-2_1164
KYYGNGVTCGKHSCSVNWAQAFSCSVPHLANFGHGKC*
>Pep-2_1165
KYYGNGVTCGKHSCSVNWAQAFSCSVSKLANFGHGKC*
>Pep-2_1166
KYYGNGVTCGKHSCSVNWAQAFSCSVSELANFGHGKC*
>Pep-2_1167
KYYGNGVTCGKHSCSVNWAQAFSCSVSTLANFGHGKC*
>Pep-2_1168
KYYGNGVTCGKHSCSVNWAQAFSCSVSILANFGHGKC*
>Pep-2_1169
KYYGNGVTCGKHSCSVNWAQAFSCSVSALANFGHGKC*
>Pep-2_1170
KYYGNGVTCGKHSCSVNWAQAFSCSVSPLANFGHGKC*
>Pep-2_1171
KYYGNGVTCGKHSCSVNWAQAFSCSVSHRANFGHGKC*
>Pep-2_1172
KYYGNGVTCGKHSCSVNWAQAFSCSVSHDANFGHGKC*
>Pep-2_1173
KYYGNGVTCGKHSCSVNWAQAFSCSVSHNANFGHGKC*
>Pep-2_1174
KYYGNGVTCGKHSCSVNWAQAFSCSVSHIANFGHGKC*
>Pep-2_1175
KYYGNGVTCGKHSCSVNWAQAFSCSVSHAANFGHGKC*
>Pep-2_1176
KYYGNGVTCGKHSCSVNWAQAFSCSVSHPANFGHGKC*
>Pep-2_1177
KYYGNGVTCGKHSCSVNWAQAFSCSVSHLRNFGHGKC*
>Pep-2_1178
KYYGNGVTCGKHSCSVNWAQAFSCSVSHLENFGHGKC*
>Pep-2_1179
KYYGNGVTCGKHSCSVNWAQAFSCSVSHLSNFGHGKC*
>Pep-2_1180
KYYGNGVTCGKHSCSVNWAQAFSCSVSHLMNFGHGKC*
>Pep-2_1181
KYYGNGVTCGKHSCSVNWAQAFSCSVSHLGNFGHGKC*
>Pep-2_1182
KYYGNGVTCGKHSCSVNWAQAFSCSVSHLWNFGHGKC*
>Pep-2_1183
KYYGNGVTCGKHSCSVNWAQAFSCSVSHLAHFGHGKC*
>Pep-2_1184
KYYGNGVTCGKHSCSVNWAQAFSCSVSHLAEFGHGKC*
>Pep-2_1185
KYYGNGVTCGKHSCSVNWAQAFSCSVSHLASFGHGKC*
>Pep-2_1186
KYYGNGVTCGKHSCSVNWAQAFSCSVSHLALFGHGKC*
>Pep-2_1187
KYYGNGVTCGKHSCSVNWAQAFSCSVSHLAGFGHGKC*
>Pep-2_1188
KYYGNGVTCGKHSCSVNWAQAFSCSVSHLAWFGHGKC*
>Pep-2_1189
KYYGNGVTCGKHSCSVNWAQAFSCSVSHLANKGHGKC*
>Pep-2_1190
KYYGNGVTCGKHSCSVNWAQAFSCSVSHLANEGHGKC*
>Pep-2_1191
KYYGNGVTCGKHSCSVNWAQAFSCSVSHLANNGHGKC*
>Pep-2_1192
KYYGNGVTCGKHSCSVNWAQAFSCSVSHLANLGHGKC*
>Pep-2_1193
KYYGNGVTCGKHSCSVNWAQAFSCSVSHLANAGHGKC*
>Pep-2_1194
KYYGNGVTCGKHSCSVNWAQAFSCSVSHLANPGHGKC*
>Pep-2_1195
KYYGNGVTCGKHSCSVNWAQAFSCSVSHLANFKHGKC*
>Pep-2_1196
KYYGNGVTCGKHSCSVNWAQAFSCSVSHLANFDHGKC*
>Pep-2_1197
KYYGNGVTCGKHSCSVNWAQAFSCSVSHLANFSHGKC*
>Pep-2_1198
KYYGNGVTCGKHSCSVNWAQAFSCSVSHLANFFHGKC*
>Pep-2_1199
KYYGNGVTCGKHSCSVNWAQAFSCSVSHLANFAHGKC*
>Pep-2_1200
KYYGNGVTCGKHSCSVNWAQAFSCSVSHLANFCHGKC*
>Pep-2_1201
KYYGNGVTCGKHSCSVNWAQAFSCSVSHLANFGRGKC*
>Pep-2_1202
KYYGNGVTCGKHSCSVNWAQAFSCSVSHLANFGEGKC*
>Pep-2_1203
KYYGNGVTCGKHSCSVNWAQAFSCSVSHLANFGSGKC*
>Pep-2_1204
KYYGNGVTCGKHSCSVNWAQAFSCSVSHLANFGLGKC*
>Pep-2_1205
KYYGNGVTCGKHSCSVNWAQAFSCSVSHLANFGGGKC*
>Pep-2_1206
KYYGNGVTCGKHSCSVNWAQAFSCSVSHLANFGWGKC*
>Pep-2_1207
KYYGNGVTCGKHSCSVNWAQAFSCSVSHLANFGHHKC*
>Pep-2_1208
KYYGNGVTCGKHSCSVNWAQAFSCSVSHLANFGHEKC*
>Pep-2_1209
KYYGNGVTCGKHSCSVNWAQAFSCSVSHLANFGHYKC*
>Pep-2_1210
KYYGNGVTCGKHSCSVNWAQAFSCSVSHLANFGHVKC*
>Pep-2_1211
KYYGNGVTCGKHSCSVNWAQAFSCSVSHLANFGHAKC*
>Pep-2_1212
KYYGNGVTCGKHSCSVNWAQAFSCSVSHLANFGHPKC*
>Pep-2_1213
KYYGNGVTCGKHSCSVNWAQAFSCSVSHLANFGHGHC*
>Pep-2_1214
KYYGNGVTCGKHSCSVNWAQAFSCSVSHLANFGHGEC*
>Pep-2_1215
KYYGNGVTCGKHSCSVNWAQAFSCSVSHLANFGHGNC*
>Pep-2_1216
KYYGNGVTCGKHSCSVNWAQAFSCSVSHLANFGHGVC*
>Pep-2_1217
KYYGNGVTCGKHSCSVNWAQAFSCSVSHLANFGHGAC*
>Pep-2_1218
KYYGNGVTCGKHSCSVNWAQAFSCSVSHLANFGHGPC*
>Pep-2_1219
KYYGNGVTCGKHSCSVNWAQAFSCSVSHLANFGHGKR*
>Pep-2_1220
KYYGNGVTCGKHSCSVNWAQAFSCSVSHLANFGHGKE*
>Pep-2_1221
KYYGNGVTCGKHSCSVNWAQAFSCSVSHLANFGHGKS*
>Pep-2_1222
KYYGNGVTCGKHSCSVNWAQAFSCSVSHLANFGHGKL*
>Pep-2_1223
KYYGNGVTCGKHSCSVNWAQAFSCSVSHLANFGHGKG*
>Pep-2_1224
KYYGNGVTCGKHSCSVNWAQAFSCSVSHLANFGHGKP*
>Pep-2_1225
KYYGNGVTCGKHSCSVNWCHAFSCSVSHLANFGHGKC*
>Pep-2_1226
KYYGNGVTCGKHSCSVNWCEAFSCSVSHLANFGHGKC*
>Pep-2_1227
KYYGNGVTCGKHSCSVNWCYAFSCSVSHLANFGHGKC*
>Pep-2_1228
KYYGNGVTCGKHSCSVNWCIAFSCSVSHLANFGHGKC*
>Pep-2_1229
KYYGNGVTCGKHSCSVNWCAAFSCSVSHLANFGHGKC*
>Pep-2_1230
KYYGNGVTCGKHSCSVNWCPAFSCSVSHLANFGHGKC*
>Pep-2_1231
KYYGNGVTCGKHSCSVNWCQRFSCSVSHLANFGHGKC*
>Pep-2_1232
KYYGNGVTCGKHSCSVNWCQEFSCSVSHLANFGHGKC*
>Pep-2_1233
KYYGNGVTCGKHSCSVNWCQNFSCSVSHLANFGHGKC*
>Pep-2_1234
KYYGNGVTCGKHSCSVNWCQVFSCSVSHLANFGHGKC*
>Pep-2_1235
KYYGNGVTCGKHSCSVNWCQGFSCSVSHLANFGHGKC*
>Pep-2_1236
KYYGNGVTCGKHSCSVNWCQCFSCSVSHLANFGHGKC*
>Pep-2_1237
KYYGNGVTCGKHSCSVNWCQARSCSVSHLANFGHGKC*
>Pep-2_1238
KYYGNGVTCGKHSCSVNWCQADSCSVSHLANFGHGKC*
>Pep-2_1239
KYYGNGVTCGKHSCSVNWCQANSCSVSHLANFGHGKC*
>Pep-2_1240
KYYGNGVTCGKHSCSVNWCQAISCSVSHLANFGHGKC*
>Pep-2_1241
KYYGNGVTCGKHSCSVNWCQAASCSVSHLANFGHGKC*
>Pep-2_1242
KYYGNGVTCGKHSCSVNWCQAPSCSVSHLANFGHGKC*
>Pep-2_1243
KYYGNGVTCGKHSCSVNWCQAFRCSVSHLANFGHGKC*
>Pep-2_1244
KYYGNGVTCGKHSCSVNWCQAFDCSVSHLANFGHGKC*
>Pep-2_1245
KYYGNGVTCGKHSCSVNWCQAFTCSVSHLANFGHGKC*
>Pep-2_1246
KYYGNGVTCGKHSCSVNWCQAFVCSVSHLANFGHGKC*
>Pep-2_1247
KYYGNGVTCGKHSCSVNWCQAFGCSVSHLANFGHGKC*
>Pep-2_1248
KYYGNGVTCGKHSCSVNWCQAFWCSVSHLANFGHGKC*
>Pep-2_1249
KYYGNGVTCGKHSCSVNWCQAFSRSVSHLANFGHGKC*
>Pep-2_1250
KYYGNGVTCGKHSCSVNWCQAFSDSVSHLANFGHGKC*
>Pep-2_1251
KYYGNGVTCGKHSCSVNWCQAFSTSVSHLANFGHGKC*
>Pep-2_1252
KYYGNGVTCGKHSCSVNWCQAFSISVSHLANFGHGKC*
>Pep-2_1253
KYYGNGVTCGKHSCSVNWCQAFSGSVSHLANFGHGKC*
>Pep-2_1254
KYYGNGVTCGKHSCSVNWCQAFSWSVSHLANFGHGKC*
>Pep-2_1255
KYYGNGVTCGKHSCSVNWCQAFSCHVSHLANFGHGKC*
>Pep-2_1256
KYYGNGVTCGKHSCSVNWCQAFSCDVSHLANFGHGKC*
>Pep-2_1257
KYYGNGVTCGKHSCSVNWCQAFSCYVSHLANFGHGKC*
>Pep-2_1258
KYYGNGVTCGKHSCSVNWCQAFSCLVSHLANFGHGKC*
>Pep-2_1259
KYYGNGVTCGKHSCSVNWCQAFSCGVSHLANFGHGKC*
>Pep-2_1260
KYYGNGVTCGKHSCSVNWCQAFSCWVSHLANFGHGKC*
>Pep-2_1261
KYYGNGVTCGKHSCSVNWCQAFSCSHSHLANFGHGKC*
>Pep-2_1262
KYYGNGVTCGKHSCSVNWCQAFSCSESHLANFGHGKC*
>Pep-2_1263
KYYGNGVTCGKHSCSVNWCQAFSCSTSHLANFGHGKC*
>Pep-2_1264
KYYGNGVTCGKHSCSVNWCQAFSCSFSHLANFGHGKC*
>Pep-2_1265
KYYGNGVTCGKHSCSVNWCQAFSCSGSHLANFGHGKC*
>Pep-2_1266
KYYGNGVTCGKHSCSVNWCQAFSCSPSHLANFGHGKC*
>Pep-2_1267
KYYGNGVTCGKHSCSVNWCQAFSCSVRHLANFGHGKC*
>Pep-2_1268
KYYGNGVTCGKHSCSVNWCQAFSCSVEHLANFGHGKC*
>Pep-2_1269
KYYGNGVTCGKHSCSVNWCQAFSCSVYHLANFGHGKC*
>Pep-2_1270
KYYGNGVTCGKHSCSVNWCQAFSCSVLHLANFGHGKC*
>Pep-2_1271
KYYGNGVTCGKHSCSVNWCQAFSCSVAHLANFGHGKC*
>Pep-2_1272
KYYGNGVTCGKHSCSVNWCQAFSCSVPHLANFGHGKC*
>Pep-2_1273
KYYGNGVTCGKHSCSVNWCQAFSCSVSRLANFGHGKC*
>Pep-2_1274
KYYGNGVTCGKHSCSVNWCQAFSCSVSELANFGHGKC*
>Pep-2_1275
KYYGNGVTCGKHSCSVNWCQAFSCSVSSLANFGHGKC*
>Pep-2_1276
KYYGNGVTCGKHSCSVNWCQAFSCSVSFLANFGHGKC*
>Pep-2_1277
KYYGNGVTCGKHSCSVNWCQAFSCSVSGLANFGHGKC*
>Pep-2_1278
KYYGNGVTCGKHSCSVNWCQAFSCSVSWLANFGHGKC*
>Pep-2_1279
KYYGNGVTCGKHSCSVNWCQAFSCSVSHKANFGHGKC*
>Pep-2_1280
KYYGNGVTCGKHSCSVNWCQAFSCSVSHEANFGHGKC*
>Pep-2_1281
KYYGNGVTCGKHSCSVNWCQAFSCSVSHYANFGHGKC*
>Pep-2_1282
KYYGNGVTCGKHSCSVNWCQAFSCSVSHIANFGHGKC*
>Pep-2_1283
KYYGNGVTCGKHSCSVNWCQAFSCSVSHAANFGHGKC*
>Pep-2_1284
KYYGNGVTCGKHSCSVNWCQAFSCSVSHWANFGHGKC*
>Pep-2_1285
KYYGNGVTCGKHSCSVNWCQAFSCSVSHLRNFGHGKC*
>Pep-2_1286
KYYGNGVTCGKHSCSVNWCQAFSCSVSHLENFGHGKC*
>Pep-2_1287
KYYGNGVTCGKHSCSVNWCQAFSCSVSHLYNFGHGKC*
>Pep-2_1288
KYYGNGVTCGKHSCSVNWCQAFSCSVSHLVNFGHGKC*
>Pep-2_1289
KYYGNGVTCGKHSCSVNWCQAFSCSVSHLGNFGHGKC*
>Pep-2_1290
KYYGNGVTCGKHSCSVNWCQAFSCSVSHLPNFGHGKC*
>Pep-2_1291
KYYGNGVTCGKHSCSVNWCQAFSCSVSHLAKFGHGKC*
>Pep-2_1292
KYYGNGVTCGKHSCSVNWCQAFSCSVSHLADFGHGKC*
>Pep-2_1294
KYYGNGVTCGKHSCSVNWCQAFSCSVSHLAMFGHGKC*
>Pep-2_1295
KYYGNGVTCGKHSCSVNWCQAFSCSVSHLAGFGHGKC*
>Pep-2_1296
KYYGNGVTCGKHSCSVNWCQAFSCSVSHLAPFGHGKC*
>Pep-2_1297
KYYGNGVTCGKHSCSVNWCQAFSCSVSHLANRGHGKC*
>Pep-2_1298
KYYGNGVTCGKHSCSVNWCQAFSCSVSHLANEGHGKC*
>Pep-2_1299
KYYGNGVTCGKHSCSVNWCQAFSCSVSHLANKGHGKC*
>Pep-2_1300
KYYGNGVTCGKHSCSVNWCQAFSCSVSHLANLGHGKC*
>Pep-2_1301
KYYGNGVTCGKHSCSVNWCQAFSCSVSHLANGGHGKC*
>Pep-2_1302
KYYGNGVTCGKHSCSVNWCQAFSCSVSHLANCGHGKC*
>Pep-2_1303
KYYGNGVTCGKHSCSVNWCQAFSCSVSHLANFKHGKC*
>Pep-2_1304
KYYGNGVTCGKHSCSVNWCQAFSCSVSHLANFEHGKC*
>Pep-2_1305
KYYGNGVTCGKHSCSVNWCQAFSCSVSHLANFNHGKC*
>Pep-2_1306
KYYGNGVTCGKHSCSVNWCQAFSCSVSHLANFVHGKC*
>Pep-2_1307
KYYGNGVTCGKHSCSVNWCQAFSCSVSHLANFAHGKC*
>Pep-2_1308
KYYGNGVTCGKHSCSVNWCQAFSCSVSHLANFWHGKC*
>Pep-2_1309
KYYGNGVTCGKHSCSVNWCQAFSCSVSHLANFGKGKC*
>Pep-2_1310
KYYGNGVTCGKHSCSVNWCQAFSCSVSHLANFGEGKC*
>Pep-2_1311
KYYGNGVTCGKHSCSVNWCQAFSCSVSHLANFGNGKC*
>Pep-2_1312
KYYGNGVTCGKHSCSVNWCQAFSCSVSHLANFGLGKC*
>Pep-2_1313
KYYGNGVTCGKHSCSVNWCQAFSCSVSHLANFGGGKC*
>Pep-2_1314
KYYGNGVTCGKHSCSVNWCQAFSCSVSHLANFGWGKC*
>Pep-2_1315
KYYGNGVTCGKHSCSVNWCQAFSCSVSHLANFGHRKC*
>Pep-2_1316
KYYGNGVTCGKHSCSVNWCQAFSCSVSHLANFGHDKC*
>Pep-2_1317
KYYGNGVTCGKHSCSVNWCQAFSCSVSHLANFGHYKC*
>Pep-2_1318
KYYGNGVTCGKHSCSVNWCQAFSCSVSHLANFGHVKC*
>Pep-2_1319
KYYGNGVTCGKHSCSVNWCQAFSCSVSHLANFGHAKC*
>Pep-2_1320
KYYGNGVTCGKHSCSVNWCQAFSCSVSHLANFGHCKC*
>Pep-2_1321
KYYGNGVTCGKHSCSVNWCQAFSCSVSHLANFGHGHC*
>Pep-2_1322
KYYGNGVTCGKHSCSVNWCQAFSCSVSHLANFGHGDC*
>Pep-2_1323
KYYGNGVTCGKHSCSVNWCQAFSCSVSHLANFGHGTC*
>Pep-2_1324
KYYGNGVTCGKHSCSVNWCQAFSCSVSHLANFGHGLC*
>Pep-2_1325
KYYGNGVTCGKHSCSVNWCQAFSCSVSHLANFGHGGC*
>Pep-2_1326
KYYGNGVTCGKHSCSVNWCQAFSCSVSHLANFGHGCC*
>Pep-2_1327
KYYGNGVTCGKHSCSVNWCQAFSCSVSHLANFGHGKR*
>Pep-2_1328
KYYGNGVTCGKHSCSVNWCQAFSCSVSHLANFGHGKE*
>Pep-2_1329
KYYGNGVTCGKHSCSVNWCQAFSCSVSHLANFGHGKT*
>Pep-2_1330
KYYGNGVTCGKHSCSVNWCQAFSCSVSHLANFGHGKF*
>Pep-2_1331
KYYGNGVTCGKHSCSVNWCQAFSCSVSHLANFGHGKG*
>Pep-2_1332
KYYGNGVTCGKHSCSVNWCQAFSCSVSHLANFGHGKW*
>Pep-2_1333
KYYGNGVTCGKHSCSVNWHKAFSCSVSHLANFGHGKC*
>Pep-2_1334
KYYGNGVTCGKHSCSVNWDKAFSCSVSHLANFGHGKC*
>Pep-2_1335
KYYGNGVTCGKHSCSVNWYKAFSCSVSHLANFGHGKC*
>Pep-2_1336
KYYGNGVTCGKHSCSVNWFKAFSCSVSHLANFGHGKC*
>Pep-2_1338
KYYGNGVTCGKHSCSVNWPKAFSCSVSHLANFGHGKC*
>Pep-2_1339
KYYGNGVTCGKHSCSVNWGKKFSCSVSHLANFGHGKC*
>Pep-2_1340
KYYGNGVTCGKHSCSVNWGKEFSCSVSHLANFGHGKC*
>Pep-2_1342
KYYGNGVTCGKHSCSVNWGKVFSCSVSHLANFGHGKC*
>Pep-2_1343
KYYGNGVTCGKHSCSVNWGKGFSCSVSHLANFGHGKC*
>Pep-2_1344
KYYGNGVTCGKHSCSVNWGKCFSCSVSHLANFGHGKC*
>Pep-2_1345
KYYGNGVTCGKHSCSVNWGKAKSCSVSHLANFGHGKC*
>Pep-2_1346
KYYGNGVTCGKHSCSVNWGKADSCSVSHLANFGHGKC*
>Pep-2_1348
KYYGNGVTCGKHSCSVNWGKAVSCSVSHLANFGHGKC*
>Pep-2_1349
KYYGNGVTCGKHSCSVNWGKAASCSVSHLANFGHGKC*
>Pep-2_1350
KYYGNGVTCGKHSCSVNWGKACSCSVSHLANFGHGKC*
>Pep-2_1351
KYYGNGVTCGKHSCSVNWGKAFKCSVSHLANFGHGKC*
>Pep-2_1352
KYYGNGVTCGKHSCSVNWGKAFDCSVSHLANFGHGKC*
>Pep-2_1353
KYYGNGVTCGKHSCSVNWGKAFNCSVSHLANFGHGKC*
>Pep-2_1354
KYYGNGVTCGKHSCSVNWGKAFVCSVSHLANFGHGKC*
>Pep-2_1355
KYYGNGVTCGKHSCSVNWGKAFACSVSHLANFGHGKC*
>Pep-2_1356
KYYGNGVTCGKHSCSVNWGKAFWCSVSHLANFGHGKC*
>Pep-2_1357
KYYGNGVTCGKHSCSVNWGKAFSRSVSHLANFGHGKC*
>Pep-2_1358
KYYGNGVTCGKHSCSVNWGKAFSDSVSHLANFGHGKC*
>Pep-2_1359
KYYGNGVTCGKHSCSVNWGKAFSSSVSHLANFGHGKC*
>Pep-2_1360
KYYGNGVTCGKHSCSVNWGKAFSVSVSHLANFGHGKC*
>Pep-2_1361
KYYGNGVTCGKHSCSVNWGKAFSASVSHLANFGHGKC*
>Pep-2_1362
KYYGNGVTCGKHSCSVNWGKAFSPSVSHLANFGHGKC*
>Pep-2_1363
KYYGNGVTCGKHSCSVNWGKAFSCRVSHLANFGHGKC*
>Pep-2_1364
KYYGNGVTCGKHSCSVNWGKAFSCDVSHLANFGHGKC*
>Pep-2_1365
KYYGNGVTCGKHSCSVNWGKAFSCKVSHLANFGHGKC*
>Pep-2_1366
KYYGNGVTCGKHSCSVNWGKAFSCFVSHLANFGHGKC*
>Pep-2_1367
KYYGNGVTCGKHSCSVNWGKAFSCGVSHLANFGHGKC*
>Pep-2_1368
KYYGNGVTCGKHSCSVNWGKAFSCWVSHLANFGHGKC*
>Pep-2_1369
KYYGNGVTCGKHSCSVNWGKAFSCSHSHLANFGHGKC*
>Pep-2_1370
KYYGNGVTCGKHSCSVNWGKAFSCSDSHLANFGHGKC*
>Pep-2_1371
KYYGNGVTCGKHSCSVNWGKAFSCSYSHLANFGHGKC*
>Pep-2_1372
KYYGNGVTCGKHSCSVNWGKAFSCSFSHLANFGHGKC*
>Pep-2_1373
KYYGNGVTCGKHSCSVNWGKAFSCSASHLANFGHGKC*
>Pep-2_1374
KYYGNGVTCGKHSCSVNWGKAFSCSWSHLANFGHGKC*
>Pep-2_1375
KYYGNGVTCGKHSCSVNWGKAFSCSVHHLANFGHGKC*
>Pep-2_1376
KYYGNGVTCGKHSCSVNWGKAFSCSVDHLANFGHGKC*
>Pep-2_1377
KYYGNGVTCGKHSCSVNWGKAFSCSVNHLANFGHGKC*
>Pep-2_1378
KYYGNGVTCGKHSCSVNWGKAFSCSVFHLANFGHGKC*
>Pep-2_1379
KYYGNGVTCGKHSCSVNWGKAFSCSVGHLANFGHGKC*
>Pep-2_1380
KYYGNGVTCGKHSCSVNWGKAFSCSVWHLANFGHGKC*
>Pep-2_1381
KYYGNGVTCGKHSCSVNWGKAFSCSVSKLANFGHGKC*
>Pep-2_1382
KYYGNGVTCGKHSCSVNWGKAFSCSVSELANFGHGKC*
>Pep-2_1383
KYYGNGVTCGKHSCSVNWGKAFSCSVSSLANFGHGKC*
>Pep-2_1384
KYYGNGVTCGKHSCSVNWGKAFSCSVSMLANFGHGKC*
>Pep-2_1385
KYYGNGVTCGKHSCSVNWGKAFSCSVSGLANFGHGKC*
>Pep-2_1386
KYYGNGVTCGKHSCSVNWGKAFSCSVSWLANFGHGKC*
>Pep-2_1387
KYYGNGVTCGKHSCSVNWGKAFSCSVSHRANFGHGKC*
>Pep-2_1388
KYYGNGVTCGKHSCSVNWGKAFSCSVSHDANFGHGKC*
>Pep-2_1389
KYYGNGVTCGKHSCSVNWGKAFSCSVSHNANFGHGKC*
>Pep-2_1390
KYYGNGVTCGKHSCSVNWGKAFSCSVSHMANFGHGKC*
>Pep-2_1391
KYYGNGVTCGKHSCSVNWGKAFSCSVSHGANFGHGKC*
>Pep-2_1392
KYYGNGVTCGKHSCSVNWGKAFSCSVSHCANFGHGKC*
>Pep-2_1393
KYYGNGVTCGKHSCSVNWGKAFSCSVSHLKNFGHGKC*
>Pep-2_1394
KYYGNGVTCGKHSCSVNWGKAFSCSVSHLDNFGHGKC*
>Pep-2_1396
KYYGNGVTCGKHSCSVNWGKAFSCSVSHLINFGHGKC*
>Pep-2_1397
KYYGNGVTCGKHSCSVNWGKAFSCSVSHLGNFGHGKC*
>Pep-2_1398
KYYGNGVTCGKHSCSVNWGKAFSCSVSHLWNFGHGKC*
>Pep-2_1399
KYYGNGVTCGKHSCSVNWGKAFSCSVSHLAHFGHGKC*
>Pep-2_1400
KYYGNGVTCGKHSCSVNWGKAFSCSVSHLAEFGHGKC*
>Pep-2_1401
KYYGNGVTCGKHSCSVNWGKAFSCSVSHLASFGHGKC*
>Pep-2_1402
KYYGNGVTCGKHSCSVNWGKAFSCSVSHLAMFGHGKC*
>Pep-2_1403
KYYGNGVTCGKHSCSVNWGKAFSCSVSHLAAFGHGKC*
>Pep-2_1404
KYYGNGVTCGKHSCSVNWGKAFSCSVSHLAWFGHGKC*
>Pep-2_1405
KYYGNGVTCGKHSCSVNWGKAFSCSVSHLANKGHGKC*
>Pep-2_1406
KYYGNGVTCGKHSCSVNWGKAFSCSVSHLANEGHGKC*
>Pep-2_1407
KYYGNGVTCGKHSCSVNWGKAFSCSVSHLANTGHGKC*
>Pep-2_1408
KYYGNGVTCGKHSCSVNWGKAFSCSVSHLANIGHGKC*
>Pep-2_1409
KYYGNGVTCGKHSCSVNWGKAFSCSVSHLANAGHGKC*
>Pep-2_1410
KYYGNGVTCGKHSCSVNWGKAFSCSVSHLANPGHGKC*
>Pep-2_1411
KYYGNGVTCGKHSCSVNWGKAFSCSVSHLANFHHGKC*
>Pep-2_1412
KYYGNGVTCGKHSCSVNWGKAFSCSVSHLANFEHGKC*
>Pep-2_1413
KYYGNGVTCGKHSCSVNWGKAFSCSVSHLANFSHGKC*
>Pep-2_1414
KYYGNGVTCGKHSCSVNWGKAFSCSVSHLANFVHGKC*
>Pep-2_1415
KYYGNGVTCGKHSCSVNWGKAFSCSVSHLANFAHGKC*
>Pep-2_1416
KYYGNGVTCGKHSCSVNWGKAFSCSVSHLANFCHGKC*
>Pep-2_1417
KYYGNGVTCGKHSCSVNWGKAFSCSVSHLANFGKGKC*
>Pep-2_1418
KYYGNGVTCGKHSCSVNWGKAFSCSVSHLANFGEGKC*
>Pep-2_1419
KYYGNGVTCGKHSCSVNWGKAFSCSVSHLANFGTGKC*
>Pep-2_1420
KYYGNGVTCGKHSCSVNWGKAFSCSVSHLANFGLGKC*
>Pep-2_1421
KYYGNGVTCGKHSCSVNWGKAFSCSVSHLANFGGGKC*
>Pep-2_1422
KYYGNGVTCGKHSCSVNWGKAFSCSVSHLANFGPGKC*
>Pep-2_1423
KYYGNGVTCGKHSCSVNWGKAFSCSVSHLANFGHRKC*
>Pep-2_1424
KYYGNGVTCGKHSCSVNWGKAFSCSVSHLANFGHDKC*
>Pep-2_1425
KYYGNGVTCGKHSCSVNWGKAFSCSVSHLANFGHKKC*
>Pep-2_1426
KYYGNGVTCGKHSCSVNWGKAFSCSVSHLANFGHVKC*
>Pep-2_1427
KYYGNGVTCGKHSCSVNWGKAFSCSVSHLANFGHAKC*
>Pep-2_1428
KYYGNGVTCGKHSCSVNWGKAFSCSVSHLANFGHPKC*
>Pep-2_1429
KYYGNGVTCGKHSCSVNWGKAFSCSVSHLANFGHGHC*
>Pep-2_1430
KYYGNGVTCGKHSCSVNWGKAFSCSVSHLANFGHGEC*
>Pep-2_1431
KYYGNGVTCGKHSCSVNWGKAFSCSVSHLANFGHGNC*
>Pep-2_1432
KYYGNGVTCGKHSCSVNWGKAFSCSVSHLANFGHGMC*
>Pep-2_1433
KYYGNGVTCGKHSCSVNWGKAFSCSVSHLANFGHGAC*
>Pep-2_1434
KYYGNGVTCGKHSCSVNWGKAFSCSVSHLANFGHGWC*
>Pep-2_1435
KYYGNGVTCGKHSCSVNWGKAFSCSVSHLANFGHGKR*
>Pep-2_1436
KYYGNGVTCGKHSCSVNWGKAFSCSVSHLANFGHGKD*
>Pep-2_1437
KYYGNGVTCGKHSCSVNWGKAFSCSVSHLANFGHGKK*
>Pep-2_1438
KYYGNGVTCGKHSCSVNWGKAFSCSVSHLANFGHGKV*
>Pep-2_1439
KYYGNGVTCGKHSCSVNWGKAFSCSVSHLANFGHGKA*
>Pep-2_1440
KYYGNGVTCGKHSCSVNWGKAFSCSVSHLANFGHGKW*
>Pep-2_1441
KYYGNGVTCGKHSCSVNWHDAFSCSVSHLANFGHGKC*
>Pep-2_1442
KYYGNGVTCGKHSCSVNWEDAFSCSVSHLANFGHGKC*
>Pep-2_1443
KYYGNGVTCGKHSCSVNWYDAFSCSVSHLANFGHGKC*
>Pep-2_1444
KYYGNGVTCGKHSCSVNWIDAFSCSVSHLANFGHGKC*
>Pep-2_1446
KYYGNGVTCGKHSCSVNWPDAFSCSVSHLANFGHGKC*
>Pep-2_1447
KYYGNGVTCGKHSCSVNWGDHFSCSVSHLANFGHGKC*
>Pep-2_1448
KYYGNGVTCGKHSCSVNWGDEFSCSVSHLANFGHGKC*
>Pep-2_1449
KYYGNGVTCGKHSCSVNWGDSFSCSVSHLANFGHGKC*
>Pep-2_1450
KYYGNGVTCGKHSCSVNWGDIFSCSVSHLANFGHGKC*
>Pep-2_1451
KYYGNGVTCGKHSCSVNWGDGFSCSVSHLANFGHGKC*
>Pep-2_1452
KYYGNGVTCGKHSCSVNWGDPFSCSVSHLANFGHGKC*
>Pep-2_1453
KYYGNGVTCGKHSCSVNWGDARSCSVSHLANFGHGKC*
>Pep-2_1454
KYYGNGVTCGKHSCSVNWGDAESCSVSHLANFGHGKC*
>Pep-2_1455
KYYGNGVTCGKHSCSVNWGDAKSCSVSHLANFGHGKC*
>Pep-2_1456
KYYGNGVTCGKHSCSVNWGDAVSCSVSHLANFGHGKC*
>Pep-2_1457
KYYGNGVTCGKHSCSVNWGDAGSCSVSHLANFGHGKC*
>Pep-2_1458
KYYGNGVTCGKHSCSVNWGDACSCSVSHLANFGHGKC*
>Pep-2_1459
KYYGNGVTCGKHSCSVNWGDAFHCSVSHLANFGHGKC*
>Pep-2_1460
KYYGNGVTCGKHSCSVNWGDAFDCSVSHLANFGHGKC*
>Pep-2_1461
KYYGNGVTCGKHSCSVNWGDAFYCSVSHLANFGHGKC*
>Pep-2_1462
KYYGNGVTCGKHSCSVNWGDAFVCSVSHLANFGHGKC*
>Pep-2_1463
KYYGNGVTCGKHSCSVNWGDAFGCSVSHLANFGHGKC*
>Pep-2_1464
KYYGNGVTCGKHSCSVNWGDAFWCSVSHLANFGHGKC*
>Pep-2_1465
KYYGNGVTCGKHSCSVNWGDAFSHSVSHLANFGHGKC*
>Pep-2_1466
KYYGNGVTCGKHSCSVNWGDAFSESVSHLANFGHGKC*
>Pep-2_1467
KYYGNGVTCGKHSCSVNWGDAFSKSVSHLANFGHGKC*
>Pep-2_1468
KYYGNGVTCGKHSCSVNWGDAFSMSVSHLANFGHGKC*
>Pep-2_1469
KYYGNGVTCGKHSCSVNWGDAFSASVSHLANFGHGKC*
>Pep-2_1470
KYYGNGVTCGKHSCSVNWGDAFSWSVSHLANFGHGKC*
>Pep-2_1471
KYYGNGVTCGKHSCSVNWGDAFSCHVSHLANFGHGKC*
>Pep-2_1472
KYYGNGVTCGKHSCSVNWGDAFSCEVSHLANFGHGKC*
>Pep-2_1473
KYYGNGVTCGKHSCSVNWGDAFSCTVSHLANFGHGKC*
>Pep-2_1474
KYYGNGVTCGKHSCSVNWGDAFSCVVSHLANFGHGKC*
>Pep-2_1475
KYYGNGVTCGKHSCSVNWGDAFSCAVSHLANFGHGKC*
>Pep-2_1476
KYYGNGVTCGKHSCSVNWGDAFSCCVSHLANFGHGKC*
>Pep-2_1477
KYYGNGVTCGKHSCSVNWGDAFSCSRSHLANFGHGKC*
>Pep-2_1478
KYYGNGVTCGKHSCSVNWGDAFSCSESHLANFGHGKC*
>Pep-2_1479
KYYGNGVTCGKHSCSVNWGDAFSCSSSHLANFGHGKC*
>Pep-2_1480
KYYGNGVTCGKHSCSVNWGDAFSCSISHLANFGHGKC*
>Pep-2_1481
KYYGNGVTCGKHSCSVNWGDAFSCSASHLANFGHGKC*
>Pep-2_1482
KYYGNGVTCGKHSCSVNWGDAFSCSCSHLANFGHGKC*
>Pep-2_1483
KYYGNGVTCGKHSCSVNWGDAFSCSVHHLANFGHGKC*
>Pep-2_1484
KYYGNGVTCGKHSCSVNWGDAFSCSVEHLANFGHGKC*
>Pep-2_1485
KYYGNGVTCGKHSCSVNWGDAFSCSVKHLANFGHGKC*
>Pep-2_1486
KYYGNGVTCGKHSCSVNWGDAFSCSVLHLANFGHGKC*
>Pep-2_1487
KYYGNGVTCGKHSCSVNWGDAFSCSVAHLANFGHGKC*
>Pep-2_1488
KYYGNGVTCGKHSCSVNWGDAFSCSVPHLANFGHGKC*
>Pep-2_1489
KYYGNGVTCGKHSCSVNWGDAFSCSVSRLANFGHGKC*
>Pep-2_1490
KYYGNGVTCGKHSCSVNWGDAFSCSVSDLANFGHGKC*
>Pep-2_1491
KYYGNGVTCGKHSCSVNWGDAFSCSVSYLANFGHGKC*
>Pep-2_1492
KYYGNGVTCGKHSCSVNWGDAFSCSVSILANFGHGKC*
>Pep-2_1493
KYYGNGVTCGKHSCSVNWGDAFSCSVSALANFGHGKC*
>Pep-2_1494
KYYGNGVTCGKHSCSVNWGDAFSCSVSPLANFGHGKC*
>Pep-2_1495
KYYGNGVTCGKHSCSVNWGDAFSCSVSHHANFGHGKC*
>Pep-2_1496
KYYGNGVTCGKHSCSVNWGDAFSCSVSHDANFGHGKC*
>Pep-2_1497
KYYGNGVTCGKHSCSVNWGDAFSCSVSHSANFGHGKC*
>Pep-2_1498
KYYGNGVTCGKHSCSVNWGDAFSCSVSHIANFGHGKC*
>Pep-2_1499
KYYGNGVTCGKHSCSVNWGDAFSCSVSHAANFGHGKC*
>Pep-2_1500
KYYGNGVTCGKHSCSVNWGDAFSCSVSHWANFGHGKC*
>Pep-2_1501
KYYGNGVTCGKHSCSVNWGDAFSCSVSHLKNFGHGKC*
>Pep-2_1502
KYYGNGVTCGKHSCSVNWGDAFSCSVSHLENFGHGKC*
>Pep-2_1503
KYYGNGVTCGKHSCSVNWGDAFSCSVSHLNNFGHGKC*
>Pep-2_1504
KYYGNGVTCGKHSCSVNWGDAFSCSVSHLINFGHGKC*
>Pep-2_1505
KYYGNGVTCGKHSCSVNWGDAFSCSVSHLGNFGHGKC*
>Pep-2_1506
KYYGNGVTCGKHSCSVNWGDAFSCSVSHLWNFGHGKC*
>Pep-2_1507
KYYGNGVTCGKHSCSVNWGDAFSCSVSHLARFGHGKC*
>Pep-2_1508
KYYGNGVTCGKHSCSVNWGDAFSCSVSHLADFGHGKC*
>Pep-2_1509
KYYGNGVTCGKHSCSVNWGDAFSCSVSHLASFGHGKC*
>Pep-2_1510
KYYGNGVTCGKHSCSVNWGDAFSCSVSHLAVFGHGKC*
>Pep-2_1511
KYYGNGVTCGKHSCSVNWGDAFSCSVSHLAAFGHGKC*
>Pep-2_1512
KYYGNGVTCGKHSCSVNWGDAFSCSVSHLAPFGHGKC*
>Pep-2_1513
KYYGNGVTCGKHSCSVNWGDAFSCSVSHLANHGHGKC*
>Pep-2_1514
KYYGNGVTCGKHSCSVNWGDAFSCSVSHLANDGHGKC*
>Pep-2_1515
KYYGNGVTCGKHSCSVNWGDAFSCSVSHLANTGHGKC*
>Pep-2_1516
KYYGNGVTCGKHSCSVNWGDAFSCSVSHLANIGHGKC*
>Pep-2_1517
KYYGNGVTCGKHSCSVNWGDAFSCSVSHLANGGHGKC*
>Pep-2_1518
KYYGNGVTCGKHSCSVNWGDAFSCSVSHLANPGHGKC*
>Pep-2_1519
KYYGNGVTCGKHSCSVNWGDAFSCSVSHLANFKHGKC*
>Pep-2_1520
KYYGNGVTCGKHSCSVNWGDAFSCSVSHLANFDHGKC*
>Pep-2_1522
KYYGNGVTCGKHSCSVNWGDAFSCSVSHLANFFHGKC*
>Pep-2_1523
KYYGNGVTCGKHSCSVNWGDAFSCSVSHLANFAHGKC*
>Pep-2_1524
KYYGNGVTCGKHSCSVNWGDAFSCSVSHLANFCHGKC*
>Pep-2_1525
KYYGNGVTCGKHSCSVNWGDAFSCSVSHLANFGRGKC*
>Pep-2_1526
KYYGNGVTCGKHSCSVNWGDAFSCSVSHLANFGEGKC*
>Pep-2_1527
KYYGNGVTCGKHSCSVNWGDAFSCSVSHLANFGSGKC*
>Pep-2_1528
KYYGNGVTCGKHSCSVNWGDAFSCSVSHLANFGMGKC*
>Pep-2_1529
KYYGNGVTCGKHSCSVNWGDAFSCSVSHLANFGGGKC*
>Pep-2_1530
KYYGNGVTCGKHSCSVNWGDAFSCSVSHLANFGWGKC*
>Pep-2_1531
KYYGNGVTCGKHSCSVNWGDAFSCSVSHLANFGHRKC*
>Pep-2_1532
KYYGNGVTCGKHSCSVNWGDAFSCSVSHLANFGHEKC*
>Pep-2_1533
KYYGNGVTCGKHSCSVNWGDAFSCSVSHLANFGHKKC*
>Pep-2_1534
KYYGNGVTCGKHSCSVNWGDAFSCSVSHLANFGHVKC*
>Pep-2_1535
KYYGNGVTCGKHSCSVNWGDAFSCSVSHLANFGHAKC*
>Pep-2_1536
KYYGNGVTCGKHSCSVNWGDAFSCSVSHLANFGHWKC*
>Pep-2_1537
KYYGNGVTCGKHSCSVNWGDAFSCSVSHLANFGHGHC*
>Pep-2_1538
KYYGNGVTCGKHSCSVNWGDAFSCSVSHLANFGHGDC*
>Pep-2_1539
KYYGNGVTCGKHSCSVNWGDAFSCSVSHLANFGHGNC*
>Pep-2_1540
KYYGNGVTCGKHSCSVNWGDAFSCSVSHLANFGHGVC*
>Pep-2_1541
KYYGNGVTCGKHSCSVNWGDAFSCSVSHLANFGHGGC*
>Pep-2_1542
KYYGNGVTCGKHSCSVNWGDAFSCSVSHLANFGHGPC*
>Pep-2_1543
KYYGNGVTCGKHSCSVNWGDAFSCSVSHLANFGHGKK*
>Pep-2_1544
KYYGNGVTCGKHSCSVNWGDAFSCSVSHLANFGHGKD*
>Pep-2_1545
KYYGNGVTCGKHSCSVNWGDAFSCSVSHLANFGHGKS*
>Pep-2_1546
KYYGNGVTCGKHSCSVNWGDAFSCSVSHLANFGHGKV*
>Pep-2_1547
KYYGNGVTCGKHSCSVNWGDAFSCSVSHLANFGHGKA*
>Pep-2_1548
KYYGNGVTCGKHSCSVNWGDAFSCSVSHLANFGHGKP*
>Pep-2_1549
KYYGNGVTCGKHSCSVNWKTAFSCSVSHLANFGHGKC*
>Pep-2_1550
KYYGNGVTCGKHSCSVNWDTAFSCSVSHLANFGHGKC*
>Pep-2_1552
KYYGNGVTCGKHSCSVNWVTAFSCSVSHLANFGHGKC*
>Pep-2_1553
KYYGNGVTCGKHSCSVNWATAFSCSVSHLANFGHGKC*
>Pep-2_1554
KYYGNGVTCGKHSCSVNWPTAFSCSVSHLANFGHGKC*
>Pep-2_1555
KYYGNGVTCGKHSCSVNWGTHFSCSVSHLANFGHGKC*
>Pep-2_1556
KYYGNGVTCGKHSCSVNWGTDFSCSVSHLANFGHGKC*
>Pep-2_1557
KYYGNGVTCGKHSCSVNWGTYFSCSVSHLANFGHGKC*
>Pep-2_1558
KYYGNGVTCGKHSCSVNWGTMFSCSVSHLANFGHGKC*
>Pep-2_1559
KYYGNGVTCGKHSCSVNWGTGFSCSVSHLANFGHGKC*
>Pep-2_1560
KYYGNGVTCGKHSCSVNWGTCFSCSVSHLANFGHGKC*
>Pep-2_1561
KYYGNGVTCGKHSCSVNWGTARSCSVSHLANFGHGKC*
>Pep-2_1562
KYYGNGVTCGKHSCSVNWGTAESCSVSHLANFGHGKC*
>Pep-2_1563
KYYGNGVTCGKHSCSVNWGTAYSCSVSHLANFGHGKC*
>Pep-2_1564
KYYGNGVTCGKHSCSVNWGTAMSCSVSHLANFGHGKC*
>Pep-2_1565
KYYGNGVTCGKHSCSVNWGTAASCSVSHLANFGHGKC*
>Pep-2_1566
KYYGNGVTCGKHSCSVNWGTAPSCSVSHLANFGHGKC*
>Pep-2_1567
KYYGNGVTCGKHSCSVNWGTAFKCSVSHLANFGHGKC*
>Pep-2_1568
KYYGNGVTCGKHSCSVNWGTAFECSVSHLANFGHGKC*
>Pep-2_1569
KYYGNGVTCGKHSCSVNWGTAFTCSVSHLANFGHGKC*
>Pep-2_1570
KYYGNGVTCGKHSCSVNWGTAFICSVSHLANFGHGKC*
>Pep-2_1571
KYYGNGVTCGKHSCSVNWGTAFGCSVSHLANFGHGKC*
>Pep-2_1572
KYYGNGVTCGKHSCSVNWGTAFPCSVSHLANFGHGKC*
>Pep-2_1573
KYYGNGVTCGKHSCSVNWGTAFSHSVSHLANFGHGKC*
>Pep-2_1574
KYYGNGVTCGKHSCSVNWGTAFSESVSHLANFGHGKC*
>Pep-2_1575
KYYGNGVTCGKHSCSVNWGTAFSKSVSHLANFGHGKC*
>Pep-2_1576
KYYGNGVTCGKHSCSVNWGTAFSFSVSHLANFGHGKC*
>Pep-2_1577
KYYGNGVTCGKHSCSVNWGTAFSASVSHLANFGHGKC*
>Pep-2_1578
KYYGNGVTCGKHSCSVNWGTAFSPSVSHLANFGHGKC*
>Pep-2_1579
KYYGNGVTCGKHSCSVNWGTAFSCRVSHLANFGHGKC*
>Pep-2_1580
KYYGNGVTCGKHSCSVNWGTAFSCEVSHLANFGHGKC*
>Pep-2_1581
KYYGNGVTCGKHSCSVNWGTAFSCNVSHLANFGHGKC*
>Pep-2_1582
KYYGNGVTCGKHSCSVNWGTAFSCFVSHLANFGHGKC*
>Pep-2_1583
KYYGNGVTCGKHSCSVNWGTAFSCAVSHLANFGHGKC*
>Pep-2_1584
KYYGNGVTCGKHSCSVNWGTAFSCWVSHLANFGHGKC*
>Pep-2_1585
KYYGNGVTCGKHSCSVNWGTAFSCSHSHLANFGHGKC*
>Pep-2_1586
KYYGNGVTCGKHSCSVNWGTAFSCSESHLANFGHGKC*
>Pep-2_1587
KYYGNGVTCGKHSCSVNWGTAFSCSNSHLANFGHGKC*
>Pep-2_1588
KYYGNGVTCGKHSCSVNWGTAFSCSISHLANFGHGKC*
>Pep-2_1589
KYYGNGVTCGKHSCSVNWGTAFSCSGSHLANFGHGKC*
>Pep-2_1590
KYYGNGVTCGKHSCSVNWGTAFSCSWSHLANFGHGKC*
>Pep-2_1591
KYYGNGVTCGKHSCSVNWGTAFSCSVKHLANFGHGKC*
>Pep-2_1592
KYYGNGVTCGKHSCSVNWGTAFSCSVDHLANFGHGKC*
>Pep-2_1593
KYYGNGVTCGKHSCSVNWGTAFSCSVYHLANFGHGKC*
>Pep-2_1594
KYYGNGVTCGKHSCSVNWGTAFSCSVMHLANFGHGKC*
>Pep-2_1595
KYYGNGVTCGKHSCSVNWGTAFSCSVGHLANFGHGKC*
>Pep-2_1596
KYYGNGVTCGKHSCSVNWGTAFSCSVWHLANFGHGKC*
>Pep-2_1597
KYYGNGVTCGKHSCSVNWGTAFSCSVSKLANFGHGKC*
>Pep-2_1598
KYYGNGVTCGKHSCSVNWGTAFSCSVSELANFGHGKC*
>Pep-2_1599
KYYGNGVTCGKHSCSVNWGTAFSCSVSNLANFGHGKC*
>Pep-2_1600
KYYGNGVTCGKHSCSVNWGTAFSCSVSFLANFGHGKC*
>Pep-2_1601
KYYGNGVTCGKHSCSVNWGTAFSCSVSGLANFGHGKC*
>Pep-2_1602
KYYGNGVTCGKHSCSVNWGTAFSCSVSCLANFGHGKC*
>Pep-2_1603
KYYGNGVTCGKHSCSVNWGTAFSCSVSHHANFGHGKC*
>Pep-2_1604
KYYGNGVTCGKHSCSVNWGTAFSCSVSHDANFGHGKC*
>Pep-2_1605
KYYGNGVTCGKHSCSVNWGTAFSCSVSHNANFGHGKC*
>Pep-2_1606
KYYGNGVTCGKHSCSVNWGTAFSCSVSHVANFGHGKC*
>Pep-2_1607
KYYGNGVTCGKHSCSVNWGTAFSCSVSHGANFGHGKC*
>Pep-2_1608
KYYGNGVTCGKHSCSVNWGTAFSCSVSHWANFGHGKC*
>Pep-2_1609
KYYGNGVTCGKHSCSVNWGTAFSCSVSHLRNFGHGKC*
>Pep-2_1610
KYYGNGVTCGKHSCSVNWGTAFSCSVSHLENFGHGKC*
>Pep-2_1611
KYYGNGVTCGKHSCSVNWGTAFSCSVSHLTNFGHGKC*
>Pep-2_1612
KYYGNGVTCGKHSCSVNWGTAFSCSVSHLINFGHGKC*
>Pep-2_1613
KYYGNGVTCGKHSCSVNWGTAFSCSVSHLGNFGHGKC*
>Pep-2_1614
KYYGNGVTCGKHSCSVNWGTAFSCSVSHLWNFGHGKC*
>Pep-2_1615
KYYGNGVTCGKHSCSVNWGTAFSCSVSHLAKFGHGKC*
>Pep-2_1616
KYYGNGVTCGKHSCSVNWGTAFSCSVSHLAEFGHGKC*
>Pep-2_1617
KYYGNGVTCGKHSCSVNWGTAFSCSVSHLATFGHGKC*
>Pep-2_1618
KYYGNGVTCGKHSCSVNWGTAFSCSVSHLAMFGHGKC*
>Pep-2_1619
KYYGNGVTCGKHSCSVNWGTAFSCSVSHLAGFGHGKC*
>Pep-2_1620
KYYGNGVTCGKHSCSVNWGTAFSCSVSHLAPFGHGKC*
>Pep-2_1621
KYYGNGVTCGKHSCSVNWGTAFSCSVSHLANKGHGKC*
>Pep-2_1622
KYYGNGVTCGKHSCSVNWGTAFSCSVSHLANDGHGKC*
>Pep-2_1623
KYYGNGVTCGKHSCSVNWGTAFSCSVSHLANTGHGKC*
>Pep-2_1624
KYYGNGVTCGKHSCSVNWGTAFSCSVSHLANIGHGKC*
>Pep-2_1625
KYYGNGVTCGKHSCSVNWGTAFSCSVSHLANGGHGKC*
>Pep-2_1626
KYYGNGVTCGKHSCSVNWGTAFSCSVSHLANWGHGKC*
>Pep-2_1627
KYYGNGVTCGKHSCSVNWGTAFSCSVSHLANFKHGKC*
>Pep-2_1628
KYYGNGVTCGKHSCSVNWGTAFSCSVSHLANFEHGKC*
>Pep-2_1630
KYYGNGVTCGKHSCSVNWGTAFSCSVSHLANFVHGKC*
>Pep-2_1631
KYYGNGVTCGKHSCSVNWGTAFSCSVSHLANFAHGKC*
>Pep-2_1632
KYYGNGVTCGKHSCSVNWGTAFSCSVSHLANFCHGKC*
>Pep-2_1633
KYYGNGVTCGKHSCSVNWGTAFSCSVSHLANFGKGKC*
>Pep-2_1634
KYYGNGVTCGKHSCSVNWGTAFSCSVSHLANFGDGKC*
>Pep-2_1636
KYYGNGVTCGKHSCSVNWGTAFSCSVSHLANFGMGKC*
>Pep-2_1637
KYYGNGVTCGKHSCSVNWGTAFSCSVSHLANFGAGKC*
>Pep-2_1638
KYYGNGVTCGKHSCSVNWGTAFSCSVSHLANFGPGKC*
>Pep-2_1639
KYYGNGVTCGKHSCSVNWGTAFSCSVSHLANFGHHKC*
>Pep-2_1640
KYYGNGVTCGKHSCSVNWGTAFSCSVSHLANFGHDKC*
>Pep-2_1641
KYYGNGVTCGKHSCSVNWGTAFSCSVSHLANFGHSKC*
>Pep-2_1642
KYYGNGVTCGKHSCSVNWGTAFSCSVSHLANFGHFKC*
>Pep-2_1643
KYYGNGVTCGKHSCSVNWGTAFSCSVSHLANFGHAKC*
>Pep-2_1644
KYYGNGVTCGKHSCSVNWGTAFSCSVSHLANFGHPKC*
>Pep-2_1645
KYYGNGVTCGKHSCSVNWGTAFSCSVSHLANFGHGHC*
>Pep-2_1646
KYYGNGVTCGKHSCSVNWGTAFSCSVSHLANFGHGDC*
>Pep-2_1647
KYYGNGVTCGKHSCSVNWGTAFSCSVSHLANFGHGSC*
>Pep-2_1648
KYYGNGVTCGKHSCSVNWGTAFSCSVSHLANFGHGFC*
>Pep-2_1649
KYYGNGVTCGKHSCSVNWGTAFSCSVSHLANFGHGAC*
>Pep-2_1650
KYYGNGVTCGKHSCSVNWGTAFSCSVSHLANFGHGPC*
>Pep-2_1651
KYYGNGVTCGKHSCSVNWGTAFSCSVSHLANFGHGKR*
>Pep-2_1652
KYYGNGVTCGKHSCSVNWGTAFSCSVSHLANFGHGKE*
>Pep-2_1653
KYYGNGVTCGKHSCSVNWGTAFSCSVSHLANFGHGKK*
>Pep-2_1654
KYYGNGVTCGKHSCSVNWGTAFSCSVSHLANFGHGKM*
>Pep-2_1655
KYYGNGVTCGKHSCSVNWGTAFSCSVSHLANFGHGKG*
>Pep-2_1656
KYYGNGVTCGKHSCSVNWGTAFSCSVSHLANFGHGKP*
>Pep-2_1657
KYYGNGVTCGKHSCSVNWRVAFSCSVSHLANFGHGKC*
>Pep-2_1658
KYYGNGVTCGKHSCSVNWDVAFSCSVSHLANFGHGKC*
>Pep-2_1659
KYYGNGVTCGKHSCSVNWKVAFSCSVSHLANFGHGKC*
>Pep-2_1660
KYYGNGVTCGKHSCSVNWLVAFSCSVSHLANFGHGKC*
>Pep-2_1661
KYYGNGVTCGKHSCSVNWAVAFSCSVSHLANFGHGKC*
>Pep-2_1662
KYYGNGVTCGKHSCSVNWCVAFSCSVSHLANFGHGKC*
>Pep-2_1663
KYYGNGVTCGKHSCSVNWGVHFSCSVSHLANFGHGKC*
>Pep-2_1664
KYYGNGVTCGKHSCSVNWGVEFSCSVSHLANFGHGKC*
>Pep-2_1665
KYYGNGVTCGKHSCSVNWGVKFSCSVSHLANFGHGKC*
>Pep-2_1666
KYYGNGVTCGKHSCSVNWGVMFSCSVSHLANFGHGKC*
>Pep-2_1667
KYYGNGVTCGKHSCSVNWGVGFSCSVSHLANFGHGKC*
>Pep-2_1668
KYYGNGVTCGKHSCSVNWGVWFSCSVSHLANFGHGKC*
>Pep-2_1669
KYYGNGVTCGKHSCSVNWGVAHSCSVSHLANFGHGKC*
>Pep-2_1670
KYYGNGVTCGKHSCSVNWGVAESCSVSHLANFGHGKC*
>Pep-2_1671
KYYGNGVTCGKHSCSVNWGVATSCSVSHLANFGHGKC*
>Pep-2_1672
KYYGNGVTCGKHSCSVNWGVAISCSVSHLANFGHGKC*
>Pep-2_1673
KYYGNGVTCGKHSCSVNWGVAGSCSVSHLANFGHGKC*
>Pep-2_1674
KYYGNGVTCGKHSCSVNWGVAPSCSVSHLANFGHGKC*
>Pep-2_1675
KYYGNGVTCGKHSCSVNWGVAFRCSVSHLANFGHGKC*
>Pep-2_1676
KYYGNGVTCGKHSCSVNWGVAFDCSVSHLANFGHGKC*
>Pep-2_1677
KYYGNGVTCGKHSCSVNWGVAFKCSVSHLANFGHGKC*
>Pep-2_1678
KYYGNGVTCGKHSCSVNWGVAFICSVSHLANFGHGKC*
>Pep-2_1679
KYYGNGVTCGKHSCSVNWGVAFACSVSHLANFGHGKC*
>Pep-2_1680
KYYGNGVTCGKHSCSVNWGVAFPCSVSHLANFGHGKC*
>Pep-2_1681
KYYGNGVTCGKHSCSVNWGVAFSRSVSHLANFGHGKC*
>Pep-2_1682
KYYGNGVTCGKHSCSVNWGVAFSESVSHLANFGHGKC*
>Pep-2_1683
KYYGNGVTCGKHSCSVNWGVAFSYSVSHLANFGHGKC*
>Pep-2_1684
KYYGNGVTCGKHSCSVNWGVAFSISVSHLANFGHGKC*
>Pep-2_1685
KYYGNGVTCGKHSCSVNWGVAFSASVSHLANFGHGKC*
>Pep-2_1686
KYYGNGVTCGKHSCSVNWGVAFSPSVSHLANFGHGKC*
>Pep-2_1687
KYYGNGVTCGKHSCSVNWGVAFSCRVSHLANFGHGKC*
>Pep-2_1688
KYYGNGVTCGKHSCSVNWGVAFSCDVSHLANFGHGKC*
>Pep-2_1689
KYYGNGVTCGKHSCSVNWGVAFSCNVSHLANFGHGKC*
>Pep-2_1690
KYYGNGVTCGKHSCSVNWGVAFSCLVSHLANFGHGKC*
>Pep-2_1691
KYYGNGVTCGKHSCSVNWGVAFSCGVSHLANFGHGKC*
>Pep-2_1692
KYYGNGVTCGKHSCSVNWGVAFSCCVSHLANFGHGKC*
>Pep-2_1693
KYYGNGVTCGKHSCSVNWGVAFSCSRSHLANFGHGKC*
>Pep-2_1694
KYYGNGVTCGKHSCSVNWGVAFSCSESHLANFGHGKC*
>Pep-2_1695
KYYGNGVTCGKHSCSVNWGVAFSCSYSHLANFGHGKC*
>Pep-2_1696
KYYGNGVTCGKHSCSVNWGVAFSCSLSHLANFGHGKC*
>Pep-2_1697
KYYGNGVTCGKHSCSVNWGVAFSCSGSHLANFGHGKC*
>Pep-2_1698
KYYGNGVTCGKHSCSVNWGVAFSCSPSHLANFGHGKC*
>Pep-2_1699
KYYGNGVTCGKHSCSVNWGVAFSCSVHHLANFGHGKC*
>Pep-2_1700
KYYGNGVTCGKHSCSVNWGVAFSCSVEHLANFGHGKC*
>Pep-2_1701
KYYGNGVTCGKHSCSVNWGVAFSCSVYHLANFGHGKC*
>Pep-2_1702
KYYGNGVTCGKHSCSVNWGVAFSCSVLHLANFGHGKC*
>Pep-2_1703
KYYGNGVTCGKHSCSVNWGVAFSCSVGHLANFGHGKC*
>Pep-2_1704
KYYGNGVTCGKHSCSVNWGVAFSCSVPHLANFGHGKC*
>Pep-2_1705
KYYGNGVTCGKHSCSVNWGVAFSCSVSRLANFGHGKC*
>Pep-2_1706
KYYGNGVTCGKHSCSVNWGVAFSCSVSELANFGHGKC*
>Pep-2_1707
KYYGNGVTCGKHSCSVNWGVAFSCSVSNLANFGHGKC*
>Pep-2_1708
KYYGNGVTCGKHSCSVNWGVAFSCSVSVLANFGHGKC*
>Pep-2_1709
KYYGNGVTCGKHSCSVNWGVAFSCSVSALANFGHGKC*
>Pep-2_1710
KYYGNGVTCGKHSCSVNWGVAFSCSVSPLANFGHGKC*
>Pep-2_1711
KYYGNGVTCGKHSCSVNWGVAFSCSVSHRANFGHGKC*
>Pep-2_1712
KYYGNGVTCGKHSCSVNWGVAFSCSVSHDANFGHGKC*
>Pep-2_1713
KYYGNGVTCGKHSCSVNWGVAFSCSVSHYANFGHGKC*
>Pep-2_1714
KYYGNGVTCGKHSCSVNWGVAFSCSVSHFANFGHGKC*
>Pep-2_1715
KYYGNGVTCGKHSCSVNWGVAFSCSVSHAANFGHGKC*
>Pep-2_1716
KYYGNGVTCGKHSCSVNWGVAFSCSVSHWANFGHGKC*
>Pep-2_1717
KYYGNGVTCGKHSCSVNWGVAFSCSVSHLKNFGHGKC*
>Pep-2_1718
KYYGNGVTCGKHSCSVNWGVAFSCSVSHLENFGHGKC*
>Pep-2_1719
KYYGNGVTCGKHSCSVNWGVAFSCSVSHLSNFGHGKC*
>Pep-2_1720
KYYGNGVTCGKHSCSVNWGVAFSCSVSHLINFGHGKC*
>Pep-2_1721
KYYGNGVTCGKHSCSVNWGVAFSCSVSHLGNFGHGKC*
>Pep-2_1722
KYYGNGVTCGKHSCSVNWGVAFSCSVSHLWNFGHGKC*
>Pep-2_1723
KYYGNGVTCGKHSCSVNWGVAFSCSVSHLARFGHGKC*
>Pep-2_1724
KYYGNGVTCGKHSCSVNWGVAFSCSVSHLAEFGHGKC*
>Pep-2_1725
KYYGNGVTCGKHSCSVNWGVAFSCSVSHLAKFGHGKC*
>Pep-2_1726
KYYGNGVTCGKHSCSVNWGVAFSCSVSHLAVFGHGKC*
>Pep-2_1727
KYYGNGVTCGKHSCSVNWGVAFSCSVSHLAGFGHGKC*
>Pep-2_1728
KYYGNGVTCGKHSCSVNWGVAFSCSVSHLAWFGHGKC*
>Pep-2_1729
KYYGNGVTCGKHSCSVNWGVAFSCSVSHLANRGHGKC*
>Pep-2_1730
KYYGNGVTCGKHSCSVNWGVAFSCSVSHLANDGHGKC*
>Pep-2_1731
KYYGNGVTCGKHSCSVNWGVAFSCSVSHLANNGHGKC*
>Pep-2_1732
KYYGNGVTCGKHSCSVNWGVAFSCSVSHLANIGHGKC*
>Pep-2_1733
KYYGNGVTCGKHSCSVNWGVAFSCSVSHLANGGHGKC*
>Pep-2_1734
KYYGNGVTCGKHSCSVNWGVAFSCSVSHLANWGHGKC*
>Pep-2_1735
KYYGNGVTCGKHSCSVNWGVAFSCSVSHLANFKHGKC*
>Pep-2_1736
KYYGNGVTCGKHSCSVNWGVAFSCSVSHLANFDHGKC*
>Pep-2_1738
KYYGNGVTCGKHSCSVNWGVAFSCSVSHLANFVHGKC*
>Pep-2_1739
KYYGNGVTCGKHSCSVNWGVAFSCSVSHLANFAHGKC*
>Pep-2_1740
KYYGNGVTCGKHSCSVNWGVAFSCSVSHLANFWHGKC*
>Pep-2_1741
KYYGNGVTCGKHSCSVNWGVAFSCSVSHLANFGKGKC*
>Pep-2_1742
KYYGNGVTCGKHSCSVNWGVAFSCSVSHLANFGDGKC*
>Pep-2_1743
KYYGNGVTCGKHSCSVNWGVAFSCSVSHLANFGYGKC*
>Pep-2_1744
KYYGNGVTCGKHSCSVNWGVAFSCSVSHLANFGVGKC*
>Pep-2_1745
KYYGNGVTCGKHSCSVNWGVAFSCSVSHLANFGGGKC*
>Pep-2_1746
KYYGNGVTCGKHSCSVNWGVAFSCSVSHLANFGCGKC*
>Pep-2_1747
KYYGNGVTCGKHSCSVNWGVAFSCSVSHLANFGHKKC*
>Pep-2_1748
KYYGNGVTCGKHSCSVNWGVAFSCSVSHLANFGHEKC*
>Pep-2_1750
KYYGNGVTCGKHSCSVNWGVAFSCSVSHLANFGHVKC*
>Pep-2_1751
KYYGNGVTCGKHSCSVNWGVAFSCSVSHLANFGHAKC*
>Pep-2_1752
KYYGNGVTCGKHSCSVNWGVAFSCSVSHLANFGHPKC*
>Pep-2_1753
KYYGNGVTCGKHSCSVNWGVAFSCSVSHLANFGHGRC*
>Pep-2_1754
KYYGNGVTCGKHSCSVNWGVAFSCSVSHLANFGHGDC*
>Pep-2_1755
KYYGNGVTCGKHSCSVNWGVAFSCSVSHLANFGHGYC*
>Pep-2_1756
KYYGNGVTCGKHSCSVNWGVAFSCSVSHLANFGHGLC*
>Pep-2_1757
KYYGNGVTCGKHSCSVNWGVAFSCSVSHLANFGHGGC*
>Pep-2_1758
KYYGNGVTCGKHSCSVNWGVAFSCSVSHLANFGHGWC*
>Pep-2_1759
KYYGNGVTCGKHSCSVNWGVAFSCSVSHLANFGHGKR*
>Pep-2_1760
KYYGNGVTCGKHSCSVNWGVAFSCSVSHLANFGHGKD*
>Pep-2_1761
KYYGNGVTCGKHSCSVNWGVAFSCSVSHLANFGHGKN*
>Pep-2_1762
KYYGNGVTCGKHSCSVNWGVAFSCSVSHLANFGHGKI*
>Pep-2_1763
KYYGNGVTCGKHSCSVNWGVAFSCSVSHLANFGHGKG*
>Pep-2_1764
KYYGNGVTCGKHSCSVNWGVAFSCSVSHLANFGHGKP*
>Pep-2_1766
KYYGNGVTCGKHSCSVNWDGAFSCSVSHLANFGHGKC*
>Pep-2_1767
KYYGNGVTCGKHSCSVNWKGAFSCSVSHLANFGHGKC*
>Pep-2_1768
KYYGNGVTCGKHSCSVNWLGAFSCSVSHLANFGHGKC*
>Pep-2_1770
KYYGNGVTCGKHSCSVNWPGAFSCSVSHLANFGHGKC*
>Pep-2_1771
KYYGNGVTCGKHSCSVNWGGRFSCSVSHLANFGHGKC*
>Pep-2_1772
KYYGNGVTCGKHSCSVNWGGEFSCSVSHLANFGHGKC*
>Pep-2_1773
KYYGNGVTCGKHSCSVNWGGYFSCSVSHLANFGHGKC*
>Pep-2_1774
KYYGNGVTCGKHSCSVNWGGIFSCSVSHLANFGHGKC*
>Pep-2_1775
KYYGNGVTCGKHSCSVNWGGGFSCSVSHLANFGHGKC*
>Pep-2_1776
KYYGNGVTCGKHSCSVNWGGWFSCSVSHLANFGHGKC*
>Pep-2_1777
KYYGNGVTCGKHSCSVNWGGARSCSVSHLANFGHGKC*
>Pep-2_1778
KYYGNGVTCGKHSCSVNWGGAESCSVSHLANFGHGKC*
>Pep-2_1779
KYYGNGVTCGKHSCSVNWGGAYSCSVSHLANFGHGKC*
>Pep-2_1780
KYYGNGVTCGKHSCSVNWGGALSCSVSHLANFGHGKC*
>Pep-2_1781
KYYGNGVTCGKHSCSVNWGGAGSCSVSHLANFGHGKC*
>Pep-2_1782
KYYGNGVTCGKHSCSVNWGGACSCSVSHLANFGHGKC*
>Pep-2_1783
KYYGNGVTCGKHSCSVNWGGAFRCSVSHLANFGHGKC*
>Pep-2_1784
KYYGNGVTCGKHSCSVNWGGAFDCSVSHLANFGHGKC*
>Pep-2_1785
KYYGNGVTCGKHSCSVNWGGAFKCSVSHLANFGHGKC*
>Pep-2_1786
KYYGNGVTCGKHSCSVNWGGAFMCSVSHLANFGHGKC*
>Pep-2_1787
KYYGNGVTCGKHSCSVNWGGAFACSVSHLANFGHGKC*
>Pep-2_1788
KYYGNGVTCGKHSCSVNWGGAFCCSVSHLANFGHGKC*
>Pep-2_1789
KYYGNGVTCGKHSCSVNWGGAFSRSVSHLANFGHGKC*
>Pep-2_1790
KYYGNGVTCGKHSCSVNWGGAFSESVSHLANFGHGKC*
>Pep-2_1791
KYYGNGVTCGKHSCSVNWGGAFSSSVSHLANFGHGKC*
>Pep-2_1792
KYYGNGVTCGKHSCSVNWGGAFSVSVSHLANFGHGKC*
>Pep-2_1793
KYYGNGVTCGKHSCSVNWGGAFSGSVSHLANFGHGKC*
>Pep-2_1794
KYYGNGVTCGKHSCSVNWGGAFSPSVSHLANFGHGKC*
>Pep-2_1795
KYYGNGVTCGKHSCSVNWGGAFSCRVSHLANFGHGKC*
>Pep-2_1796
KYYGNGVTCGKHSCSVNWGGAFSCDVSHLANFGHGKC*
>Pep-2_1797
KYYGNGVTCGKHSCSVNWGGAFSCNVSHLANFGHGKC*
>Pep-2_1798
KYYGNGVTCGKHSCSVNWGGAFSCMVSHLANFGHGKC*
>Pep-2_1799
KYYGNGVTCGKHSCSVNWGGAFSCGVSHLANFGHGKC*
>Pep-2_1800
KYYGNGVTCGKHSCSVNWGGAFSCCVSHLANFGHGKC*
>Pep-2_1801
KYYGNGVTCGKHSCSVNWGGAFSCSKSHLANFGHGKC*
>Pep-2_1802
KYYGNGVTCGKHSCSVNWGGAFSCSESHLANFGHGKC*
>Pep-2_1803
KYYGNGVTCGKHSCSVNWGGAFSCSSSHLANFGHGKC*
>Pep-2_1804
KYYGNGVTCGKHSCSVNWGGAFSCSLSHLANFGHGKC*
>Pep-2_1805
KYYGNGVTCGKHSCSVNWGGAFSCSASHLANFGHGKC*
>Pep-2_1806
KYYGNGVTCGKHSCSVNWGGAFSCSPSHLANFGHGKC*
>Pep-2_1807
KYYGNGVTCGKHSCSVNWGGAFSCSVHHLANFGHGKC*
>Pep-2_1808
KYYGNGVTCGKHSCSVNWGGAFSCSVEHLANFGHGKC*
>Pep-2_1809
KYYGNGVTCGKHSCSVNWGGAFSCSVKHLANFGHGKC*
>Pep-2_1810
KYYGNGVTCGKHSCSVNWGGAFSCSVLHLANFGHGKC*
>Pep-2_1811
KYYGNGVTCGKHSCSVNWGGAFSCSVAHLANFGHGKC*
>Pep-2_1812
KYYGNGVTCGKHSCSVNWGGAFSCSVWHLANFGHGKC*
>Pep-2_1813
KYYGNGVTCGKHSCSVNWGGAFSCSVSKLANFGHGKC*
>Pep-2_1814
KYYGNGVTCGKHSCSVNWGGAFSCSVSDLANFGHGKC*
>Pep-2_1815
KYYGNGVTCGKHSCSVNWGGAFSCSVSYLANFGHGKC*
>Pep-2_1816
KYYGNGVTCGKHSCSVNWGGAFSCSVSMLANFGHGKC*
>Pep-2_1817
KYYGNGVTCGKHSCSVNWGGAFSCSVSGLANFGHGKC*
>Pep-2_1818
KYYGNGVTCGKHSCSVNWGGAFSCSVSPLANFGHGKC*
>Pep-2_1819
KYYGNGVTCGKHSCSVNWGGAFSCSVSHKANFGHGKC*
>Pep-2_1820
KYYGNGVTCGKHSCSVNWGGAFSCSVSHEANFGHGKC*
>Pep-2_1821
KYYGNGVTCGKHSCSVNWGGAFSCSVSHSANFGHGKC*
>Pep-2_1822
KYYGNGVTCGKHSCSVNWGGAFSCSVSHFANFGHGKC*
>Pep-2_1823
KYYGNGVTCGKHSCSVNWGGAFSCSVSHGANFGHGKC*
>Pep-2_1824
KYYGNGVTCGKHSCSVNWGGAFSCSVSHCANFGHGKC*
>Pep-2_1825
KYYGNGVTCGKHSCSVNWGGAFSCSVSHLRNFGHGKC*
>Pep-2_1826
KYYGNGVTCGKHSCSVNWGGAFSCSVSHLDNFGHGKC*
>Pep-2_1827
KYYGNGVTCGKHSCSVNWGGAFSCSVSHLKNFGHGKC*
>Pep-2_1828
KYYGNGVTCGKHSCSVNWGGAFSCSVSHLFNFGHGKC*
>Pep-2_1829
KYYGNGVTCGKHSCSVNWGGAFSCSVSHLGNFGHGKC*
>Pep-2_1830
KYYGNGVTCGKHSCSVNWGGAFSCSVSHLPNFGHGKC*
>Pep-2_1831
KYYGNGVTCGKHSCSVNWGGAFSCSVSHLAKFGHGKC*
>Pep-2_1832
KYYGNGVTCGKHSCSVNWGGAFSCSVSHLADFGHGKC*
>Pep-2_1833
KYYGNGVTCGKHSCSVNWGGAFSCSVSHLATFGHGKC*
>Pep-2_1834
KYYGNGVTCGKHSCSVNWGGAFSCSVSHLAFFGHGKC*
>Pep-2_1835
KYYGNGVTCGKHSCSVNWGGAFSCSVSHLAAFGHGKC*
>Pep-2_1836
KYYGNGVTCGKHSCSVNWGGAFSCSVSHLACFGHGKC*
>Pep-2_1837
KYYGNGVTCGKHSCSVNWGGAFSCSVSHLANKGHGKC*
>Pep-2_1838
KYYGNGVTCGKHSCSVNWGGAFSCSVSHLANDGHGKC*
>Pep-2_1839
KYYGNGVTCGKHSCSVNWGGAFSCSVSHLANTGHGKC*
>Pep-2_1840
KYYGNGVTCGKHSCSVNWGGAFSCSVSHLANMGHGKC*
>Pep-2_1841
KYYGNGVTCGKHSCSVNWGGAFSCSVSHLANAGHGKC*
>Pep-2_1842
KYYGNGVTCGKHSCSVNWGGAFSCSVSHLANWGHGKC*
>Pep-2_1843
KYYGNGVTCGKHSCSVNWGGAFSCSVSHLANFKHGKC*
>Pep-2_1844
KYYGNGVTCGKHSCSVNWGGAFSCSVSHLANFDHGKC*
>Pep-2_1845
KYYGNGVTCGKHSCSVNWGGAFSCSVSHLANFYHGKC*
>Pep-2_1846
KYYGNGVTCGKHSCSVNWGGAFSCSVSHLANFMHGKC*
>Pep-2_1847
KYYGNGVTCGKHSCSVNWGGAFSCSVSHLANFAHGKC*
>Pep-2_1848
KYYGNGVTCGKHSCSVNWGGAFSCSVSHLANFWHGKC*
>Pep-2_1849
KYYGNGVTCGKHSCSVNWGGAFSCSVSHLANFGKGKC*
>Pep-2_1850
KYYGNGVTCGKHSCSVNWGGAFSCSVSHLANFGEGKC*
>Pep-2_1851
KYYGNGVTCGKHSCSVNWGGAFSCSVSHLANFGSGKC*
>Pep-2_1852
KYYGNGVTCGKHSCSVNWGGAFSCSVSHLANFGIGKC*
>Pep-2_1853
KYYGNGVTCGKHSCSVNWGGAFSCSVSHLANFGAGKC*
>Pep-2_1854
KYYGNGVTCGKHSCSVNWGGAFSCSVSHLANFGPGKC*
>Pep-2_1855
KYYGNGVTCGKHSCSVNWGGAFSCSVSHLANFGHRKC*
>Pep-2_1856
KYYGNGVTCGKHSCSVNWGGAFSCSVSHLANFGHDKC*
>Pep-2_1857
KYYGNGVTCGKHSCSVNWGGAFSCSVSHLANFGHKKC*
>Pep-2_1858
KYYGNGVTCGKHSCSVNWGGAFSCSVSHLANFGHFKC*
>Pep-2_1859
KYYGNGVTCGKHSCSVNWGGAFSCSVSHLANFGHAKC*
>Pep-2_1860
KYYGNGVTCGKHSCSVNWGGAFSCSVSHLANFGHCKC*
>Pep-2_1861
KYYGNGVTCGKHSCSVNWGGAFSCSVSHLANFGHGHC*
>Pep-2_1862
KYYGNGVTCGKHSCSVNWGGAFSCSVSHLANFGHGDC*
>Pep-2_1863
KYYGNGVTCGKHSCSVNWGGAFSCSVSHLANFGHGYC*
>Pep-2_1864
KYYGNGVTCGKHSCSVNWGGAFSCSVSHLANFGHGMC*
>Pep-2_1865
KYYGNGVTCGKHSCSVNWGGAFSCSVSHLANFGHGAC*
>Pep-2_1866
KYYGNGVTCGKHSCSVNWGGAFSCSVSHLANFGHGPC*
>Pep-2_1867
KYYGNGVTCGKHSCSVNWGGAFSCSVSHLANFGHGKR*
>Pep-2_1868
KYYGNGVTCGKHSCSVNWGGAFSCSVSHLANFGHGKD*
>Pep-2_1869
KYYGNGVTCGKHSCSVNWGGAFSCSVSHLANFGHGKS*
>Pep-2_1870
KYYGNGVTCGKHSCSVNWGGAFSCSVSHLANFGHGKI*
>Pep-2_1871
KYYGNGVTCGKHSCSVNWGGAFSCSVSHLANFGHGKG*
>Pep-2_1872
KYYGNGVTCGKHSCSVNWGGAFSCSVSHLANFGHGKW*
>Pep-2_1873
KYYGNGVTCGKHSCSVNWKWAFSCSVSHLANFGHGKC*
>Pep-2_1874
KYYGNGVTCGKHSCSVNWDWAFSCSVSHLANFGHGKC*
>Pep-2_1875
KYYGNGVTCGKHSCSVNWTWAFSCSVSHLANFGHGKC*
>Pep-2_1876
KYYGNGVTCGKHSCSVNWFWAFSCSVSHLANFGHGKC*
>Pep-2_1877
KYYGNGVTCGKHSCSVNWAWAFSCSVSHLANFGHGKC*
>Pep-2_1878
KYYGNGVTCGKHSCSVNWPWAFSCSVSHLANFGHGKC*
>Pep-2_1879
KYYGNGVTCGKHSCSVNWGWHFSCSVSHLANFGHGKC*
>Pep-2_1880
KYYGNGVTCGKHSCSVNWGWDFSCSVSHLANFGHGKC*
>Pep-2_1881
KYYGNGVTCGKHSCSVNWGWYFSCSVSHLANFGHGKC*
>Pep-2_1882
KYYGNGVTCGKHSCSVNWGWMFSCSVSHLANFGHGKC*
>Pep-2_1883
KYYGNGVTCGKHSCSVNWGWGFSCSVSHLANFGHGKC*
>Pep-2_1884
KYYGNGVTCGKHSCSVNWGWCFSCSVSHLANFGHGKC*
>Pep-2_1885
KYYGNGVTCGKHSCSVNWGWAKSCSVSHLANFGHGKC*
>Pep-2_1886
KYYGNGVTCGKHSCSVNWGWADSCSVSHLANFGHGKC*
>Pep-2_1887
KYYGNGVTCGKHSCSVNWGWAYSCSVSHLANFGHGKC*
>Pep-2_1888
KYYGNGVTCGKHSCSVNWGWALSCSVSHLANFGHGKC*
>Pep-2_1889
KYYGNGVTCGKHSCSVNWGWAGSCSVSHLANFGHGKC*
>Pep-2_1890
KYYGNGVTCGKHSCSVNWGWAWSCSVSHLANFGHGKC*
>Pep-2_1891
KYYGNGVTCGKHSCSVNWGWAFRCSVSHLANFGHGKC*
>Pep-2_1892
KYYGNGVTCGKHSCSVNWGWAFDCSVSHLANFGHGKC*
>Pep-2_1893
KYYGNGVTCGKHSCSVNWGWAFYCSVSHLANFGHGKC*
>Pep-2_1894
KYYGNGVTCGKHSCSVNWGWAFVCSVSHLANFGHGKC*
>Pep-2_1895
KYYGNGVTCGKHSCSVNWGWAFACSVSHLANFGHGKC*
>Pep-2_1896
KYYGNGVTCGKHSCSVNWGWAFWCSVSHLANFGHGKC*
>Pep-2_1897
KYYGNGVTCGKHSCSVNWGWAFSHSVSHLANFGHGKC*
>Pep-2_1898
KYYGNGVTCGKHSCSVNWGWAFSESVSHLANFGHGKC*
>Pep-2_1899
KYYGNGVTCGKHSCSVNWGWAFSYSVSHLANFGHGKC*
>Pep-2_1900
KYYGNGVTCGKHSCSVNWGWAFSISVSHLANFGHGKC*
>Pep-2_1901
KYYGNGVTCGKHSCSVNWGWAFSASVSHLANFGHGKC*
>Pep-2_1902
KYYGNGVTCGKHSCSVNWGWAFSPSVSHLANFGHGKC*
>Pep-2_1903
KYYGNGVTCGKHSCSVNWGWAFSCRVSHLANFGHGKC*
>Pep-2_1904
KYYGNGVTCGKHSCSVNWGWAFSCEVSHLANFGHGKC*
>Pep-2_1905
KYYGNGVTCGKHSCSVNWGWAFSCNVSHLANFGHGKC*
>Pep-2_1906
KYYGNGVTCGKHSCSVNWGWAFSCFVSHLANFGHGKC*
>Pep-2_1907
KYYGNGVTCGKHSCSVNWGWAFSCGVSHLANFGHGKC*
>Pep-2_1908
KYYGNGVTCGKHSCSVNWGWAFSCWVSHLANFGHGKC*
>Pep-2_1909
KYYGNGVTCGKHSCSVNWGWAFSCSHSHLANFGHGKC*
>Pep-2_1910
KYYGNGVTCGKHSCSVNWGWAFSCSDSHLANFGHGKC*
>Pep-2_1911
KYYGNGVTCGKHSCSVNWGWAFSCSTSHLANFGHGKC*
>Pep-2_1912
KYYGNGVTCGKHSCSVNWGWAFSCSFSHLANFGHGKC*
>Pep-2_1913
KYYGNGVTCGKHSCSVNWGWAFSCSGSHLANFGHGKC*
>Pep-2_1914
KYYGNGVTCGKHSCSVNWGWAFSCSCSHLANFGHGKC*
>Pep-2_1915
KYYGNGVTCGKHSCSVNWGWAFSCSVKHLANFGHGKC*
>Pep-2_1916
KYYGNGVTCGKHSCSVNWGWAFSCSVEHLANFGHGKC*
>Pep-2_1918
KYYGNGVTCGKHSCSVNWGWAFSCSVMHLANFGHGKC*
>Pep-2_1919
KYYGNGVTCGKHSCSVNWGWAFSCSVGHLANFGHGKC*
>Pep-2_1920
KYYGNGVTCGKHSCSVNWGWAFSCSVCHLANFGHGKC*
>Pep-2_1921
KYYGNGVTCGKHSCSVNWGWAFSCSVSRLANFGHGKC*
>Pep-2_1922
KYYGNGVTCGKHSCSVNWGWAFSCSVSELANFGHGKC*
>Pep-2_1923
KYYGNGVTCGKHSCSVNWGWAFSCSVSYLANFGHGKC*
>Pep-2_1924
KYYGNGVTCGKHSCSVNWGWAFSCSVSFLANFGHGKC*
>Pep-2_1925
KYYGNGVTCGKHSCSVNWGWAFSCSVSGLANFGHGKC*
>Pep-2_1926
KYYGNGVTCGKHSCSVNWGWAFSCSVSPLANFGHGKC*
>Pep-2_1927
KYYGNGVTCGKHSCSVNWGWAFSCSVSHRANFGHGKC*
>Pep-2_1928
KYYGNGVTCGKHSCSVNWGWAFSCSVSHEANFGHGKC*
>Pep-2_1929
KYYGNGVTCGKHSCSVNWGWAFSCSVSHYANFGHGKC*
>Pep-2_1930
KYYGNGVTCGKHSCSVNWGWAFSCSVSHMANFGHGKC*
>Pep-2_1931
KYYGNGVTCGKHSCSVNWGWAFSCSVSHAANFGHGKC*
>Pep-2_1932
KYYGNGVTCGKHSCSVNWGWAFSCSVSHWANFGHGKC*
>Pep-2_1933
KYYGNGVTCGKHSCSVNWGWAFSCSVSHLHNFGHGKC*
>Pep-2_1934
KYYGNGVTCGKHSCSVNWGWAFSCSVSHLDNFGHGKC*
>Pep-2_1935
KYYGNGVTCGKHSCSVNWGWAFSCSVSHLTNFGHGKC*
>Pep-2_1936
KYYGNGVTCGKHSCSVNWGWAFSCSVSHLFNFGHGKC*
>Pep-2_1937
KYYGNGVTCGKHSCSVNWGWAFSCSVSHLGNFGHGKC*
>Pep-2_1938
KYYGNGVTCGKHSCSVNWGWAFSCSVSHLCNFGHGKC*
>Pep-2_1939
KYYGNGVTCGKHSCSVNWGWAFSCSVSHLAKFGHGKC*
>Pep-2_1940
KYYGNGVTCGKHSCSVNWGWAFSCSVSHLADFGHGKC*
>Pep-2_1941
KYYGNGVTCGKHSCSVNWGWAFSCSVSHLASFGHGKC*
>Pep-2_1942
KYYGNGVTCGKHSCSVNWGWAFSCSVSHLAVFGHGKC*
>Pep-2_1943
KYYGNGVTCGKHSCSVNWGWAFSCSVSHLAAFGHGKC*
>Pep-2_1944
KYYGNGVTCGKHSCSVNWGWAFSCSVSHLAPFGHGKC*
>Pep-2_1945
KYYGNGVTCGKHSCSVNWGWAFSCSVSHLANRGHGKC*
>Pep-2_1946
KYYGNGVTCGKHSCSVNWGWAFSCSVSHLANDGHGKC*
>Pep-2_1947
KYYGNGVTCGKHSCSVNWGWAFSCSVSHLANNGHGKC*
>Pep-2_1948
KYYGNGVTCGKHSCSVNWGWAFSCSVSHLANLGHGKC*
>Pep-2_1949
KYYGNGVTCGKHSCSVNWGWAFSCSVSHLANAGHGKC*
>Pep-2_1950
KYYGNGVTCGKHSCSVNWGWAFSCSVSHLANWGHGKC*
>Pep-2_1951
KYYGNGVTCGKHSCSVNWGWAFSCSVSHLANFHHGKC*
>Pep-2_1952
KYYGNGVTCGKHSCSVNWGWAFSCSVSHLANFDHGKC*
>Pep-2_1953
KYYGNGVTCGKHSCSVNWGWAFSCSVSHLANFKHGKC*
>Pep-2_1954
KYYGNGVTCGKHSCSVNWGWAFSCSVSHLANFLHGKC*
>Pep-2_1955
KYYGNGVTCGKHSCSVNWGWAFSCSVSHLANFAHGKC*
>Pep-2_1956
KYYGNGVTCGKHSCSVNWGWAFSCSVSHLANFPHGKC*
>Pep-2_1957
KYYGNGVTCGKHSCSVNWGWAFSCSVSHLANFGKGKC*
>Pep-2_1958
KYYGNGVTCGKHSCSVNWGWAFSCSVSHLANFGDGKC*
>Pep-2_1959
KYYGNGVTCGKHSCSVNWGWAFSCSVSHLANFGTGKC*
>Pep-2_1960
KYYGNGVTCGKHSCSVNWGWAFSCSVSHLANFGLGKC*
>Pep-2_1961
KYYGNGVTCGKHSCSVNWGWAFSCSVSHLANFGAGKC*
>Pep-2_1962
KYYGNGVTCGKHSCSVNWGWAFSCSVSHLANFGCGKC*
>Pep-2_1963
KYYGNGVTCGKHSCSVNWGWAFSCSVSHLANFGHKKC*
>Pep-2_1964
KYYGNGVTCGKHSCSVNWGWAFSCSVSHLANFGHEKC*
>Pep-2_1965
KYYGNGVTCGKHSCSVNWGWAFSCSVSHLANFGHNKC*
>Pep-2_1966
KYYGNGVTCGKHSCSVNWGWAFSCSVSHLANFGHVKC*
>Pep-2_1967
KYYGNGVTCGKHSCSVNWGWAFSCSVSHLANFGHAKC*
>Pep-2_1968
KYYGNGVTCGKHSCSVNWGWAFSCSVSHLANFGHCKC*
>Pep-2_1969
KYYGNGVTCGKHSCSVNWGWAFSCSVSHLANFGHGRC*
>Pep-2_1970
KYYGNGVTCGKHSCSVNWGWAFSCSVSHLANFGHGDC*
>Pep-2_1971
KYYGNGVTCGKHSCSVNWGWAFSCSVSHLANFGHGNC*
>Pep-2_1972
KYYGNGVTCGKHSCSVNWGWAFSCSVSHLANFGHGMC*
>Pep-2_1973
KYYGNGVTCGKHSCSVNWGWAFSCSVSHLANFGHGGC*
>Pep-2_1974
KYYGNGVTCGKHSCSVNWGWAFSCSVSHLANFGHGCC*
>Pep-2_1975
KYYGNGVTCGKHSCSVNWGWAFSCSVSHLANFGHGKH*
>Pep-2_1976
KYYGNGVTCGKHSCSVNWGWAFSCSVSHLANFGHGKE*
>Pep-2_1977
KYYGNGVTCGKHSCSVNWGWAFSCSVSHLANFGHGKK*
>Pep-2_1978
KYYGNGVTCGKHSCSVNWGWAFSCSVSHLANFGHGKF*
>Pep-2_1979
KYYGNGVTCGKHSCSVNWGWAFSCSVSHLANFGHGKG*
>Pep-2_1980
KYYGNGVTCGKHSCSVNWGWAFSCSVSHLANFGHGKW*
>Pep-2_1981
KYYGNGVTCGKHSCSVNWRQRFSCSVSHLANFGHGKC*
>Pep-2_1982
KYYGNGVTCGKHSCSVNWDQRFSCSVSHLANFGHGKC*
>Pep-2_1983
KYYGNGVTCGKHSCSVNWKQRFSCSVSHLANFGHGKC*
>Pep-2_1984
KYYGNGVTCGKHSCSVNWVQRFSCSVSHLANFGHGKC*
>Pep-2_1985
KYYGNGVTCGKHSCSVNWAQRFSCSVSHLANFGHGKC*
>Pep-2_1987
KYYGNGVTCGKHSCSVNWGHRFSCSVSHLANFGHGKC*
>Pep-2_1988
KYYGNGVTCGKHSCSVNWGDRFSCSVSHLANFGHGKC*
>Pep-2_1989
KYYGNGVTCGKHSCSVNWGYRFSCSVSHLANFGHGKC*
>Pep-2_1990
KYYGNGVTCGKHSCSVNWGFRFSCSVSHLANFGHGKC*
>Pep-2_1992
KYYGNGVTCGKHSCSVNWGWRFSCSVSHLANFGHGKC*
>Pep-2_1993
KYYGNGVTCGKHSCSVNWGQRHSCSVSHLANFGHGKC*
>Pep-2_1994
KYYGNGVTCGKHSCSVNWGQRDSCSVSHLANFGHGKC*
>Pep-2_1995
KYYGNGVTCGKHSCSVNWGQRNSCSVSHLANFGHGKC*
>Pep-2_1996
KYYGNGVTCGKHSCSVNWGQRVSCSVSHLANFGHGKC*
>Pep-2_1997
KYYGNGVTCGKHSCSVNWGQRGSCSVSHLANFGHGKC*
>Pep-2_1998
KYYGNGVTCGKHSCSVNWGQRWSCSVSHLANFGHGKC*
>Pep-2_1999
KYYGNGVTCGKHSCSVNWGQRFKCSVSHLANFGHGKC*
>Pep-2_2000
KYYGNGVTCGKHSCSVNWGQRFDCSVSHLANFGHGKC*
>Pep-2_2001
KYYGNGVTCGKHSCSVNWGQRFYCSVSHLANFGHGKC*
>Pep-2_2002
KYYGNGVTCGKHSCSVNWGQRFLCSVSHLANFGHGKC*
>Pep-2_2003
KYYGNGVTCGKHSCSVNWGQRFACSVSHLANFGHGKC*
>Pep-2_2004
KYYGNGVTCGKHSCSVNWGQRFCCSVSHLANFGHGKC*
>Pep-2_2005
KYYGNGVTCGKHSCSVNWGQRFSHSVSHLANFGHGKC*
>Pep-2_2006
KYYGNGVTCGKHSCSVNWGQRFSESVSHLANFGHGKC*
>Pep-2_2007
KYYGNGVTCGKHSCSVNWGQRFSNSVSHLANFGHGKC*
>Pep-2_2008
KYYGNGVTCGKHSCSVNWGQRFSLSVSHLANFGHGKC*
>Pep-2_2009
KYYGNGVTCGKHSCSVNWGQRFSGSVSHLANFGHGKC*
>Pep-2_2010
KYYGNGVTCGKHSCSVNWGQRFSWSVSHLANFGHGKC*
>Pep-2_2011
KYYGNGVTCGKHSCSVNWGQRFSCKVSHLANFGHGKC*
>Pep-2_2012
KYYGNGVTCGKHSCSVNWGQRFSCDVSHLANFGHGKC*
>Pep-2_2013
KYYGNGVTCGKHSCSVNWGQRFSCTVSHLANFGHGKC*
>Pep-2_2014
KYYGNGVTCGKHSCSVNWGQRFSCMVSHLANFGHGKC*
>Pep-2_2015
KYYGNGVTCGKHSCSVNWGQRFSCAVSHLANFGHGKC*
>Pep-2_2016
KYYGNGVTCGKHSCSVNWGQRFSCCVSHLANFGHGKC*
>Pep-2_2017
KYYGNGVTCGKHSCSVNWGQRFSCSKSHLANFGHGKC*
>Pep-2_2018
KYYGNGVTCGKHSCSVNWGQRFSCSESHLANFGHGKC*
>Pep-2_2019
KYYGNGVTCGKHSCSVNWGQRFSCSYSHLANFGHGKC*
>Pep-2_2020
KYYGNGVTCGKHSCSVNWGQRFSCSMSHLANFGHGKC*
>Pep-2_2021
KYYGNGVTCGKHSCSVNWGQRFSCSGSHLANFGHGKC*
>Pep-2_2022
KYYGNGVTCGKHSCSVNWGQRFSCSPSHLANFGHGKC*
>Pep-2_2023
KYYGNGVTCGKHSCSVNWGQRFSCSVRHLANFGHGKC*
>Pep-2_2024
KYYGNGVTCGKHSCSVNWGQRFSCSVEHLANFGHGKC*
>Pep-2_2025
KYYGNGVTCGKHSCSVNWGQRFSCSVNHLANFGHGKC*
>Pep-2_2026
KYYGNGVTCGKHSCSVNWGQRFSCSVFHLANFGHGKC*
>Pep-2_2027
KYYGNGVTCGKHSCSVNWGQRFSCSVAHLANFGHGKC*
>Pep-2_2028
KYYGNGVTCGKHSCSVNWGQRFSCSVWHLANFGHGKC*
>Pep-2_2029
KYYGNGVTCGKHSCSVNWGQRFSCSVSKLANFGHGKC*
>Pep-2_2030
KYYGNGVTCGKHSCSVNWGQRFSCSVSDLANFGHGKC*
>Pep-2_2031
KYYGNGVTCGKHSCSVNWGQRFSCSVSYLANFGHGKC*
>Pep-2_2032
KYYGNGVTCGKHSCSVNWGQRFSCSVSILANFGHGKC*
>Pep-2_2033
KYYGNGVTCGKHSCSVNWGQRFSCSVSGLANFGHGKC*
>Pep-2_2034
KYYGNGVTCGKHSCSVNWGQRFSCSVSWLANFGHGKC*
>Pep-2_2035
KYYGNGVTCGKHSCSVNWGQRFSCSVSHHANFGHGKC*
>Pep-2_2036
KYYGNGVTCGKHSCSVNWGQRFSCSVSHEANFGHGKC*
>Pep-2_2037
KYYGNGVTCGKHSCSVNWGQRFSCSVSHTANFGHGKC*
>Pep-2_2038
KYYGNGVTCGKHSCSVNWGQRFSCSVSHIANFGHGKC*
>Pep-2_2039
KYYGNGVTCGKHSCSVNWGQRFSCSVSHAANFGHGKC*
>Pep-2_2040
KYYGNGVTCGKHSCSVNWGQRFSCSVSHPANFGHGKC*
>Pep-2_2041
KYYGNGVTCGKHSCSVNWGQRFSCSVSHLRNFGHGKC*
>Pep-2_2042
KYYGNGVTCGKHSCSVNWGQRFSCSVSHLDNFGHGKC*
>Pep-2_2043
KYYGNGVTCGKHSCSVNWGQRFSCSVSHLSNFGHGKC*
>Pep-2_2044
KYYGNGVTCGKHSCSVNWGQRFSCSVSHLLNFGHGKC*
>Pep-2_2045
KYYGNGVTCGKHSCSVNWGQRFSCSVSHLGNFGHGKC*
>Pep-2_2046
KYYGNGVTCGKHSCSVNWGQRFSCSVSHLWNFGHGKC*
>Pep-2_2047
KYYGNGVTCGKHSCSVNWGQRFSCSVSHLAKFGHGKC*
>Pep-2_2048
KYYGNGVTCGKHSCSVNWGQRFSCSVSHLAEFGHGKC*
>Pep-2_2049
KYYGNGVTCGKHSCSVNWGQRFSCSVSHLASFGHGKC*
>Pep-2_2050
KYYGNGVTCGKHSCSVNWGQRFSCSVSHLAFFGHGKC*
>Pep-2_2051
KYYGNGVTCGKHSCSVNWGQRFSCSVSHLAAFGHGKC*
>Pep-2_2052
KYYGNGVTCGKHSCSVNWGQRFSCSVSHLACFGHGKC*
>Pep-2_2053
KYYGNGVTCGKHSCSVNWGQRFSCSVSHLANKGHGKC*
>Pep-2_2054
KYYGNGVTCGKHSCSVNWGQRFSCSVSHLANEGHGKC*
>Pep-2_2055
KYYGNGVTCGKHSCSVNWGQRFSCSVSHLANSGHGKC*
>Pep-2_2056
KYYGNGVTCGKHSCSVNWGQRFSCSVSHLANIGHGKC*
>Pep-2_2057
KYYGNGVTCGKHSCSVNWGQRFSCSVSHLANGGHGKC*
>Pep-2_2058
KYYGNGVTCGKHSCSVNWGQRFSCSVSHLANPGHGKC*
>Pep-2_2059
KYYGNGVTCGKHSCSVNWGQRFSCSVSHLANFKHGKC*
>Pep-2_2060
KYYGNGVTCGKHSCSVNWGQRFSCSVSHLANFEHGKC*
>Pep-2_2061
KYYGNGVTCGKHSCSVNWGQRFSCSVSHLANFTHGKC*
>Pep-2_2062
KYYGNGVTCGKHSCSVNWGQRFSCSVSHLANFLHGKC*
>Pep-2_2063
KYYGNGVTCGKHSCSVNWGQRFSCSVSHLANFAHGKC*
>Pep-2_2064
KYYGNGVTCGKHSCSVNWGQRFSCSVSHLANFCHGKC*
>Pep-2_2065
KYYGNGVTCGKHSCSVNWGQRFSCSVSHLANFGRGKC*
>Pep-2_2066
KYYGNGVTCGKHSCSVNWGQRFSCSVSHLANFGDGKC*
>Pep-2_2067
KYYGNGVTCGKHSCSVNWGQRFSCSVSHLANFGYGKC*
>Pep-2_2068
KYYGNGVTCGKHSCSVNWGQRFSCSVSHLANFGFGKC*
>Pep-2_2069
KYYGNGVTCGKHSCSVNWGQRFSCSVSHLANFGGGKC*
>Pep-2_2070
KYYGNGVTCGKHSCSVNWGQRFSCSVSHLANFGCGKC*
>Pep-2_2071
KYYGNGVTCGKHSCSVNWGQRFSCSVSHLANFGHRKC*
>Pep-2_2072
KYYGNGVTCGKHSCSVNWGQRFSCSVSHLANFGHDKC*
>Pep-2_2073
KYYGNGVTCGKHSCSVNWGQRFSCSVSHLANFGHSKC*
>Pep-2_2074
KYYGNGVTCGKHSCSVNWGQRFSCSVSHLANFGHIKC*
>Pep-2_2075
KYYGNGVTCGKHSCSVNWGQRFSCSVSHLANFGHAKC*
>Pep-2_2076
KYYGNGVTCGKHSCSVNWGQRFSCSVSHLANFGHWKC*
>Pep-2_2077
KYYGNGVTCGKHSCSVNWGQRFSCSVSHLANFGHGHC*
>Pep-2_2078
KYYGNGVTCGKHSCSVNWGQRFSCSVSHLANFGHGDC*
>Pep-2_2079
KYYGNGVTCGKHSCSVNWGQRFSCSVSHLANFGHGSC*
>Pep-2_2080
KYYGNGVTCGKHSCSVNWGQRFSCSVSHLANFGHGVC*
>Pep-2_2081
KYYGNGVTCGKHSCSVNWGQRFSCSVSHLANFGHGAC*
>Pep-2_2082
KYYGNGVTCGKHSCSVNWGQRFSCSVSHLANFGHGCC*
>Pep-2_2083
KYYGNGVTCGKHSCSVNWGQRFSCSVSHLANFGHGKK*
>Pep-2_2084
KYYGNGVTCGKHSCSVNWGQRFSCSVSHLANFGHGKD*
>Pep-2_2085
KYYGNGVTCGKHSCSVNWGQRFSCSVSHLANFGHGKY*
>Pep-2_2086
KYYGNGVTCGKHSCSVNWGQRFSCSVSHLANFGHGKL*
>Pep-2_2087
KYYGNGVTCGKHSCSVNWGQRFSCSVSHLANFGHGKA*
>Pep-2_2088
KYYGNGVTCGKHSCSVNWGQRFSCSVSHLANFGHGKW*
>Pep-2_2089
KYYGNGVTCGKHSCSVNWRQDFSCSVSHLANFGHGKC*
>Pep-2_2090
KYYGNGVTCGKHSCSVNWDQDFSCSVSHLANFGHGKC*
>Pep-2_2091
KYYGNGVTCGKHSCSVNWKQDFSCSVSHLANFGHGKC*
>Pep-2_2094
KYYGNGVTCGKHSCSVNWPQDFSCSVSHLANFGHGKC*
>Pep-2_2095
KYYGNGVTCGKHSCSVNWGRDFSCSVSHLANFGHGKC*
>Pep-2_2096
KYYGNGVTCGKHSCSVNWGEDFSCSVSHLANFGHGKC*
>Pep-2_2098
KYYGNGVTCGKHSCSVNWGIDFSCSVSHLANFGHGKC*
>Pep-2_2099
KYYGNGVTCGKHSCSVNWGGDFSCSVSHLANFGHGKC*
>Pep-2_2101
KYYGNGVTCGKHSCSVNWGQDKSCSVSHLANFGHGKC*
>Pep-2_2102
KYYGNGVTCGKHSCSVNWGQDESCSVSHLANFGHGKC*
>Pep-2_2103
KYYGNGVTCGKHSCSVNWGQDSSCSVSHLANFGHGKC*
>Pep-2_2104
KYYGNGVTCGKHSCSVNWGQDISCSVSHLANFGHGKC*
>Pep-2_2105
KYYGNGVTCGKHSCSVNWGQDGSCSVSHLANFGHGKC*
>Pep-2_2106
KYYGNGVTCGKHSCSVNWGQDCSCSVSHLANFGHGKC*
>Pep-2_2107
KYYGNGVTCGKHSCSVNWGQDFKCSVSHLANFGHGKC*
>Pep-2_2108
KYYGNGVTCGKHSCSVNWGQDFDCSVSHLANFGHGKC*
>Pep-2_2110
KYYGNGVTCGKHSCSVNWGQDFICSVSHLANFGHGKC*
>Pep-2_2111
KYYGNGVTCGKHSCSVNWGQDFACSVSHLANFGHGKC*
>Pep-2_2112
KYYGNGVTCGKHSCSVNWGQDFCCSVSHLANFGHGKC*
>Pep-2_2113
KYYGNGVTCGKHSCSVNWGQDFSRSVSHLANFGHGKC*
>Pep-2_2114
KYYGNGVTCGKHSCSVNWGQDFSDSVSHLANFGHGKC*
>Pep-2_2115
KYYGNGVTCGKHSCSVNWGQDFSKSVSHLANFGHGKC*
>Pep-2_2116
KYYGNGVTCGKHSCSVNWGQDFSISVSHLANFGHGKC*
>Pep-2_2117
KYYGNGVTCGKHSCSVNWGQDFSASVSHLANFGHGKC*
>Pep-2_2118
KYYGNGVTCGKHSCSVNWGQDFSWSVSHLANFGHGKC*
>Pep-2_2119
KYYGNGVTCGKHSCSVNWGQDFSCHVSHLANFGHGKC*
>Pep-2_2120
KYYGNGVTCGKHSCSVNWGQDFSCDVSHLANFGHGKC*
>Pep-2_2121
KYYGNGVTCGKHSCSVNWGQDFSCYVSHLANFGHGKC*
>Pep-2_2122
KYYGNGVTCGKHSCSVNWGQDFSCLVSHLANFGHGKC*
>Pep-2_2123
KYYGNGVTCGKHSCSVNWGQDFSCAVSHLANFGHGKC*
>Pep-2_2124
KYYGNGVTCGKHSCSVNWGQDFSCWVSHLANFGHGKC*
>Pep-2_2125
KYYGNGVTCGKHSCSVNWGQDFSCSKSHLANFGHGKC*
>Pep-2_2126
KYYGNGVTCGKHSCSVNWGQDFSCSESHLANFGHGKC*
>Pep-2_2127
KYYGNGVTCGKHSCSVNWGQDFSCSNSHLANFGHGKC*
>Pep-2_2128
KYYGNGVTCGKHSCSVNWGQDFSCSLSHLANFGHGKC*
>Pep-2_2129
KYYGNGVTCGKHSCSVNWGQDFSCSASHLANFGHGKC*
>Pep-2_2130
KYYGNGVTCGKHSCSVNWGQDFSCSWSHLANFGHGKC*
>Pep-2_2131
KYYGNGVTCGKHSCSVNWGQDFSCSVHHLANFGHGKC*
>Pep-2_2132
KYYGNGVTCGKHSCSVNWGQDFSCSVEHLANFGHGKC*
>Pep-2_2133
KYYGNGVTCGKHSCSVNWGQDFSCSVYHLANFGHGKC*
>Pep-2_2134
KYYGNGVTCGKHSCSVNWGQDFSCSVFHLANFGHGKC*
>Pep-2_2135
KYYGNGVTCGKHSCSVNWGQDFSCSVAHLANFGHGKC*
>Pep-2_2136
KYYGNGVTCGKHSCSVNWGQDFSCSVWHLANFGHGKC*
>Pep-2_2137
KYYGNGVTCGKHSCSVNWGQDFSCSVSRLANFGHGKC*
>Pep-2_2138
KYYGNGVTCGKHSCSVNWGQDFSCSVSDLANFGHGKC*
>Pep-2_2139
KYYGNGVTCGKHSCSVNWGQDFSCSVSYLANFGHGKC*
>Pep-2_2140
KYYGNGVTCGKHSCSVNWGQDFSCSVSILANFGHGKC*
>Pep-2_2141
KYYGNGVTCGKHSCSVNWGQDFSCSVSGLANFGHGKC*
>Pep-2_2142
KYYGNGVTCGKHSCSVNWGQDFSCSVSCLANFGHGKC*
>Pep-2_2143
KYYGNGVTCGKHSCSVNWGQDFSCSVSHHANFGHGKC*
>Pep-2_2144
KYYGNGVTCGKHSCSVNWGQDFSCSVSHDANFGHGKC*
>Pep-2_2145
KYYGNGVTCGKHSCSVNWGQDFSCSVSHSANFGHGKC*
>Pep-2_2146
KYYGNGVTCGKHSCSVNWGQDFSCSVSHFANFGHGKC*
>Pep-2_2147
KYYGNGVTCGKHSCSVNWGQDFSCSVSHAANFGHGKC*
>Pep-2_2148
KYYGNGVTCGKHSCSVNWGQDFSCSVSHPANFGHGKC*
>Pep-2_2149
KYYGNGVTCGKHSCSVNWGQDFSCSVSHLRNFGHGKC*
>Pep-2_2150
KYYGNGVTCGKHSCSVNWGQDFSCSVSHLENFGHGKC*
>Pep-2_2151
KYYGNGVTCGKHSCSVNWGQDFSCSVSHLYNFGHGKC*
>Pep-2_2152
KYYGNGVTCGKHSCSVNWGQDFSCSVSHLVNFGHGKC*
>Pep-2_2153
KYYGNGVTCGKHSCSVNWGQDFSCSVSHLGNFGHGKC*
>Pep-2_2154
KYYGNGVTCGKHSCSVNWGQDFSCSVSHLPNFGHGKC*
>Pep-2_2155
KYYGNGVTCGKHSCSVNWGQDFSCSVSHLAHFGHGKC*
>Pep-2_2156
KYYGNGVTCGKHSCSVNWGQDFSCSVSHLAEFGHGKC*
>Pep-2_2157
KYYGNGVTCGKHSCSVNWGQDFSCSVSHLASFGHGKC*
>Pep-2_2158
KYYGNGVTCGKHSCSVNWGQDFSCSVSHLAMFGHGKC*
>Pep-2_2159
KYYGNGVTCGKHSCSVNWGQDFSCSVSHLAGFGHGKC*
>Pep-2_2160
KYYGNGVTCGKHSCSVNWGQDFSCSVSHLAPFGHGKC*
>Pep-2_2161
KYYGNGVTCGKHSCSVNWGQDFSCSVSHLANHGHGKC*
>Pep-2_2162
KYYGNGVTCGKHSCSVNWGQDFSCSVSHLANDGHGKC*
>Pep-2_2163
KYYGNGVTCGKHSCSVNWGQDFSCSVSHLANNGHGKC*
>Pep-2_2164
KYYGNGVTCGKHSCSVNWGQDFSCSVSHLANMGHGKC*
>Pep-2_2165
KYYGNGVTCGKHSCSVNWGQDFSCSVSHLANAGHGKC*
>Pep-2_2166
KYYGNGVTCGKHSCSVNWGQDFSCSVSHLANCGHGKC*
>Pep-2_2167
KYYGNGVTCGKHSCSVNWGQDFSCSVSHLANFHHGKC*
>Pep-2_2168
KYYGNGVTCGKHSCSVNWGQDFSCSVSHLANFEHGKC*
>Pep-2_2169
KYYGNGVTCGKHSCSVNWGQDFSCSVSHLANFKHGKC*
>Pep-2_2170
KYYGNGVTCGKHSCSVNWGQDFSCSVSHLANFMHGKC*
>Pep-2_2171
KYYGNGVTCGKHSCSVNWGQDFSCSVSHLANFAHGKC*
>Pep-2_2172
KYYGNGVTCGKHSCSVNWGQDFSCSVSHLANFCHGKC*
>Pep-2_2173
KYYGNGVTCGKHSCSVNWGQDFSCSVSHLANFGRGKC*
>Pep-2_2174
KYYGNGVTCGKHSCSVNWGQDFSCSVSHLANFGDGKC*
>Pep-2_2175
KYYGNGVTCGKHSCSVNWGQDFSCSVSHLANFGYGKC*
>Pep-2_2176
KYYGNGVTCGKHSCSVNWGQDFSCSVSHLANFGIGKC*
>Pep-2_2177
KYYGNGVTCGKHSCSVNWGQDFSCSVSHLANFGAGKC*
>Pep-2_2178
KYYGNGVTCGKHSCSVNWGQDFSCSVSHLANFGWGKC*
>Pep-2_2179
KYYGNGVTCGKHSCSVNWGQDFSCSVSHLANFGHKKC*
>Pep-2_2180
KYYGNGVTCGKHSCSVNWGQDFSCSVSHLANFGHDKC*
>Pep-2_2181
KYYGNGVTCGKHSCSVNWGQDFSCSVSHLANFGHYKC*
>Pep-2_2182
KYYGNGVTCGKHSCSVNWGQDFSCSVSHLANFGHMKC*
>Pep-2_2183
KYYGNGVTCGKHSCSVNWGQDFSCSVSHLANFGHAKC*
>Pep-2_2184
KYYGNGVTCGKHSCSVNWGQDFSCSVSHLANFGHCKC*
>Pep-2_2185
KYYGNGVTCGKHSCSVNWGQDFSCSVSHLANFGHGHC*
>Pep-2_2186
KYYGNGVTCGKHSCSVNWGQDFSCSVSHLANFGHGDC*
>Pep-2_2187
KYYGNGVTCGKHSCSVNWGQDFSCSVSHLANFGHGSC*
>Pep-2_2188
KYYGNGVTCGKHSCSVNWGQDFSCSVSHLANFGHGIC*
>Pep-2_2189
KYYGNGVTCGKHSCSVNWGQDFSCSVSHLANFGHGAC*
>Pep-2_2190
KYYGNGVTCGKHSCSVNWGQDFSCSVSHLANFGHGCC*
>Pep-2_2191
KYYGNGVTCGKHSCSVNWGQDFSCSVSHLANFGHGKR*
>Pep-2_2192
KYYGNGVTCGKHSCSVNWGQDFSCSVSHLANFGHGKD*
>Pep-2_2193
KYYGNGVTCGKHSCSVNWGQDFSCSVSHLANFGHGKY*
>Pep-2_2194
KYYGNGVTCGKHSCSVNWGQDFSCSVSHLANFGHGKI*
>Pep-2_2195
KYYGNGVTCGKHSCSVNWGQDFSCSVSHLANFGHGKA*
>Pep-2_2196
KYYGNGVTCGKHSCSVNWGQDFSCSVSHLANFGHGKP*
>Pep-2_2197
KYYGNGVTCGKHSCSVNWHQNFSCSVSHLANFGHGKC*
>Pep-2_2198
KYYGNGVTCGKHSCSVNWDQNFSCSVSHLANFGHGKC*
>Pep-2_2199
KYYGNGVTCGKHSCSVNWSQNFSCSVSHLANFGHGKC*
>Pep-2_2200
KYYGNGVTCGKHSCSVNWMQNFSCSVSHLANFGHGKC*
>Pep-2_2203
KYYGNGVTCGKHSCSVNWGKNFSCSVSHLANFGHGKC*
>Pep-2_2204
KYYGNGVTCGKHSCSVNWGDNFSCSVSHLANFGHGKC*
>Pep-2_2205
KYYGNGVTCGKHSCSVNWGNNFSCSVSHLANFGHGKC*
>Pep-2_2206
KYYGNGVTCGKHSCSVNWGVNFSCSVSHLANFGHGKC*
>Pep-2_2207
KYYGNGVTCGKHSCSVNWGGNFSCSVSHLANFGHGKC*
>Pep-2_2208
KYYGNGVTCGKHSCSVNWGWNFSCSVSHLANFGHGKC*
>Pep-2_2209
KYYGNGVTCGKHSCSVNWGQNRSCSVSHLANFGHGKC*
>Pep-2_2210
KYYGNGVTCGKHSCSVNWGQNESCSVSHLANFGHGKC*
>Pep-2_2211
KYYGNGVTCGKHSCSVNWGQNTSCSVSHLANFGHGKC*
>Pep-2_2212
KYYGNGVTCGKHSCSVNWGQNISCSVSHLANFGHGKC*
>Pep-2_2213
KYYGNGVTCGKHSCSVNWGQNGSCSVSHLANFGHGKC*
>Pep-2_2214
KYYGNGVTCGKHSCSVNWGQNWSCSVSHLANFGHGKC*
>Pep-2_2215
KYYGNGVTCGKHSCSVNWGQNFHCSVSHLANFGHGKC*
>Pep-2_2216
KYYGNGVTCGKHSCSVNWGQNFECSVSHLANFGHGKC*
>Pep-2_2217
KYYGNGVTCGKHSCSVNWGQNFKCSVSHLANFGHGKC*
>Pep-2_2218
KYYGNGVTCGKHSCSVNWGQNFMCSVSHLANFGHGKC*
>Pep-2_2219
KYYGNGVTCGKHSCSVNWGQNFACSVSHLANFGHGKC*
>Pep-2_2220
KYYGNGVTCGKHSCSVNWGQNFPCSVSHLANFGHGKC*
>Pep-2_2221
KYYGNGVTCGKHSCSVNWGQNFSKSVSHLANFGHGKC*
>Pep-2_2222
KYYGNGVTCGKHSCSVNWGQNFSDSVSHLANFGHGKC*
>Pep-2_2224
KYYGNGVTCGKHSCSVNWGQNFSLSVSHLANFGHGKC*
>Pep-2_2225
KYYGNGVTCGKHSCSVNWGQNFSGSVSHLANFGHGKC*
>Pep-2_2226
KYYGNGVTCGKHSCSVNWGQNFSPSVSHLANFGHGKC*
>Pep-2_2227
KYYGNGVTCGKHSCSVNWGQNFSCKVSHLANFGHGKC*
>Pep-2_2228
KYYGNGVTCGKHSCSVNWGQNFSCDVSHLANFGHGKC*
>Pep-2_2229
KYYGNGVTCGKHSCSVNWGQNFSCTVSHLANFGHGKC*
>Pep-2_2230
KYYGNGVTCGKHSCSVNWGQNFSCLVSHLANFGHGKC*
>Pep-2_2231
KYYGNGVTCGKHSCSVNWGQNFSCGVSHLANFGHGKC*
>Pep-2_2232
KYYGNGVTCGKHSCSVNWGQNFSCPVSHLANFGHGKC*
>Pep-2_2233
KYYGNGVTCGKHSCSVNWGQNFSCSHSHLANFGHGKC*
>Pep-2_2234
KYYGNGVTCGKHSCSVNWGQNFSCSESHLANFGHGKC*
>Pep-2_2235
KYYGNGVTCGKHSCSVNWGQNFSCSTSHLANFGHGKC*
>Pep-2_2236
KYYGNGVTCGKHSCSVNWGQNFSCSLSHLANFGHGKC*
>Pep-2_2237
KYYGNGVTCGKHSCSVNWGQNFSCSASHLANFGHGKC*
>Pep-2_2238
KYYGNGVTCGKHSCSVNWGQNFSCSWSHLANFGHGKC*
>Pep-2_2239
KYYGNGVTCGKHSCSVNWGQNFSCSVHHLANFGHGKC*
>Pep-2_2240
KYYGNGVTCGKHSCSVNWGQNFSCSVDHLANFGHGKC*
>Pep-2_2241
KYYGNGVTCGKHSCSVNWGQNFSCSVYHLANFGHGKC*
>Pep-2_2242
KYYGNGVTCGKHSCSVNWGQNFSCSVMHLANFGHGKC*
>Pep-2_2243
KYYGNGVTCGKHSCSVNWGQNFSCSVAHLANFGHGKC*
>Pep-2_2244
KYYGNGVTCGKHSCSVNWGQNFSCSVWHLANFGHGKC*
>Pep-2_2245
KYYGNGVTCGKHSCSVNWGQNFSCSVSRLANFGHGKC*
>Pep-2_2246
KYYGNGVTCGKHSCSVNWGQNFSCSVSELANFGHGKC*
>Pep-2_2247
KYYGNGVTCGKHSCSVNWGQNFSCSVSKLANFGHGKC*
>Pep-2_2248
KYYGNGVTCGKHSCSVNWGQNFSCSVSMLANFGHGKC*
>Pep-2_2249
KYYGNGVTCGKHSCSVNWGQNFSCSVSALANFGHGKC*
>Pep-2_2250
KYYGNGVTCGKHSCSVNWGQNFSCSVSCLANFGHGKC*
>Pep-2_2251
KYYGNGVTCGKHSCSVNWGQNFSCSVSHHANFGHGKC*
>Pep-2_2252
KYYGNGVTCGKHSCSVNWGQNFSCSVSHDANFGHGKC*
>Pep-2_2253
KYYGNGVTCGKHSCSVNWGQNFSCSVSHSANFGHGKC*
>Pep-2_2254
KYYGNGVTCGKHSCSVNWGQNFSCSVSHVANFGHGKC*
>Pep-2_2255
KYYGNGVTCGKHSCSVNWGQNFSCSVSHGANFGHGKC*
>Pep-2_2256
KYYGNGVTCGKHSCSVNWGQNFSCSVSHCANFGHGKC*
>Pep-2_2257
KYYGNGVTCGKHSCSVNWGQNFSCSVSHLRNFGHGKC*
>Pep-2_2258
KYYGNGVTCGKHSCSVNWGQNFSCSVSHLENFGHGKC*
>Pep-2_2259
KYYGNGVTCGKHSCSVNWGQNFSCSVSHLSNFGHGKC*
>Pep-2_2260
KYYGNGVTCGKHSCSVNWGQNFSCSVSHLLNFGHGKC*
>Pep-2_2261
KYYGNGVTCGKHSCSVNWGQNFSCSVSHLGNFGHGKC*
>Pep-2_2262
KYYGNGVTCGKHSCSVNWGQNFSCSVSHLWNFGHGKC*
>Pep-2_2263
KYYGNGVTCGKHSCSVNWGQNFSCSVSHLAHFGHGKC*
>Pep-2_2264
KYYGNGVTCGKHSCSVNWGQNFSCSVSHLAEFGHGKC*
>Pep-2_2265
KYYGNGVTCGKHSCSVNWGQNFSCSVSHLASFGHGKC*
>Pep-2_2266
KYYGNGVTCGKHSCSVNWGQNFSCSVSHLAFFGHGKC*
>Pep-2_2267
KYYGNGVTCGKHSCSVNWGQNFSCSVSHLAAFGHGKC*
>Pep-2_2268
KYYGNGVTCGKHSCSVNWGQNFSCSVSHLACFGHGKC*
>Pep-2_2269
KYYGNGVTCGKHSCSVNWGQNFSCSVSHLANKGHGKC*
>Pep-2_2270
KYYGNGVTCGKHSCSVNWGQNFSCSVSHLANDGHGKC*
>Pep-2_2271
KYYGNGVTCGKHSCSVNWGQNFSCSVSHLANYGHGKC*
>Pep-2_2272
KYYGNGVTCGKHSCSVNWGQNFSCSVSHLANMGHGKC*
>Pep-2_2273
KYYGNGVTCGKHSCSVNWGQNFSCSVSHLANGGHGKC*
>Pep-2_2274
KYYGNGVTCGKHSCSVNWGQNFSCSVSHLANWGHGKC*
>Pep-2_2275
KYYGNGVTCGKHSCSVNWGQNFSCSVSHLANFKHGKC*
>Pep-2_2276
KYYGNGVTCGKHSCSVNWGQNFSCSVSHLANFEHGKC*
>Pep-2_2277
KYYGNGVTCGKHSCSVNWGQNFSCSVSHLANFSHGKC*
>Pep-2_2278
KYYGNGVTCGKHSCSVNWGQNFSCSVSHLANFLHGKC*
>Pep-2_2279
KYYGNGVTCGKHSCSVNWGQNFSCSVSHLANFAHGKC*
>Pep-2_2280
KYYGNGVTCGKHSCSVNWGQNFSCSVSHLANFWHGKC*
>Pep-2_2281
KYYGNGVTCGKHSCSVNWGQNFSCSVSHLANFGKGKC*
>Pep-2_2282
KYYGNGVTCGKHSCSVNWGQNFSCSVSHLANFGDGKC*
>Pep-2_2283
KYYGNGVTCGKHSCSVNWGQNFSCSVSHLANFGYGKC*
>Pep-2_2284
KYYGNGVTCGKHSCSVNWGQNFSCSVSHLANFGVGKC*
>Pep-2_2285
KYYGNGVTCGKHSCSVNWGQNFSCSVSHLANFGGGKC*
>Pep-2_2286
KYYGNGVTCGKHSCSVNWGQNFSCSVSHLANFGWGKC*
>Pep-2_2287
KYYGNGVTCGKHSCSVNWGQNFSCSVSHLANFGHKKC*
>Pep-2_2288
KYYGNGVTCGKHSCSVNWGQNFSCSVSHLANFGHDKC*
>Pep-2_2289
KYYGNGVTCGKHSCSVNWGQNFSCSVSHLANFGHSKC*
>Pep-2_2290
KYYGNGVTCGKHSCSVNWGQNFSCSVSHLANFGHVKC*
>Pep-2_2291
KYYGNGVTCGKHSCSVNWGQNFSCSVSHLANFGHAKC*
>Pep-2_2292
KYYGNGVTCGKHSCSVNWGQNFSCSVSHLANFGHPKC*
>Pep-2_2293
KYYGNGVTCGKHSCSVNWGQNFSCSVSHLANFGHGRC*
>Pep-2_2294
KYYGNGVTCGKHSCSVNWGQNFSCSVSHLANFGHGDC*
>Pep-2_2295
KYYGNGVTCGKHSCSVNWGQNFSCSVSHLANFGHGSC*
>Pep-2_2296
KYYGNGVTCGKHSCSVNWGQNFSCSVSHLANFGHGIC*
>Pep-2_2297
KYYGNGVTCGKHSCSVNWGQNFSCSVSHLANFGHGAC*
>Pep-2_2298
KYYGNGVTCGKHSCSVNWGQNFSCSVSHLANFGHGWC*
>Pep-2_2299
KYYGNGVTCGKHSCSVNWGQNFSCSVSHLANFGHGKR*
>Pep-2_2300
KYYGNGVTCGKHSCSVNWGQNFSCSVSHLANFGHGKD*
>Pep-2_2301
KYYGNGVTCGKHSCSVNWGQNFSCSVSHLANFGHGKN*
>Pep-2_2302
KYYGNGVTCGKHSCSVNWGQNFSCSVSHLANFGHGKI*
>Pep-2_2303
KYYGNGVTCGKHSCSVNWGQNFSCSVSHLANFGHGKA*
>Pep-2_2304
KYYGNGVTCGKHSCSVNWGQNFSCSVSHLANFGHGKW*
>Pep-2_2305
KYYGNGVTCGKHSCSVNWRQVFSCSVSHLANFGHGKC*
>Pep-2_2306
KYYGNGVTCGKHSCSVNWDQVFSCSVSHLANFGHGKC*
>Pep-2_2307
KYYGNGVTCGKHSCSVNWTQVFSCSVSHLANFGHGKC*
>Pep-2_2308
KYYGNGVTCGKHSCSVNWMQVFSCSVSHLANFGHGKC*
>Pep-2_2309
KYYGNGVTCGKHSCSVNWAQVFSCSVSHLANFGHGKC*
>Pep-2_2311
KYYGNGVTCGKHSCSVNWGHVFSCSVSHLANFGHGKC*
>Pep-2_2312
KYYGNGVTCGKHSCSVNWGEVFSCSVSHLANFGHGKC*
>Pep-2_2313
KYYGNGVTCGKHSCSVNWGYVFSCSVSHLANFGHGKC*
>Pep-2_2314
KYYGNGVTCGKHSCSVNWGLVFSCSVSHLANFGHGKC*
>Pep-2_2315
KYYGNGVTCGKHSCSVNWGGVFSCSVSHLANFGHGKC*
>Pep-2_2316
KYYGNGVTCGKHSCSVNWGPVFSCSVSHLANFGHGKC*
>Pep-2_2317
KYYGNGVTCGKHSCSVNWGQVHSCSVSHLANFGHGKC*
>Pep-2_2318
KYYGNGVTCGKHSCSVNWGQVESCSVSHLANFGHGKC*
>Pep-2_2319
KYYGNGVTCGKHSCSVNWGQVYSCSVSHLANFGHGKC*
>Pep-2_2320
KYYGNGVTCGKHSCSVNWGQVVSCSVSHLANFGHGKC*
>Pep-2_2321
KYYGNGVTCGKHSCSVNWGQVASCSVSHLANFGHGKC*
>Pep-2_2322
KYYGNGVTCGKHSCSVNWGQVWSCSVSHLANFGHGKC*
>Pep-2_2323
KYYGNGVTCGKHSCSVNWGQVFRCSVSHLANFGHGKC*
>Pep-2_2324
KYYGNGVTCGKHSCSVNWGQVFECSVSHLANFGHGKC*
>Pep-2_2325
KYYGNGVTCGKHSCSVNWGQVFKCSVSHLANFGHGKC*
>Pep-2_2326
KYYGNGVTCGKHSCSVNWGQVFMCSVSHLANFGHGKC*
>Pep-2_2327
KYYGNGVTCGKHSCSVNWGQVFACSVSHLANFGHGKC*
>Pep-2_2328
KYYGNGVTCGKHSCSVNWGQVFCCSVSHLANFGHGKC*
>Pep-2_2329
KYYGNGVTCGKHSCSVNWGQVFSHSVSHLANFGHGKC*
>Pep-2_2330
KYYGNGVTCGKHSCSVNWGQVFSDSVSHLANFGHGKC*
>Pep-2_2331
KYYGNGVTCGKHSCSVNWGQVFSNSVSHLANFGHGKC*
>Pep-2_2332
KYYGNGVTCGKHSCSVNWGQVFSMSVSHLANFGHGKC*
>Pep-2_2333
KYYGNGVTCGKHSCSVNWGQVFSASVSHLANFGHGKC*
>Pep-2_2334
KYYGNGVTCGKHSCSVNWGQVFSPSVSHLANFGHGKC*
>Pep-2_2335
KYYGNGVTCGKHSCSVNWGQVFSCHVSHLANFGHGKC*
>Pep-2_2336
KYYGNGVTCGKHSCSVNWGQVFSCDVSHLANFGHGKC*
>Pep-2_2337
KYYGNGVTCGKHSCSVNWGQVFSCTVSHLANFGHGKC*
>Pep-2_2338
KYYGNGVTCGKHSCSVNWGQVFSCIVSHLANFGHGKC*
>Pep-2_2339
KYYGNGVTCGKHSCSVNWGQVFSCGVSHLANFGHGKC*
>Pep-2_2340
KYYGNGVTCGKHSCSVNWGQVFSCPVSHLANFGHGKC*
>Pep-2_2341
KYYGNGVTCGKHSCSVNWGQVFSCSRSHLANFGHGKC*
>Pep-2_2342
KYYGNGVTCGKHSCSVNWGQVFSCSDSHLANFGHGKC*
>Pep-2_2343
KYYGNGVTCGKHSCSVNWGQVFSCSNSHLANFGHGKC*
>Pep-2_2344
KYYGNGVTCGKHSCSVNWGQVFSCSLSHLANFGHGKC*
>Pep-2_2345
KYYGNGVTCGKHSCSVNWGQVFSCSGSHLANFGHGKC*
>Pep-2_2346
KYYGNGVTCGKHSCSVNWGQVFSCSWSHLANFGHGKC*
>Pep-2_2347
KYYGNGVTCGKHSCSVNWGQVFSCSVRHLANFGHGKC*
>Pep-2_2348
KYYGNGVTCGKHSCSVNWGQVFSCSVDHLANFGHGKC*
>Pep-2_2349
KYYGNGVTCGKHSCSVNWGQVFSCSVKHLANFGHGKC*
>Pep-2_2350
KYYGNGVTCGKHSCSVNWGQVFSCSVFHLANFGHGKC*
>Pep-2_2351
KYYGNGVTCGKHSCSVNWGQVFSCSVAHLANFGHGKC*
>Pep-2_2352
KYYGNGVTCGKHSCSVNWGQVFSCSVPHLANFGHGKC*
>Pep-2_2353
KYYGNGVTCGKHSCSVNWGQVFSCSVSKLANFGHGKC*
>Pep-2_2354
KYYGNGVTCGKHSCSVNWGQVFSCSVSDLANFGHGKC*
>Pep-2_2355
KYYGNGVTCGKHSCSVNWGQVFSCSVSTLANFGHGKC*
>Pep-2_2356
KYYGNGVTCGKHSCSVNWGQVFSCSVSFLANFGHGKC*
>Pep-2_2357
KYYGNGVTCGKHSCSVNWGQVFSCSVSGLANFGHGKC*
>Pep-2_2358
KYYGNGVTCGKHSCSVNWGQVFSCSVSWLANFGHGKC*
>Pep-2_2359
KYYGNGVTCGKHSCSVNWGQVFSCSVSHRANFGHGKC*
>Pep-2_2360
KYYGNGVTCGKHSCSVNWGQVFSCSVSHEANFGHGKC*
>Pep-2_2361
KYYGNGVTCGKHSCSVNWGQVFSCSVSHKANFGHGKC*
>Pep-2_2362
KYYGNGVTCGKHSCSVNWGQVFSCSVSHMANFGHGKC*
>Pep-2_2363
KYYGNGVTCGKHSCSVNWGQVFSCSVSHAANFGHGKC*
>Pep-2_2364
KYYGNGVTCGKHSCSVNWGQVFSCSVSHWANFGHGKC*
>Pep-2_2365
KYYGNGVTCGKHSCSVNWGQVFSCSVSHLKNFGHGKC*
>Pep-2_2366
KYYGNGVTCGKHSCSVNWGQVFSCSVSHLDNFGHGKC*
>Pep-2_2367
KYYGNGVTCGKHSCSVNWGQVFSCSVSHLYNFGHGKC*
>Pep-2_2368
KYYGNGVTCGKHSCSVNWGQVFSCSVSHLLNFGHGKC*
>Pep-2_2369
KYYGNGVTCGKHSCSVNWGQVFSCSVSHLGNFGHGKC*
>Pep-2_2370
KYYGNGVTCGKHSCSVNWGQVFSCSVSHLWNFGHGKC*
>Pep-2_2371
KYYGNGVTCGKHSCSVNWGQVFSCSVSHLAHFGHGKC*
>Pep-2_2372
KYYGNGVTCGKHSCSVNWGQVFSCSVSHLADFGHGKC*
>Pep-2_2373
KYYGNGVTCGKHSCSVNWGQVFSCSVSHLAKFGHGKC*
>Pep-2_2374
KYYGNGVTCGKHSCSVNWGQVFSCSVSHLAIFGHGKC*
>Pep-2_2375
KYYGNGVTCGKHSCSVNWGQVFSCSVSHLAGFGHGKC*
>Pep-2_2376
KYYGNGVTCGKHSCSVNWGQVFSCSVSHLAWFGHGKC*
>Pep-2_2377
KYYGNGVTCGKHSCSVNWGQVFSCSVSHLANHGHGKC*
>Pep-2_2378
KYYGNGVTCGKHSCSVNWGQVFSCSVSHLANDGHGKC*
>Pep-2_2379
KYYGNGVTCGKHSCSVNWGQVFSCSVSHLANSGHGKC*
>Pep-2_2380
KYYGNGVTCGKHSCSVNWGQVFSCSVSHLANLGHGKC*
>Pep-2_2381
KYYGNGVTCGKHSCSVNWGQVFSCSVSHLANAGHGKC*
>Pep-2_2382
KYYGNGVTCGKHSCSVNWGQVFSCSVSHLANCGHGKC*
>Pep-2_2383
KYYGNGVTCGKHSCSVNWGQVFSCSVSHLANFHHGKC*
>Pep-2_2384
KYYGNGVTCGKHSCSVNWGQVFSCSVSHLANFDHGKC*
>Pep-2_2385
KYYGNGVTCGKHSCSVNWGQVFSCSVSHLANFKHGKC*
>Pep-2_2386
KYYGNGVTCGKHSCSVNWGQVFSCSVSHLANFMHGKC*
>Pep-2_2387
KYYGNGVTCGKHSCSVNWGQVFSCSVSHLANFAHGKC*
>Pep-2_2388
KYYGNGVTCGKHSCSVNWGQVFSCSVSHLANFWHGKC*
>Pep-2_2389
KYYGNGVTCGKHSCSVNWGQVFSCSVSHLANFGRGKC*
>Pep-2_2390
KYYGNGVTCGKHSCSVNWGQVFSCSVSHLANFGEGKC*
>Pep-2_2391
KYYGNGVTCGKHSCSVNWGQVFSCSVSHLANFGNGKC*
>Pep-2_2392
KYYGNGVTCGKHSCSVNWGQVFSCSVSHLANFGFGKC*
>Pep-2_2393
KYYGNGVTCGKHSCSVNWGQVFSCSVSHLANFGGGKC*
>Pep-2_2394
KYYGNGVTCGKHSCSVNWGQVFSCSVSHLANFGPGKC*
>Pep-2_2395
KYYGNGVTCGKHSCSVNWGQVFSCSVSHLANFGHHKC*
>Pep-2_2396
KYYGNGVTCGKHSCSVNWGQVFSCSVSHLANFGHEKC*
>Pep-2_2397
KYYGNGVTCGKHSCSVNWGQVFSCSVSHLANFGHTKC*
>Pep-2_2398
KYYGNGVTCGKHSCSVNWGQVFSCSVSHLANFGHFKC*
>Pep-2_2399
KYYGNGVTCGKHSCSVNWGQVFSCSVSHLANFGHAKC*
>Pep-2_2400
KYYGNGVTCGKHSCSVNWGQVFSCSVSHLANFGHCKC*
>Pep-2_2401
KYYGNGVTCGKHSCSVNWGQVFSCSVSHLANFGHGRC*
>Pep-2_2402
KYYGNGVTCGKHSCSVNWGQVFSCSVSHLANFGHGDC*
>Pep-2_2403
KYYGNGVTCGKHSCSVNWGQVFSCSVSHLANFGHGNC*
>Pep-2_2404
KYYGNGVTCGKHSCSVNWGQVFSCSVSHLANFGHGMC*
>Pep-2_2405
KYYGNGVTCGKHSCSVNWGQVFSCSVSHLANFGHGGC*
>Pep-2_2406
KYYGNGVTCGKHSCSVNWGQVFSCSVSHLANFGHGWC*
>Pep-2_2407
KYYGNGVTCGKHSCSVNWGQVFSCSVSHLANFGHGKK*
>Pep-2_2408
KYYGNGVTCGKHSCSVNWGQVFSCSVSHLANFGHGKD*
>Pep-2_2409
KYYGNGVTCGKHSCSVNWGQVFSCSVSHLANFGHGKS*
>Pep-2_2410
KYYGNGVTCGKHSCSVNWGQVFSCSVSHLANFGHGKI*
>Pep-2_2411
KYYGNGVTCGKHSCSVNWGQVFSCSVSHLANFGHGKG*
>Pep-2_2412
KYYGNGVTCGKHSCSVNWGQVFSCSVSHLANFGHGKW*
>Pep-2_2413
KYYGNGVTCGKHSCSVNWKQGFSCSVSHLANFGHGKC*
>Pep-2_2414
KYYGNGVTCGKHSCSVNWDQGFSCSVSHLANFGHGKC*
>Pep-2_2418
KYYGNGVTCGKHSCSVNWPQGFSCSVSHLANFGHGKC*
>Pep-2_2421
KYYGNGVTCGKHSCSVNWGYGFSCSVSHLANFGHGKC*
>Pep-2_2422
KYYGNGVTCGKHSCSVNWGMGFSCSVSHLANFGHGKC*
>Pep-2_2423
KYYGNGVTCGKHSCSVNWGAGFSCSVSHLANFGHGKC*
>Pep-2_2424
KYYGNGVTCGKHSCSVNWGCGFSCSVSHLANFGHGKC*
>Pep-2_2425
KYYGNGVTCGKHSCSVNWGQGRSCSVSHLANFGHGKC*
>Pep-2_2426
KYYGNGVTCGKHSCSVNWGQGDSCSVSHLANFGHGKC*
>Pep-2_2427
KYYGNGVTCGKHSCSVNWGQGNSCSVSHLANFGHGKC*
>Pep-2_2428
KYYGNGVTCGKHSCSVNWGQGLSCSVSHLANFGHGKC*
>Pep-2_2429
KYYGNGVTCGKHSCSVNWGQGASCSVSHLANFGHGKC*
>Pep-2_2430
KYYGNGVTCGKHSCSVNWGQGCSCSVSHLANFGHGKC*
>Pep-2_2431
KYYGNGVTCGKHSCSVNWGQGFKCSVSHLANFGHGKC*
>Pep-2_2432
KYYGNGVTCGKHSCSVNWGQGFECSVSHLANFGHGKC*
>Pep-2_2433
KYYGNGVTCGKHSCSVNWGQGFYCSVSHLANFGHGKC*
>Pep-2_2434
KYYGNGVTCGKHSCSVNWGQGFVCSVSHLANFGHGKC*
>Pep-2_2435
KYYGNGVTCGKHSCSVNWGQGFGCSVSHLANFGHGKC*
>Pep-2_2436
KYYGNGVTCGKHSCSVNWGQGFPCSVSHLANFGHGKC*
>Pep-2_2437
KYYGNGVTCGKHSCSVNWGQGFSRSVSHLANFGHGKC*
>Pep-2_2438
KYYGNGVTCGKHSCSVNWGQGFSESVSHLANFGHGKC*
>Pep-2_2439
KYYGNGVTCGKHSCSVNWGQGFSKSVSHLANFGHGKC*
>Pep-2_2440
KYYGNGVTCGKHSCSVNWGQGFSISVSHLANFGHGKC*
>Pep-2_2441
KYYGNGVTCGKHSCSVNWGQGFSASVSHLANFGHGKC*
>Pep-2_2442
KYYGNGVTCGKHSCSVNWGQGFSWSVSHLANFGHGKC*
>Pep-2_2443
KYYGNGVTCGKHSCSVNWGQGFSCRVSHLANFGHGKC*
>Pep-2_2444
KYYGNGVTCGKHSCSVNWGQGFSCDVSHLANFGHGKC*
>Pep-2_2445
KYYGNGVTCGKHSCSVNWGQGFSCNVSHLANFGHGKC*
>Pep-2_2446
KYYGNGVTCGKHSCSVNWGQGFSCMVSHLANFGHGKC*
>Pep-2_2447
KYYGNGVTCGKHSCSVNWGQGFSCAVSHLANFGHGKC*
>Pep-2_2448
KYYGNGVTCGKHSCSVNWGQGFSCWVSHLANFGHGKC*
>Pep-2_2449
KYYGNGVTCGKHSCSVNWGQGFSCSRSHLANFGHGKC*
>Pep-2_2450
KYYGNGVTCGKHSCSVNWGQGFSCSESHLANFGHGKC*
>Pep-2_2451
KYYGNGVTCGKHSCSVNWGQGFSCSTSHLANFGHGKC*
>Pep-2_2452
KYYGNGVTCGKHSCSVNWGQGFSCSMSHLANFGHGKC*
>Pep-2_2453
KYYGNGVTCGKHSCSVNWGQGFSCSASHLANFGHGKC*
>Pep-2_2454
KYYGNGVTCGKHSCSVNWGQGFSCSPSHLANFGHGKC*
>Pep-2_2455
KYYGNGVTCGKHSCSVNWGQGFSCSVKHLANFGHGKC*
>Pep-2_2456
KYYGNGVTCGKHSCSVNWGQGFSCSVDHLANFGHGKC*
>Pep-2_2457
KYYGNGVTCGKHSCSVNWGQGFSCSVNHLANFGHGKC*
>Pep-2_2458
KYYGNGVTCGKHSCSVNWGQGFSCSVLHLANFGHGKC*
>Pep-2_2459
KYYGNGVTCGKHSCSVNWGQGFSCSVAHLANFGHGKC*
>Pep-2_2460
KYYGNGVTCGKHSCSVNWGQGFSCSVWHLANFGHGKC*
>Pep-2_2461
KYYGNGVTCGKHSCSVNWGQGFSCSVSRLANFGHGKC*
>Pep-2_2462
KYYGNGVTCGKHSCSVNWGQGFSCSVSDLANFGHGKC*
>Pep-2_2463
KYYGNGVTCGKHSCSVNWGQGFSCSVSNLANFGHGKC*
>Pep-2_2464
KYYGNGVTCGKHSCSVNWGQGFSCSVSMLANFGHGKC*
>Pep-2_2465
KYYGNGVTCGKHSCSVNWGQGFSCSVSALANFGHGKC*
>Pep-2_2466
KYYGNGVTCGKHSCSVNWGQGFSCSVSPLANFGHGKC*
>Pep-2_2467
KYYGNGVTCGKHSCSVNWGQGFSCSVSHHANFGHGKC*
>Pep-2_2468
KYYGNGVTCGKHSCSVNWGQGFSCSVSHDANFGHGKC*
>Pep-2_2469
KYYGNGVTCGKHSCSVNWGQGFSCSVSHNANFGHGKC*
>Pep-2_2470
KYYGNGVTCGKHSCSVNWGQGFSCSVSHIANFGHGKC*
>Pep-2_2471
KYYGNGVTCGKHSCSVNWGQGFSCSVSHAANFGHGKC*
>Pep-2_2472
KYYGNGVTCGKHSCSVNWGQGFSCSVSHCANFGHGKC*
>Pep-2_2473
KYYGNGVTCGKHSCSVNWGQGFSCSVSHLHNFGHGKC*
>Pep-2_2474
KYYGNGVTCGKHSCSVNWGQGFSCSVSHLENFGHGKC*
>Pep-2_2475
KYYGNGVTCGKHSCSVNWGQGFSCSVSHLTNFGHGKC*
>Pep-2_2476
KYYGNGVTCGKHSCSVNWGQGFSCSVSHLINFGHGKC*
>Pep-2_2477
KYYGNGVTCGKHSCSVNWGQGFSCSVSHLGNFGHGKC*
>Pep-2_2478
KYYGNGVTCGKHSCSVNWGQGFSCSVSHLWNFGHGKC*
>Pep-2_2479
KYYGNGVTCGKHSCSVNWGQGFSCSVSHLARFGHGKC*
>Pep-2_2480
KYYGNGVTCGKHSCSVNWGQGFSCSVSHLADFGHGKC*
>Pep-2_2481
KYYGNGVTCGKHSCSVNWGQGFSCSVSHLASFGHGKC*
>Pep-2_2482
KYYGNGVTCGKHSCSVNWGQGFSCSVSHLAVFGHGKC*
>Pep-2_2483
KYYGNGVTCGKHSCSVNWGQGFSCSVSHLAGFGHGKC*
>Pep-2_2484
KYYGNGVTCGKHSCSVNWGQGFSCSVSHLAPFGHGKC*
>Pep-2_2485
KYYGNGVTCGKHSCSVNWGQGFSCSVSHLANRGHGKC*
>Pep-2_2486
KYYGNGVTCGKHSCSVNWGQGFSCSVSHLANDGHGKC*
>Pep-2_2487
KYYGNGVTCGKHSCSVNWGQGFSCSVSHLANYGHGKC*
>Pep-2_2488
KYYGNGVTCGKHSCSVNWGQGFSCSVSHLANVGHGKC*
>Pep-2_2489
KYYGNGVTCGKHSCSVNWGQGFSCSVSHLANAGHGKC*
>Pep-2_2490
KYYGNGVTCGKHSCSVNWGQGFSCSVSHLANWGHGKC*
>Pep-2_2491
KYYGNGVTCGKHSCSVNWGQGFSCSVSHLANFHHGKC*
>Pep-2_2492
KYYGNGVTCGKHSCSVNWGQGFSCSVSHLANFDHGKC*
>Pep-2_2493
KYYGNGVTCGKHSCSVNWGQGFSCSVSHLANFKHGKC*
>Pep-2_2494
KYYGNGVTCGKHSCSVNWGQGFSCSVSHLANFLHGKC*
>Pep-2_2495
KYYGNGVTCGKHSCSVNWGQGFSCSVSHLANFAHGKC*
>Pep-2_2496
KYYGNGVTCGKHSCSVNWGQGFSCSVSHLANFPHGKC*
>Pep-2_2497
KYYGNGVTCGKHSCSVNWGQGFSCSVSHLANFGRGKC*
>Pep-2_2498
KYYGNGVTCGKHSCSVNWGQGFSCSVSHLANFGEGKC*
>Pep-2_2499
KYYGNGVTCGKHSCSVNWGQGFSCSVSHLANFGYGKC*
>Pep-2_2500
KYYGNGVTCGKHSCSVNWGQGFSCSVSHLANFGFGKC*
>Pep-2_2501
KYYGNGVTCGKHSCSVNWGQGFSCSVSHLANFGGGKC*
>Pep-2_2502
KYYGNGVTCGKHSCSVNWGQGFSCSVSHLANFGPGKC*
>Pep-2_2503
KYYGNGVTCGKHSCSVNWGQGFSCSVSHLANFGHHKC*
>Pep-2_2504
KYYGNGVTCGKHSCSVNWGQGFSCSVSHLANFGHEKC*
>Pep-2_2505
KYYGNGVTCGKHSCSVNWGQGFSCSVSHLANFGHTKC*
>Pep-2_2506
KYYGNGVTCGKHSCSVNWGQGFSCSVSHLANFGHVKC*
>Pep-2_2507
KYYGNGVTCGKHSCSVNWGQGFSCSVSHLANFGHAKC*
>Pep-2_2508
KYYGNGVTCGKHSCSVNWGQGFSCSVSHLANFGHCKC*
>Pep-2_2509
KYYGNGVTCGKHSCSVNWGQGFSCSVSHLANFGHGHC*
>Pep-2_2510
KYYGNGVTCGKHSCSVNWGQGFSCSVSHLANFGHGDC*
>Pep-2_2511
KYYGNGVTCGKHSCSVNWGQGFSCSVSHLANFGHGTC*
>Pep-2_2512
KYYGNGVTCGKHSCSVNWGQGFSCSVSHLANFGHGIC*
>Pep-2_2513
KYYGNGVTCGKHSCSVNWGQGFSCSVSHLANFGHGGC*
>Pep-2_2514
KYYGNGVTCGKHSCSVNWGQGFSCSVSHLANFGHGCC*
>Pep-2_2515
KYYGNGVTCGKHSCSVNWGQGFSCSVSHLANFGHGKH*
>Pep-2_2516
KYYGNGVTCGKHSCSVNWGQGFSCSVSHLANFGHGKD*
>Pep-2_2517
KYYGNGVTCGKHSCSVNWGQGFSCSVSHLANFGHGKK*
>Pep-2_2518
KYYGNGVTCGKHSCSVNWGQGFSCSVSHLANFGHGKI*
>Pep-2_2519
KYYGNGVTCGKHSCSVNWGQGFSCSVSHLANFGHGKA*
>Pep-2_2520
KYYGNGVTCGKHSCSVNWGQGFSCSVSHLANFGHGKP*
>Pep-2_2521
KYYGNGVTCGKHSCSVNWKQPFSCSVSHLANFGHGKC*
>Pep-2_2522
KYYGNGVTCGKHSCSVNWEQPFSCSVSHLANFGHGKC*
>Pep-2_2524
KYYGNGVTCGKHSCSVNWIQPFSCSVSHLANFGHGKC*
>Pep-2_2525
KYYGNGVTCGKHSCSVNWAQPFSCSVSHLANFGHGKC*
>Pep-2_2526
KYYGNGVTCGKHSCSVNWPQPFSCSVSHLANFGHGKC*
>Pep-2_2527
KYYGNGVTCGKHSCSVNWGKPFSCSVSHLANFGHGKC*
>Pep-2_2528
KYYGNGVTCGKHSCSVNWGEPFSCSVSHLANFGHGKC*
>Pep-2_2529
KYYGNGVTCGKHSCSVNWGSPFSCSVSHLANFGHGKC*
>Pep-2_2530
KYYGNGVTCGKHSCSVNWGFPFSCSVSHLANFGHGKC*
>Pep-2_2531
KYYGNGVTCGKHSCSVNWGGPFSCSVSHLANFGHGKC*
>Pep-2_2532
KYYGNGVTCGKHSCSVNWGWPFSCSVSHLANFGHGKC*
>Pep-2_2533
KYYGNGVTCGKHSCSVNWGQPRSCSVSHLANFGHGKC*
>Pep-2_2534
KYYGNGVTCGKHSCSVNWGQPDSCSVSHLANFGHGKC*
>Pep-2_2535
KYYGNGVTCGKHSCSVNWGQPYSCSVSHLANFGHGKC*
>Pep-2_2536
KYYGNGVTCGKHSCSVNWGQPMSCSVSHLANFGHGKC*
>Pep-2_2537
KYYGNGVTCGKHSCSVNWGQPGSCSVSHLANFGHGKC*
>Pep-2_2538
KYYGNGVTCGKHSCSVNWGQPCSCSVSHLANFGHGKC*
>Pep-2_2539
KYYGNGVTCGKHSCSVNWGQPFKCSVSHLANFGHGKC*
>Pep-2_2540
KYYGNGVTCGKHSCSVNWGQPFECSVSHLANFGHGKC*
>Pep-2_2541
KYYGNGVTCGKHSCSVNWGQPFTCSVSHLANFGHGKC*
>Pep-2_2542
KYYGNGVTCGKHSCSVNWGQPFVCSVSHLANFGHGKC*
>Pep-2_2543
KYYGNGVTCGKHSCSVNWGQPFACSVSHLANFGHGKC*
>Pep-2_2544
KYYGNGVTCGKHSCSVNWGQPFWCSVSHLANFGHGKC*
>Pep-2_2545
KYYGNGVTCGKHSCSVNWGQPFSHSVSHLANFGHGKC*
>Pep-2_2546
KYYGNGVTCGKHSCSVNWGQPFSDSVSHLANFGHGKC*
>Pep-2_2547
KYYGNGVTCGKHSCSVNWGQPFSYSVSHLANFGHGKC*
>Pep-2_2548
KYYGNGVTCGKHSCSVNWGQPFSISVSHLANFGHGKC*
>Pep-2_2549
KYYGNGVTCGKHSCSVNWGQPFSGSVSHLANFGHGKC*
>Pep-2_2550
KYYGNGVTCGKHSCSVNWGQPFSWSVSHLANFGHGKC*
>Pep-2_2551
KYYGNGVTCGKHSCSVNWGQPFSCHVSHLANFGHGKC*
>Pep-2_2552
KYYGNGVTCGKHSCSVNWGQPFSCDVSHLANFGHGKC*
>Pep-2_2553
KYYGNGVTCGKHSCSVNWGQPFSCYVSHLANFGHGKC*
>Pep-2_2554
KYYGNGVTCGKHSCSVNWGQPFSCLVSHLANFGHGKC*
>Pep-2_2555
KYYGNGVTCGKHSCSVNWGQPFSCAVSHLANFGHGKC*
>Pep-2_2556
KYYGNGVTCGKHSCSVNWGQPFSCWVSHLANFGHGKC*
>Pep-2_2557
KYYGNGVTCGKHSCSVNWGQPFSCSHSHLANFGHGKC*
>Pep-2_2558
KYYGNGVTCGKHSCSVNWGQPFSCSDSHLANFGHGKC*
>Pep-2_2559
KYYGNGVTCGKHSCSVNWGQPFSCSNSHLANFGHGKC*
>Pep-2_2560
KYYGNGVTCGKHSCSVNWGQPFSCSMSHLANFGHGKC*
>Pep-2_2561
KYYGNGVTCGKHSCSVNWGQPFSCSGSHLANFGHGKC*
>Pep-2_2562
KYYGNGVTCGKHSCSVNWGQPFSCSCSHLANFGHGKC*
>Pep-2_2563
KYYGNGVTCGKHSCSVNWGQPFSCSVHHLANFGHGKC*
>Pep-2_2564
KYYGNGVTCGKHSCSVNWGQPFSCSVEHLANFGHGKC*
>Pep-2_2565
KYYGNGVTCGKHSCSVNWGQPFSCSVKHLANFGHGKC*
>Pep-2_2566
KYYGNGVTCGKHSCSVNWGQPFSCSVLHLANFGHGKC*
>Pep-2_2567
KYYGNGVTCGKHSCSVNWGQPFSCSVAHLANFGHGKC*
>Pep-2_2568
KYYGNGVTCGKHSCSVNWGQPFSCSVCHLANFGHGKC*
>Pep-2_2569
KYYGNGVTCGKHSCSVNWGQPFSCSVSRLANFGHGKC*
>Pep-2_2570
KYYGNGVTCGKHSCSVNWGQPFSCSVSELANFGHGKC*
>Pep-2_2571
KYYGNGVTCGKHSCSVNWGQPFSCSVSTLANFGHGKC*
>Pep-2_2572
KYYGNGVTCGKHSCSVNWGQPFSCSVSMLANFGHGKC*
>Pep-2_2573
KYYGNGVTCGKHSCSVNWGQPFSCSVSGLANFGHGKC*
>Pep-2_2574
KYYGNGVTCGKHSCSVNWGQPFSCSVSPLANFGHGKC*
>Pep-2_2575
KYYGNGVTCGKHSCSVNWGQPFSCSVSHHANFGHGKC*
>Pep-2_2576
KYYGNGVTCGKHSCSVNWGQPFSCSVSHDANFGHGKC*
>Pep-2_2577
KYYGNGVTCGKHSCSVNWGQPFSCSVSHKANFGHGKC*
>Pep-2_2578
KYYGNGVTCGKHSCSVNWGQPFSCSVSHVANFGHGKC*
>Pep-2_2579
KYYGNGVTCGKHSCSVNWGQPFSCSVSHGANFGHGKC*
>Pep-2_2580
KYYGNGVTCGKHSCSVNWGQPFSCSVSHCANFGHGKC*
>Pep-2_2581
KYYGNGVTCGKHSCSVNWGQPFSCSVSHLHNFGHGKC*
>Pep-2_2582
KYYGNGVTCGKHSCSVNWGQPFSCSVSHLDNFGHGKC*
>Pep-2_2583
KYYGNGVTCGKHSCSVNWGQPFSCSVSHLNNFGHGKC*
>Pep-2_2584
KYYGNGVTCGKHSCSVNWGQPFSCSVSHLLNFGHGKC*
>Pep-2_2585
KYYGNGVTCGKHSCSVNWGQPFSCSVSHLGNFGHGKC*
>Pep-2_2586
KYYGNGVTCGKHSCSVNWGQPFSCSVSHLPNFGHGKC*
>Pep-2_2587
KYYGNGVTCGKHSCSVNWGQPFSCSVSHLARFGHGKC*
>Pep-2_2588
KYYGNGVTCGKHSCSVNWGQPFSCSVSHLADFGHGKC*
>Pep-2_2589
KYYGNGVTCGKHSCSVNWGQPFSCSVSHLASFGHGKC*
>Pep-2_2590
KYYGNGVTCGKHSCSVNWGQPFSCSVSHLAVFGHGKC*
>Pep-2_2591
KYYGNGVTCGKHSCSVNWGQPFSCSVSHLAGFGHGKC*
>Pep-2_2592
KYYGNGVTCGKHSCSVNWGQPFSCSVSHLAPFGHGKC*
>Pep-2_2593
KYYGNGVTCGKHSCSVNWGQPFSCSVSHLANRGHGKC*
>Pep-2_2594
KYYGNGVTCGKHSCSVNWGQPFSCSVSHLANDGHGKC*
>Pep-2_2595
KYYGNGVTCGKHSCSVNWGQPFSCSVSHLANSGHGKC*
>Pep-2_2596
KYYGNGVTCGKHSCSVNWGQPFSCSVSHLANVGHGKC*
>Pep-2_2597
KYYGNGVTCGKHSCSVNWGQPFSCSVSHLANAGHGKC*
>Pep-2_2598
KYYGNGVTCGKHSCSVNWGQPFSCSVSHLANCGHGKC*
>Pep-2_2599
KYYGNGVTCGKHSCSVNWGQPFSCSVSHLANFRHGKC*
>Pep-2_2600
KYYGNGVTCGKHSCSVNWGQPFSCSVSHLANFDHGKC*
>Pep-2_2601
KYYGNGVTCGKHSCSVNWGQPFSCSVSHLANFYHGKC*
>Pep-2_2602
KYYGNGVTCGKHSCSVNWGQPFSCSVSHLANFFHGKC*
>Pep-2_2603
KYYGNGVTCGKHSCSVNWGQPFSCSVSHLANFAHGKC*
>Pep-2_2604
KYYGNGVTCGKHSCSVNWGQPFSCSVSHLANFCHGKC*
>Pep-2_2605
KYYGNGVTCGKHSCSVNWGQPFSCSVSHLANFGRGKC*
>Pep-2_2606
KYYGNGVTCGKHSCSVNWGQPFSCSVSHLANFGDGKC*
>Pep-2_2607
KYYGNGVTCGKHSCSVNWGQPFSCSVSHLANFGYGKC*
>Pep-2_2608
KYYGNGVTCGKHSCSVNWGQPFSCSVSHLANFGMGKC*
>Pep-2_2609
KYYGNGVTCGKHSCSVNWGQPFSCSVSHLANFGAGKC*
>Pep-2_2610
KYYGNGVTCGKHSCSVNWGQPFSCSVSHLANFGWGKC*
>Pep-2_2611
KYYGNGVTCGKHSCSVNWGQPFSCSVSHLANFGHRKC*
>Pep-2_2612
KYYGNGVTCGKHSCSVNWGQPFSCSVSHLANFGHDKC*
>Pep-2_2613
KYYGNGVTCGKHSCSVNWGQPFSCSVSHLANFGHTKC*
>Pep-2_2614
KYYGNGVTCGKHSCSVNWGQPFSCSVSHLANFGHMKC*
>Pep-2_2615
KYYGNGVTCGKHSCSVNWGQPFSCSVSHLANFGHAKC*
>Pep-2_2616
KYYGNGVTCGKHSCSVNWGQPFSCSVSHLANFGHCKC*
>Pep-2_2617
KYYGNGVTCGKHSCSVNWGQPFSCSVSHLANFGHGHC*
>Pep-2_2618
KYYGNGVTCGKHSCSVNWGQPFSCSVSHLANFGHGDC*
>Pep-2_2619
KYYGNGVTCGKHSCSVNWGQPFSCSVSHLANFGHGYC*
>Pep-2_2620
KYYGNGVTCGKHSCSVNWGQPFSCSVSHLANFGHGVC*
>Pep-2_2621
KYYGNGVTCGKHSCSVNWGQPFSCSVSHLANFGHGGC*
>Pep-2_2622
KYYGNGVTCGKHSCSVNWGQPFSCSVSHLANFGHGPC*
>Pep-2_2623
KYYGNGVTCGKHSCSVNWGQPFSCSVSHLANFGHGKK*
>Pep-2_2624
KYYGNGVTCGKHSCSVNWGQPFSCSVSHLANFGHGKD*
>Pep-2_2625
KYYGNGVTCGKHSCSVNWGQPFSCSVSHLANFGHGKS*
>Pep-2_2626
KYYGNGVTCGKHSCSVNWGQPFSCSVSHLANFGHGKV*
>Pep-2_2627
KYYGNGVTCGKHSCSVNWGQPFSCSVSHLANFGHGKA*
>Pep-2_2628
KYYGNGVTCGKHSCSVNWGQPFSCSVSHLANFGHGKW*
>Pep-2_2629
KYYGNGVTCGKHSCSVNWHQAKSCSVSHLANFGHGKC*
>Pep-2_2630
KYYGNGVTCGKHSCSVNWDQAKSCSVSHLANFGHGKC*
>Pep-2_2632
KYYGNGVTCGKHSCSVNWVQAKSCSVSHLANFGHGKC*
>Pep-2_2634
KYYGNGVTCGKHSCSVNWCQAKSCSVSHLANFGHGKC*
>Pep-2_2635
KYYGNGVTCGKHSCSVNWGRAKSCSVSHLANFGHGKC*
>Pep-2_2636
KYYGNGVTCGKHSCSVNWGEAKSCSVSHLANFGHGKC*
>Pep-2_2637
KYYGNGVTCGKHSCSVNWGYAKSCSVSHLANFGHGKC*
>Pep-2_2638
KYYGNGVTCGKHSCSVNWGLAKSCSVSHLANFGHGKC*
>Pep-2_2639
KYYGNGVTCGKHSCSVNWGGAKSCSVSHLANFGHGKC*
>Pep-2_2641
KYYGNGVTCGKHSCSVNWGQHKSCSVSHLANFGHGKC*
>Pep-2_2642
KYYGNGVTCGKHSCSVNWGQEKSCSVSHLANFGHGKC*
>Pep-2_2643
KYYGNGVTCGKHSCSVNWGQKKSCSVSHLANFGHGKC*
>Pep-2_2644
KYYGNGVTCGKHSCSVNWGQMKSCSVSHLANFGHGKC*
>Pep-2_2645
KYYGNGVTCGKHSCSVNWGQGKSCSVSHLANFGHGKC*
>Pep-2_2646
KYYGNGVTCGKHSCSVNWGQCKSCSVSHLANFGHGKC*
>Pep-2_2647
KYYGNGVTCGKHSCSVNWGQAKHCSVSHLANFGHGKC*
>Pep-2_2648
KYYGNGVTCGKHSCSVNWGQAKDCSVSHLANFGHGKC*
>Pep-2_2649
KYYGNGVTCGKHSCSVNWGQAKYCSVSHLANFGHGKC*
>Pep-2_2650
KYYGNGVTCGKHSCSVNWGQAKFCSVSHLANFGHGKC*
>Pep-2_2651
KYYGNGVTCGKHSCSVNWGQAKGCSVSHLANFGHGKC*
>Pep-2_2652
KYYGNGVTCGKHSCSVNWGQAKCCSVSHLANFGHGKC*
>Pep-2_2653
KYYGNGVTCGKHSCSVNWGQAKSKSVSHLANFGHGKC*
>Pep-2_2654
KYYGNGVTCGKHSCSVNWGQAKSESVSHLANFGHGKC*
>Pep-2_2655
KYYGNGVTCGKHSCSVNWGQAKSSSVSHLANFGHGKC*
>Pep-2_2656
KYYGNGVTCGKHSCSVNWGQAKSVSVSHLANFGHGKC*
>Pep-2_2657
KYYGNGVTCGKHSCSVNWGQAKSGSVSHLANFGHGKC*
>Pep-2_2658
KYYGNGVTCGKHSCSVNWGQAKSPSVSHLANFGHGKC*
>Pep-2_2659
KYYGNGVTCGKHSCSVNWGQAKSCKVSHLANFGHGKC*
>Pep-2_2660
KYYGNGVTCGKHSCSVNWGQAKSCEVSHLANFGHGKC*
>Pep-2_2661
KYYGNGVTCGKHSCSVNWGQAKSCNVSHLANFGHGKC*
>Pep-2_2662
KYYGNGVTCGKHSCSVNWGQAKSCIVSHLANFGHGKC*
>Pep-2_2663
KYYGNGVTCGKHSCSVNWGQAKSCAVSHLANFGHGKC*
>Pep-2_2664
KYYGNGVTCGKHSCSVNWGQAKSCCVSHLANFGHGKC*
>Pep-2_2665
KYYGNGVTCGKHSCSVNWGQAKSCSRSHLANFGHGKC*
>Pep-2_2666
KYYGNGVTCGKHSCSVNWGQAKSCSESHLANFGHGKC*
>Pep-2_2667
KYYGNGVTCGKHSCSVNWGQAKSCSNSHLANFGHGKC*
>Pep-2_2668
KYYGNGVTCGKHSCSVNWGQAKSCSLSHLANFGHGKC*
>Pep-2_2669
KYYGNGVTCGKHSCSVNWGQAKSCSGSHLANFGHGKC*
>Pep-2_2670
KYYGNGVTCGKHSCSVNWGQAKSCSWSHLANFGHGKC*
>Pep-2_2671
KYYGNGVTCGKHSCSVNWGQAKSCSVRHLANFGHGKC*
>Pep-2_2672
KYYGNGVTCGKHSCSVNWGQAKSCSVEHLANFGHGKC*
>Pep-2_2673
KYYGNGVTCGKHSCSVNWGQAKSCSVNHLANFGHGKC*
>Pep-2_2674
KYYGNGVTCGKHSCSVNWGQAKSCSVVHLANFGHGKC*
>Pep-2_2675
KYYGNGVTCGKHSCSVNWGQAKSCSVGHLANFGHGKC*
>Pep-2_2676
KYYGNGVTCGKHSCSVNWGQAKSCSVWHLANFGHGKC*
>Pep-2_2677
KYYGNGVTCGKHSCSVNWGQAKSCSVSKLANFGHGKC*
>Pep-2_2678
KYYGNGVTCGKHSCSVNWGQAKSCSVSDLANFGHGKC*
>Pep-2_2679
KYYGNGVTCGKHSCSVNWGQAKSCSVSSLANFGHGKC*
>Pep-2_2680
KYYGNGVTCGKHSCSVNWGQAKSCSVSFLANFGHGKC*
>Pep-2_2681
KYYGNGVTCGKHSCSVNWGQAKSCSVSALANFGHGKC*
>Pep-2_2682
KYYGNGVTCGKHSCSVNWGQAKSCSVSWLANFGHGKC*
>Pep-2_2683
KYYGNGVTCGKHSCSVNWGQAKSCSVSHHANFGHGKC*
>Pep-2_2684
KYYGNGVTCGKHSCSVNWGQAKSCSVSHEANFGHGKC*
>Pep-2_2685
KYYGNGVTCGKHSCSVNWGQAKSCSVSHNANFGHGKC*
>Pep-2_2686
KYYGNGVTCGKHSCSVNWGQAKSCSVSHVANFGHGKC*
>Pep-2_2687
KYYGNGVTCGKHSCSVNWGQAKSCSVSHGANFGHGKC*
>Pep-2_2688
KYYGNGVTCGKHSCSVNWGQAKSCSVSHCANFGHGKC*
>Pep-2_2689
KYYGNGVTCGKHSCSVNWGQAKSCSVSHLRNFGHGKC*
>Pep-2_2690
KYYGNGVTCGKHSCSVNWGQAKSCSVSHLENFGHGKC*
>Pep-2_2691
KYYGNGVTCGKHSCSVNWGQAKSCSVSHLSNFGHGKC*
>Pep-2_2692
KYYGNGVTCGKHSCSVNWGQAKSCSVSHLLNFGHGKC*
>Pep-2_2693
KYYGNGVTCGKHSCSVNWGQAKSCSVSHLGNFGHGKC*
>Pep-2_2694
KYYGNGVTCGKHSCSVNWGQAKSCSVSHLPNFGHGKC*
>Pep-2_2695
KYYGNGVTCGKHSCSVNWGQAKSCSVSHLAKFGHGKC*
>Pep-2_2696
KYYGNGVTCGKHSCSVNWGQAKSCSVSHLAEFGHGKC*
>Pep-2_2697
KYYGNGVTCGKHSCSVNWGQAKSCSVSHLASFGHGKC*
>Pep-2_2698
KYYGNGVTCGKHSCSVNWGQAKSCSVSHLALFGHGKC*
>Pep-2_2699
KYYGNGVTCGKHSCSVNWGQAKSCSVSHLAAFGHGKC*
>Pep-2_2700
KYYGNGVTCGKHSCSVNWGQAKSCSVSHLAWFGHGKC*
>Pep-2_2701
KYYGNGVTCGKHSCSVNWGQAKSCSVSHLANRGHGKC*
>Pep-2_2702
KYYGNGVTCGKHSCSVNWGQAKSCSVSHLANEGHGKC*
>Pep-2_2703
KYYGNGVTCGKHSCSVNWGQAKSCSVSHLANTGHGKC*
>Pep-2_2704
KYYGNGVTCGKHSCSVNWGQAKSCSVSHLANIGHGKC*
>Pep-2_2705
KYYGNGVTCGKHSCSVNWGQAKSCSVSHLANAGHGKC*
>Pep-2_2706
KYYGNGVTCGKHSCSVNWGQAKSCSVSHLANPGHGKC*
>Pep-2_2707
KYYGNGVTCGKHSCSVNWGQAKSCSVSHLANFKHGKC*
>Pep-2_2708
KYYGNGVTCGKHSCSVNWGQAKSCSVSHLANFDHGKC*
>Pep-2_2709
KYYGNGVTCGKHSCSVNWGQAKSCSVSHLANFNHGKC*
>Pep-2_2710
KYYGNGVTCGKHSCSVNWGQAKSCSVSHLANFVHGKC*
>Pep-2_2711
KYYGNGVTCGKHSCSVNWGQAKSCSVSHLANFAHGKC*
>Pep-2_2712
KYYGNGVTCGKHSCSVNWGQAKSCSVSHLANFWHGKC*
>Pep-2_2713
KYYGNGVTCGKHSCSVNWGQAKSCSVSHLANFGKGKC*
>Pep-2_2714
KYYGNGVTCGKHSCSVNWGQAKSCSVSHLANFGEGKC*
>Pep-2_2715
KYYGNGVTCGKHSCSVNWGQAKSCSVSHLANFGSGKC*
>Pep-2_2716
KYYGNGVTCGKHSCSVNWGQAKSCSVSHLANFGFGKC*
>Pep-2_2717
KYYGNGVTCGKHSCSVNWGQAKSCSVSHLANFGAGKC*
>Pep-2_2718
KYYGNGVTCGKHSCSVNWGQAKSCSVSHLANFGPGKC*
>Pep-2_2719
KYYGNGVTCGKHSCSVNWGQAKSCSVSHLANFGHRKC*
>Pep-2_2720
KYYGNGVTCGKHSCSVNWGQAKSCSVSHLANFGHEKC*
>Pep-2_2721
KYYGNGVTCGKHSCSVNWGQAKSCSVSHLANFGHTKC*
>Pep-2_2722
KYYGNGVTCGKHSCSVNWGQAKSCSVSHLANFGHIKC*
>Pep-2_2723
KYYGNGVTCGKHSCSVNWGQAKSCSVSHLANFGHAKC*
>Pep-2_2724
KYYGNGVTCGKHSCSVNWGQAKSCSVSHLANFGHPKC*
>Pep-2_2725
KYYGNGVTCGKHSCSVNWGQAKSCSVSHLANFGHGRC*
>Pep-2_2726
KYYGNGVTCGKHSCSVNWGQAKSCSVSHLANFGHGEC*
>Pep-2_2727
KYYGNGVTCGKHSCSVNWGQAKSCSVSHLANFGHGSC*
>Pep-2_2728
KYYGNGVTCGKHSCSVNWGQAKSCSVSHLANFGHGMC*
>Pep-2_2729
KYYGNGVTCGKHSCSVNWGQAKSCSVSHLANFGHGGC*
>Pep-2_2730
KYYGNGVTCGKHSCSVNWGQAKSCSVSHLANFGHGPC*
>Pep-2_2731
KYYGNGVTCGKHSCSVNWGQAKSCSVSHLANFGHGKR*
>Pep-2_2732
KYYGNGVTCGKHSCSVNWGQAKSCSVSHLANFGHGKD*
>Pep-2_2733
KYYGNGVTCGKHSCSVNWGQAKSCSVSHLANFGHGKN*
>Pep-2_2734
KYYGNGVTCGKHSCSVNWGQAKSCSVSHLANFGHGKF*
>Pep-2_2735
KYYGNGVTCGKHSCSVNWGQAKSCSVSHLANFGHGKG*
>Pep-2_2736
KYYGNGVTCGKHSCSVNWGQAKSCSVSHLANFGHGKW*
>Pep-2_2737
KYYGNGVTCGKHSCSVNWKQAESCSVSHLANFGHGKC*
>Pep-2_2739
KYYGNGVTCGKHSCSVNWYQAESCSVSHLANFGHGKC*
>Pep-2_2740
KYYGNGVTCGKHSCSVNWVQAESCSVSHLANFGHGKC*
>Pep-2_2741
KYYGNGVTCGKHSCSVNWAQAESCSVSHLANFGHGKC*
>Pep-2_2742
KYYGNGVTCGKHSCSVNWPQAESCSVSHLANFGHGKC*
>Pep-2_2743
KYYGNGVTCGKHSCSVNWGHAESCSVSHLANFGHGKC*
>Pep-2_2744
KYYGNGVTCGKHSCSVNWGEAESCSVSHLANFGHGKC*
>Pep-2_2746
KYYGNGVTCGKHSCSVNWGFAESCSVSHLANFGHGKC*
>Pep-2_2747
KYYGNGVTCGKHSCSVNWGAAESCSVSHLANFGHGKC*
>Pep-2_2748
KYYGNGVTCGKHSCSVNWGWAESCSVSHLANFGHGKC*
>Pep-2_2749
KYYGNGVTCGKHSCSVNWGQKESCSVSHLANFGHGKC*
>Pep-2_2750
KYYGNGVTCGKHSCSVNWGQEESCSVSHLANFGHGKC*
>Pep-2_2752
KYYGNGVTCGKHSCSVNWGQLESCSVSHLANFGHGKC*
>Pep-2_2753
KYYGNGVTCGKHSCSVNWGQGESCSVSHLANFGHGKC*
>Pep-2_2754
KYYGNGVTCGKHSCSVNWGQCESCSVSHLANFGHGKC*
>Pep-2_2755
KYYGNGVTCGKHSCSVNWGQAERCSVSHLANFGHGKC*
>Pep-2_2756
KYYGNGVTCGKHSCSVNWGQAEECSVSHLANFGHGKC*
>Pep-2_2757
KYYGNGVTCGKHSCSVNWGQAEYCSVSHLANFGHGKC*
>Pep-2_2758
KYYGNGVTCGKHSCSVNWGQAEMCSVSHLANFGHGKC*
>Pep-2_2759
KYYGNGVTCGKHSCSVNWGQAEACSVSHLANFGHGKC*
>Pep-2_2760
KYYGNGVTCGKHSCSVNWGQAEWCSVSHLANFGHGKC*
>Pep-2_2761
KYYGNGVTCGKHSCSVNWGQAESHSVSHLANFGHGKC*
>Pep-2_2762
KYYGNGVTCGKHSCSVNWGQAESESVSHLANFGHGKC*
>Pep-2_2763
KYYGNGVTCGKHSCSVNWGQAESNSVSHLANFGHGKC*
>Pep-2_2764
KYYGNGVTCGKHSCSVNWGQAESVSVSHLANFGHGKC*
>Pep-2_2765
KYYGNGVTCGKHSCSVNWGQAESASVSHLANFGHGKC*
>Pep-2_2766
KYYGNGVTCGKHSCSVNWGQAESWSVSHLANFGHGKC*
>Pep-2_2767
KYYGNGVTCGKHSCSVNWGQAESCHVSHLANFGHGKC*
>Pep-2_2768
KYYGNGVTCGKHSCSVNWGQAESCDVSHLANFGHGKC*
>Pep-2_2769
KYYGNGVTCGKHSCSVNWGQAESCTVSHLANFGHGKC*
>Pep-2_2770
KYYGNGVTCGKHSCSVNWGQAESCMVSHLANFGHGKC*
>Pep-2_2771
KYYGNGVTCGKHSCSVNWGQAESCAVSHLANFGHGKC*
>Pep-2_2772
KYYGNGVTCGKHSCSVNWGQAESCPVSHLANFGHGKC*
>Pep-2_2773
KYYGNGVTCGKHSCSVNWGQAESCSRSHLANFGHGKC*
>Pep-2_2774
KYYGNGVTCGKHSCSVNWGQAESCSDSHLANFGHGKC*
>Pep-2_2775
KYYGNGVTCGKHSCSVNWGQAESCSKSHLANFGHGKC*
>Pep-2_2776
KYYGNGVTCGKHSCSVNWGQAESCSLSHLANFGHGKC*
>Pep-2_2777
KYYGNGVTCGKHSCSVNWGQAESCSGSHLANFGHGKC*
>Pep-2_2778
KYYGNGVTCGKHSCSVNWGQAESCSCSHLANFGHGKC*
>Pep-2_2779
KYYGNGVTCGKHSCSVNWGQAESCSVHHLANFGHGKC*
>Pep-2_2780
KYYGNGVTCGKHSCSVNWGQAESCSVEHLANFGHGKC*
>Pep-2_2781
KYYGNGVTCGKHSCSVNWGQAESCSVYHLANFGHGKC*
>Pep-2_2782
KYYGNGVTCGKHSCSVNWGQAESCSVVHLANFGHGKC*
>Pep-2_2783
KYYGNGVTCGKHSCSVNWGQAESCSVAHLANFGHGKC*
>Pep-2_2784
KYYGNGVTCGKHSCSVNWGQAESCSVWHLANFGHGKC*
>Pep-2_2785
KYYGNGVTCGKHSCSVNWGQAESCSVSRLANFGHGKC*
>Pep-2_2786
KYYGNGVTCGKHSCSVNWGQAESCSVSELANFGHGKC*
>Pep-2_2787
KYYGNGVTCGKHSCSVNWGQAESCSVSYLANFGHGKC*
>Pep-2_2788
KYYGNGVTCGKHSCSVNWGQAESCSVSVLANFGHGKC*
>Pep-2_2789
KYYGNGVTCGKHSCSVNWGQAESCSVSGLANFGHGKC*
>Pep-2_2790
KYYGNGVTCGKHSCSVNWGQAESCSVSCLANFGHGKC*
>Pep-2_2791
KYYGNGVTCGKHSCSVNWGQAESCSVSHHANFGHGKC*
>Pep-2_2792
KYYGNGVTCGKHSCSVNWGQAESCSVSHDANFGHGKC*
>Pep-2_2793
KYYGNGVTCGKHSCSVNWGQAESCSVSHNANFGHGKC*
>Pep-2_2794
KYYGNGVTCGKHSCSVNWGQAESCSVSHIANFGHGKC*
>Pep-2_2795
KYYGNGVTCGKHSCSVNWGQAESCSVSHGANFGHGKC*
>Pep-2_2796
KYYGNGVTCGKHSCSVNWGQAESCSVSHPANFGHGKC*
>Pep-2_2797
KYYGNGVTCGKHSCSVNWGQAESCSVSHLRNFGHGKC*
>Pep-2_2798
KYYGNGVTCGKHSCSVNWGQAESCSVSHLDNFGHGKC*
>Pep-2_2799
KYYGNGVTCGKHSCSVNWGQAESCSVSHLNNFGHGKC*
>Pep-2_2800
KYYGNGVTCGKHSCSVNWGQAESCSVSHLVNFGHGKC*
>Pep-2_2801
KYYGNGVTCGKHSCSVNWGQAESCSVSHLGNFGHGKC*
>Pep-2_2802
KYYGNGVTCGKHSCSVNWGQAESCSVSHLCNFGHGKC*
>Pep-2_2803
KYYGNGVTCGKHSCSVNWGQAESCSVSHLAKFGHGKC*
>Pep-2_2804
KYYGNGVTCGKHSCSVNWGQAESCSVSHLAEFGHGKC*
>Pep-2_2805
KYYGNGVTCGKHSCSVNWGQAESCSVSHLASFGHGKC*
>Pep-2_2806
KYYGNGVTCGKHSCSVNWGQAESCSVSHLALFGHGKC*
>Pep-2_2807
KYYGNGVTCGKHSCSVNWGQAESCSVSHLAGFGHGKC*
>Pep-2_2808
KYYGNGVTCGKHSCSVNWGQAESCSVSHLAWFGHGKC*
>Pep-2_2809
KYYGNGVTCGKHSCSVNWGQAESCSVSHLANKGHGKC*
>Pep-2_2810
KYYGNGVTCGKHSCSVNWGQAESCSVSHLANEGHGKC*
>Pep-2_2811
KYYGNGVTCGKHSCSVNWGQAESCSVSHLANSGHGKC*
>Pep-2_2812
KYYGNGVTCGKHSCSVNWGQAESCSVSHLANLGHGKC*
>Pep-2_2813
KYYGNGVTCGKHSCSVNWGQAESCSVSHLANGGHGKC*
>Pep-2_2814
KYYGNGVTCGKHSCSVNWGQAESCSVSHLANPGHGKC*
>Pep-2_2815
KYYGNGVTCGKHSCSVNWGQAESCSVSHLANFRHGKC*
>Pep-2_2816
KYYGNGVTCGKHSCSVNWGQAESCSVSHLANFDHGKC*
>Pep-2_2817
KYYGNGVTCGKHSCSVNWGQAESCSVSHLANFNHGKC*
>Pep-2_2818
KYYGNGVTCGKHSCSVNWGQAESCSVSHLANFFHGKC*
>Pep-2_2819
KYYGNGVTCGKHSCSVNWGQAESCSVSHLANFAHGKC*
>Pep-2_2820
KYYGNGVTCGKHSCSVNWGQAESCSVSHLANFWHGKC*
>Pep-2_2821
KYYGNGVTCGKHSCSVNWGQAESCSVSHLANFGRGKC*
>Pep-2_2822
KYYGNGVTCGKHSCSVNWGQAESCSVSHLANFGDGKC*
>Pep-2_2823
KYYGNGVTCGKHSCSVNWGQAESCSVSHLANFGTGKC*
>Pep-2_2824
KYYGNGVTCGKHSCSVNWGQAESCSVSHLANFGMGKC*
>Pep-2_2825
KYYGNGVTCGKHSCSVNWGQAESCSVSHLANFGGGKC*
>Pep-2_2826
KYYGNGVTCGKHSCSVNWGQAESCSVSHLANFGCGKC*
>Pep-2_2827
KYYGNGVTCGKHSCSVNWGQAESCSVSHLANFGHHKC*
>Pep-2_2828
KYYGNGVTCGKHSCSVNWGQAESCSVSHLANFGHDKC*
>Pep-2_2829
KYYGNGVTCGKHSCSVNWGQAESCSVSHLANFGHYKC*
>Pep-2_2830
KYYGNGVTCGKHSCSVNWGQAESCSVSHLANFGHFKC*
>Pep-2_2831
KYYGNGVTCGKHSCSVNWGQAESCSVSHLANFGHAKC*
>Pep-2_2832
KYYGNGVTCGKHSCSVNWGQAESCSVSHLANFGHPKC*
>Pep-2_2833
KYYGNGVTCGKHSCSVNWGQAESCSVSHLANFGHGRC*
>Pep-2_2834
KYYGNGVTCGKHSCSVNWGQAESCSVSHLANFGHGDC*
>Pep-2_2835
KYYGNGVTCGKHSCSVNWGQAESCSVSHLANFGHGTC*
>Pep-2_2836
KYYGNGVTCGKHSCSVNWGQAESCSVSHLANFGHGMC*
>Pep-2_2837
KYYGNGVTCGKHSCSVNWGQAESCSVSHLANFGHGAC*
>Pep-2_2838
KYYGNGVTCGKHSCSVNWGQAESCSVSHLANFGHGCC*
>Pep-2_2839
KYYGNGVTCGKHSCSVNWGQAESCSVSHLANFGHGKK*
>Pep-2_2840
KYYGNGVTCGKHSCSVNWGQAESCSVSHLANFGHGKE*
>Pep-2_2842
KYYGNGVTCGKHSCSVNWGQAESCSVSHLANFGHGKL*
>Pep-2_2843
KYYGNGVTCGKHSCSVNWGQAESCSVSHLANFGHGKA*
>Pep-2_2844
KYYGNGVTCGKHSCSVNWGQAESCSVSHLANFGHGKP*
>Pep-2_2845
KYYGNGVTCGKHSCSVNWHQANSCSVSHLANFGHGKC*
>Pep-2_2846
KYYGNGVTCGKHSCSVNWDQANSCSVSHLANFGHGKC*
>Pep-2_2847
KYYGNGVTCGKHSCSVNWTQANSCSVSHLANFGHGKC*
>Pep-2_2849
KYYGNGVTCGKHSCSVNWAQANSCSVSHLANFGHGKC*
>Pep-2_2851
KYYGNGVTCGKHSCSVNWGKANSCSVSHLANFGHGKC*
>Pep-2_2852
KYYGNGVTCGKHSCSVNWGEANSCSVSHLANFGHGKC*
>Pep-2_2853
KYYGNGVTCGKHSCSVNWGTANSCSVSHLANFGHGKC*
>Pep-2_2854
KYYGNGVTCGKHSCSVNWGFANSCSVSHLANFGHGKC*
>Pep-2_2855
KYYGNGVTCGKHSCSVNWGAANSCSVSHLANFGHGKC*
>Pep-2_2856
KYYGNGVTCGKHSCSVNWGPANSCSVSHLANFGHGKC*
>Pep-2_2858
KYYGNGVTCGKHSCSVNWGQDNSCSVSHLANFGHGKC*
>Pep-2_2859
KYYGNGVTCGKHSCSVNWGQSNSCSVSHLANFGHGKC*
>Pep-2_2860
KYYGNGVTCGKHSCSVNWGQFNSCSVSHLANFGHGKC*
>Pep-2_2862
KYYGNGVTCGKHSCSVNWGQPNSCSVSHLANFGHGKC*
>Pep-2_2863
KYYGNGVTCGKHSCSVNWGQANHCSVSHLANFGHGKC*
>Pep-2_2864
KYYGNGVTCGKHSCSVNWGQANDCSVSHLANFGHGKC*
>Pep-2_2865
KYYGNGVTCGKHSCSVNWGQANYCSVSHLANFGHGKC*
>Pep-2_2866
KYYGNGVTCGKHSCSVNWGQANLCSVSHLANFGHGKC*
>Pep-2_2867
KYYGNGVTCGKHSCSVNWGQANACSVSHLANFGHGKC*
>Pep-2_2868
KYYGNGVTCGKHSCSVNWGQANPCSVSHLANFGHGKC*
>Pep-2_2869
KYYGNGVTCGKHSCSVNWGQANSHSVSHLANFGHGKC*
>Pep-2_2870
KYYGNGVTCGKHSCSVNWGQANSDSVSHLANFGHGKC*
>Pep-2_2871
KYYGNGVTCGKHSCSVNWGQANSNSVSHLANFGHGKC*
>Pep-2_2872
KYYGNGVTCGKHSCSVNWGQANSLSVSHLANFGHGKC*
>Pep-2_2873
KYYGNGVTCGKHSCSVNWGQANSASVSHLANFGHGKC*
>Pep-2_2874
KYYGNGVTCGKHSCSVNWGQANSPSVSHLANFGHGKC*
>Pep-2_2875
KYYGNGVTCGKHSCSVNWGQANSCKVSHLANFGHGKC*
>Pep-2_2876
KYYGNGVTCGKHSCSVNWGQANSCDVSHLANFGHGKC*
>Pep-2_2877
KYYGNGVTCGKHSCSVNWGQANSCTVSHLANFGHGKC*
>Pep-2_2878
KYYGNGVTCGKHSCSVNWGQANSCVVSHLANFGHGKC*
>Pep-2_2879
KYYGNGVTCGKHSCSVNWGQANSCGVSHLANFGHGKC*
>Pep-2_2880
KYYGNGVTCGKHSCSVNWGQANSCPVSHLANFGHGKC*
>Pep-2_2881
KYYGNGVTCGKHSCSVNWGQANSCSHSHLANFGHGKC*
>Pep-2_2882
KYYGNGVTCGKHSCSVNWGQANSCSDSHLANFGHGKC*
>Pep-2_2883
KYYGNGVTCGKHSCSVNWGQANSCSSSHLANFGHGKC*
>Pep-2_2884
KYYGNGVTCGKHSCSVNWGQANSCSMSHLANFGHGKC*
>Pep-2_2885
KYYGNGVTCGKHSCSVNWGQANSCSASHLANFGHGKC*
>Pep-2_2886
KYYGNGVTCGKHSCSVNWGQANSCSWSHLANFGHGKC*
>Pep-2_2887
KYYGNGVTCGKHSCSVNWGQANSCSVHHLANFGHGKC*
>Pep-2_2888
KYYGNGVTCGKHSCSVNWGQANSCSVDHLANFGHGKC*
>Pep-2_2889
KYYGNGVTCGKHSCSVNWGQANSCSVNHLANFGHGKC*
>Pep-2_2890
KYYGNGVTCGKHSCSVNWGQANSCSVFHLANFGHGKC*
>Pep-2_2891
KYYGNGVTCGKHSCSVNWGQANSCSVAHLANFGHGKC*
>Pep-2_2892
KYYGNGVTCGKHSCSVNWGQANSCSVPHLANFGHGKC*
>Pep-2_2893
KYYGNGVTCGKHSCSVNWGQANSCSVSKLANFGHGKC*
>Pep-2_2894
KYYGNGVTCGKHSCSVNWGQANSCSVSDLANFGHGKC*
>Pep-2_2896
KYYGNGVTCGKHSCSVNWGQANSCSVSMLANFGHGKC*
>Pep-2_2897
KYYGNGVTCGKHSCSVNWGQANSCSVSGLANFGHGKC*
>Pep-2_2898
KYYGNGVTCGKHSCSVNWGQANSCSVSWLANFGHGKC*
>Pep-2_2899
KYYGNGVTCGKHSCSVNWGQANSCSVSHHANFGHGKC*
>Pep-2_2900
KYYGNGVTCGKHSCSVNWGQANSCSVSHDANFGHGKC*
>Pep-2_2901
KYYGNGVTCGKHSCSVNWGQANSCSVSHYANFGHGKC*
>Pep-2_2902
KYYGNGVTCGKHSCSVNWGQANSCSVSHVANFGHGKC*
>Pep-2_2903
KYYGNGVTCGKHSCSVNWGQANSCSVSHAANFGHGKC*
>Pep-2_2904
KYYGNGVTCGKHSCSVNWGQANSCSVSHPANFGHGKC*
>Pep-2_2905
KYYGNGVTCGKHSCSVNWGQANSCSVSHLHNFGHGKC*
>Pep-2_2906
KYYGNGVTCGKHSCSVNWGQANSCSVSHLENFGHGKC*
>Pep-2_2907
KYYGNGVTCGKHSCSVNWGQANSCSVSHLSNFGHGKC*
>Pep-2_2908
KYYGNGVTCGKHSCSVNWGQANSCSVSHLINFGHGKC*
>Pep-2_2909
KYYGNGVTCGKHSCSVNWGQANSCSVSHLGNFGHGKC*
>Pep-2_2910
KYYGNGVTCGKHSCSVNWGQANSCSVSHLPNFGHGKC*
>Pep-2_2911
KYYGNGVTCGKHSCSVNWGQANSCSVSHLAKFGHGKC*
>Pep-2_2912
KYYGNGVTCGKHSCSVNWGQANSCSVSHLAEFGHGKC*
>Pep-2_2913
KYYGNGVTCGKHSCSVNWGQANSCSVSHLAYFGHGKC*
>Pep-2_2914
KYYGNGVTCGKHSCSVNWGQANSCSVSHLAIFGHGKC*
>Pep-2_2915
KYYGNGVTCGKHSCSVNWGQANSCSVSHLAAFGHGKC*
>Pep-2_2916
KYYGNGVTCGKHSCSVNWGQANSCSVSHLAWFGHGKC*
>Pep-2_2917
KYYGNGVTCGKHSCSVNWGQANSCSVSHLANKGHGKC*
>Pep-2_2918
KYYGNGVTCGKHSCSVNWGQANSCSVSHLANDGHGKC*
>Pep-2_2919
KYYGNGVTCGKHSCSVNWGQANSCSVSHLANSGHGKC*
>Pep-2_2920
KYYGNGVTCGKHSCSVNWGQANSCSVSHLANIGHGKC*
>Pep-2_2921
KYYGNGVTCGKHSCSVNWGQANSCSVSHLANAGHGKC*
>Pep-2_2922
KYYGNGVTCGKHSCSVNWGQANSCSVSHLANCGHGKC*
>Pep-2_2923
KYYGNGVTCGKHSCSVNWGQANSCSVSHLANFKHGKC*
>Pep-2_2924
KYYGNGVTCGKHSCSVNWGQANSCSVSHLANFDHGKC*
>Pep-2_2925
KYYGNGVTCGKHSCSVNWGQANSCSVSHLANFNHGKC*
>Pep-2_2926
KYYGNGVTCGKHSCSVNWGQANSCSVSHLANFIHGKC*
>Pep-2_2927
KYYGNGVTCGKHSCSVNWGQANSCSVSHLANFAHGKC*
>Pep-2_2928
KYYGNGVTCGKHSCSVNWGQANSCSVSHLANFPHGKC*
>Pep-2_2929
KYYGNGVTCGKHSCSVNWGQANSCSVSHLANFGRGKC*
>Pep-2_2930
KYYGNGVTCGKHSCSVNWGQANSCSVSHLANFGDGKC*
>Pep-2_2931
KYYGNGVTCGKHSCSVNWGQANSCSVSHLANFGKGKC*
>Pep-2_2932
KYYGNGVTCGKHSCSVNWGQANSCSVSHLANFGFGKC*
>Pep-2_2933
KYYGNGVTCGKHSCSVNWGQANSCSVSHLANFGGGKC*
>Pep-2_2934
KYYGNGVTCGKHSCSVNWGQANSCSVSHLANFGPGKC*
>Pep-2_2935
KYYGNGVTCGKHSCSVNWGQANSCSVSHLANFGHHKC*
>Pep-2_2936
KYYGNGVTCGKHSCSVNWGQANSCSVSHLANFGHDKC*
>Pep-2_2937
KYYGNGVTCGKHSCSVNWGQANSCSVSHLANFGHSKC*
>Pep-2_2938
KYYGNGVTCGKHSCSVNWGQANSCSVSHLANFGHIKC*
>Pep-2_2939
KYYGNGVTCGKHSCSVNWGQANSCSVSHLANFGHAKC*
>Pep-2_2940
KYYGNGVTCGKHSCSVNWGQANSCSVSHLANFGHWKC*
>Pep-2_2941
KYYGNGVTCGKHSCSVNWGQANSCSVSHLANFGHGHC*
>Pep-2_2942
KYYGNGVTCGKHSCSVNWGQANSCSVSHLANFGHGEC*
>Pep-2_2943
KYYGNGVTCGKHSCSVNWGQANSCSVSHLANFGHGTC*
>Pep-2_2944
KYYGNGVTCGKHSCSVNWGQANSCSVSHLANFGHGLC*
>Pep-2_2945
KYYGNGVTCGKHSCSVNWGQANSCSVSHLANFGHGGC*
>Pep-2_2946
KYYGNGVTCGKHSCSVNWGQANSCSVSHLANFGHGCC*
>Pep-2_2947
KYYGNGVTCGKHSCSVNWGQANSCSVSHLANFGHGKH*
>Pep-2_2948
KYYGNGVTCGKHSCSVNWGQANSCSVSHLANFGHGKE*
>Pep-2_2949
KYYGNGVTCGKHSCSVNWGQANSCSVSHLANFGHGKK*
>Pep-2_2950
KYYGNGVTCGKHSCSVNWGQANSCSVSHLANFGHGKM*
>Pep-2_2951
KYYGNGVTCGKHSCSVNWGQANSCSVSHLANFGHGKA*
>Pep-2_2952
KYYGNGVTCGKHSCSVNWGQANSCSVSHLANFGHGKW*
>Pep-2_2953
KYYGNGVTCGKHSCSVNWRQAVSCSVSHLANFGHGKC*
>Pep-2_2954
KYYGNGVTCGKHSCSVNWDQAVSCSVSHLANFGHGKC*
>Pep-2_2955
KYYGNGVTCGKHSCSVNWSQAVSCSVSHLANFGHGKC*
>Pep-2_2956
KYYGNGVTCGKHSCSVNWVQAVSCSVSHLANFGHGKC*
>Pep-2_2957
KYYGNGVTCGKHSCSVNWAQAVSCSVSHLANFGHGKC*
>Pep-2_2958
KYYGNGVTCGKHSCSVNWCQAVSCSVSHLANFGHGKC*
>Pep-2_2959
KYYGNGVTCGKHSCSVNWGRAVSCSVSHLANFGHGKC*
>Pep-2_2960
KYYGNGVTCGKHSCSVNWGEAVSCSVSHLANFGHGKC*
>Pep-2_2961
KYYGNGVTCGKHSCSVNWGTAVSCSVSHLANFGHGKC*
>Pep-2_2962
KYYGNGVTCGKHSCSVNWGFAVSCSVSHLANFGHGKC*
>Pep-2_2963
KYYGNGVTCGKHSCSVNWGAAVSCSVSHLANFGHGKC*
>Pep-2_2964
KYYGNGVTCGKHSCSVNWGPAVSCSVSHLANFGHGKC*
>Pep-2_2965
KYYGNGVTCGKHSCSVNWGQKVSCSVSHLANFGHGKC*
>Pep-2_2966
KYYGNGVTCGKHSCSVNWGQEVSCSVSHLANFGHGKC*
>Pep-2_2967
KYYGNGVTCGKHSCSVNWGQNVSCSVSHLANFGHGKC*
>Pep-2_2968
KYYGNGVTCGKHSCSVNWGQFVSCSVSHLANFGHGKC*
>Pep-2_2969
KYYGNGVTCGKHSCSVNWGQGVSCSVSHLANFGHGKC*
>Pep-2_2970
KYYGNGVTCGKHSCSVNWGQCVSCSVSHLANFGHGKC*
>Pep-2_2971
KYYGNGVTCGKHSCSVNWGQAVHCSVSHLANFGHGKC*
>Pep-2_2972
KYYGNGVTCGKHSCSVNWGQAVDCSVSHLANFGHGKC*
>Pep-2_2973
KYYGNGVTCGKHSCSVNWGQAVKCSVSHLANFGHGKC*
>Pep-2_2974
KYYGNGVTCGKHSCSVNWGQAVICSVSHLANFGHGKC*
>Pep-2_2975
KYYGNGVTCGKHSCSVNWGQAVGCSVSHLANFGHGKC*
>Pep-2_2976
KYYGNGVTCGKHSCSVNWGQAVPCSVSHLANFGHGKC*
>Pep-2_2977
KYYGNGVTCGKHSCSVNWGQAVSHSVSHLANFGHGKC*
>Pep-2_2978
KYYGNGVTCGKHSCSVNWGQAVSESVSHLANFGHGKC*
>Pep-2_2979
KYYGNGVTCGKHSCSVNWGQAVSKSVSHLANFGHGKC*
>Pep-2_2980
KYYGNGVTCGKHSCSVNWGQAVSISVSHLANFGHGKC*
>Pep-2_2981
KYYGNGVTCGKHSCSVNWGQAVSGSVSHLANFGHGKC*
>Pep-2_2982
KYYGNGVTCGKHSCSVNWGQAVSPSVSHLANFGHGKC*
>Pep-2_2983
KYYGNGVTCGKHSCSVNWGQAVSCRVSHLANFGHGKC*
>Pep-2_2984
KYYGNGVTCGKHSCSVNWGQAVSCEVSHLANFGHGKC*
>Pep-2_2985
KYYGNGVTCGKHSCSVNWGQAVSCKVSHLANFGHGKC*
>Pep-2_2986
KYYGNGVTCGKHSCSVNWGQAVSCLVSHLANFGHGKC*
>Pep-2_2987
KYYGNGVTCGKHSCSVNWGQAVSCGVSHLANFGHGKC*
>Pep-2_2988
KYYGNGVTCGKHSCSVNWGQAVSCCVSHLANFGHGKC*
>Pep-2_2989
KYYGNGVTCGKHSCSVNWGQAVSCSHSHLANFGHGKC*
>Pep-2_2990
KYYGNGVTCGKHSCSVNWGQAVSCSDSHLANFGHGKC*
>Pep-2_2991
KYYGNGVTCGKHSCSVNWGQAVSCSTSHLANFGHGKC*
>Pep-2_2992
KYYGNGVTCGKHSCSVNWGQAVSCSISHLANFGHGKC*
>Pep-2_2993
KYYGNGVTCGKHSCSVNWGQAVSCSASHLANFGHGKC*
>Pep-2_2994
KYYGNGVTCGKHSCSVNWGQAVSCSCSHLANFGHGKC*
>Pep-2_2995
KYYGNGVTCGKHSCSVNWGQAVSCSVKHLANFGHGKC*
>Pep-2_2996
KYYGNGVTCGKHSCSVNWGQAVSCSVDHLANFGHGKC*
>Pep-2_2998
KYYGNGVTCGKHSCSVNWGQAVSCSVIHLANFGHGKC*
>Pep-2_2999
KYYGNGVTCGKHSCSVNWGQAVSCSVAHLANFGHGKC*
>Pep-2_3000
KYYGNGVTCGKHSCSVNWGQAVSCSVPHLANFGHGKC*
>Pep-2_3001
KYYGNGVTCGKHSCSVNWGQAVSCSVSKLANFGHGKC*
>Pep-2_3002
KYYGNGVTCGKHSCSVNWGQAVSCSVSELANFGHGKC*
>Pep-2_3003
KYYGNGVTCGKHSCSVNWGQAVSCSVSYLANFGHGKC*
>Pep-2_3004
KYYGNGVTCGKHSCSVNWGQAVSCSVSLLANFGHGKC*
>Pep-2_3005
KYYGNGVTCGKHSCSVNWGQAVSCSVSALANFGHGKC*
>Pep-2_3006
KYYGNGVTCGKHSCSVNWGQAVSCSVSWLANFGHGKC*
>Pep-2_3007
KYYGNGVTCGKHSCSVNWGQAVSCSVSHKANFGHGKC*
>Pep-2_3008
KYYGNGVTCGKHSCSVNWGQAVSCSVSHDANFGHGKC*
>Pep-2_3009
KYYGNGVTCGKHSCSVNWGQAVSCSVSHNANFGHGKC*
>Pep-2_3010
KYYGNGVTCGKHSCSVNWGQAVSCSVSHIANFGHGKC*
>Pep-2_3011
KYYGNGVTCGKHSCSVNWGQAVSCSVSHGANFGHGKC*
>Pep-2_3012
KYYGNGVTCGKHSCSVNWGQAVSCSVSHCANFGHGKC*
>Pep-2_3013
KYYGNGVTCGKHSCSVNWGQAVSCSVSHLRNFGHGKC*
>Pep-2_3014
KYYGNGVTCGKHSCSVNWGQAVSCSVSHLENFGHGKC*
>Pep-2_3015
KYYGNGVTCGKHSCSVNWGQAVSCSVSHLSNFGHGKC*
>Pep-2_3016
KYYGNGVTCGKHSCSVNWGQAVSCSVSHLFNFGHGKC*
>Pep-2_3017
KYYGNGVTCGKHSCSVNWGQAVSCSVSHLGNFGHGKC*
>Pep-2_3018
KYYGNGVTCGKHSCSVNWGQAVSCSVSHLPNFGHGKC*
>Pep-2_3019
KYYGNGVTCGKHSCSVNWGQAVSCSVSHLAHFGHGKC*
>Pep-2_3020
KYYGNGVTCGKHSCSVNWGQAVSCSVSHLADFGHGKC*
>Pep-2_3021
KYYGNGVTCGKHSCSVNWGQAVSCSVSHLAKFGHGKC*
>Pep-2_3022
KYYGNGVTCGKHSCSVNWGQAVSCSVSHLAIFGHGKC*
>Pep-2_3023
KYYGNGVTCGKHSCSVNWGQAVSCSVSHLAAFGHGKC*
>Pep-2_3024
KYYGNGVTCGKHSCSVNWGQAVSCSVSHLACFGHGKC*
>Pep-2_3025
KYYGNGVTCGKHSCSVNWGQAVSCSVSHLANHGHGKC*
>Pep-2_3026
KYYGNGVTCGKHSCSVNWGQAVSCSVSHLANEGHGKC*
>Pep-2_3027
KYYGNGVTCGKHSCSVNWGQAVSCSVSHLANYGHGKC*
>Pep-2_3028
KYYGNGVTCGKHSCSVNWGQAVSCSVSHLANMGHGKC*
>Pep-2_3029
KYYGNGVTCGKHSCSVNWGQAVSCSVSHLANGGHGKC*
>Pep-2_3030
KYYGNGVTCGKHSCSVNWGQAVSCSVSHLANPGHGKC*
>Pep-2_3031
KYYGNGVTCGKHSCSVNWGQAVSCSVSHLANFRHGKC*
>Pep-2_3032
KYYGNGVTCGKHSCSVNWGQAVSCSVSHLANFDHGKC*
>Pep-2_3033
KYYGNGVTCGKHSCSVNWGQAVSCSVSHLANFTHGKC*
>Pep-2_3034
KYYGNGVTCGKHSCSVNWGQAVSCSVSHLANFVHGKC*
>Pep-2_3035
KYYGNGVTCGKHSCSVNWGQAVSCSVSHLANFAHGKC*
>Pep-2_3036
KYYGNGVTCGKHSCSVNWGQAVSCSVSHLANFPHGKC*
>Pep-2_3037
KYYGNGVTCGKHSCSVNWGQAVSCSVSHLANFGKGKC*
>Pep-2_3038
KYYGNGVTCGKHSCSVNWGQAVSCSVSHLANFGEGKC*
>Pep-2_3039
KYYGNGVTCGKHSCSVNWGQAVSCSVSHLANFGNGKC*
>Pep-2_3040
KYYGNGVTCGKHSCSVNWGQAVSCSVSHLANFGMGKC*
>Pep-2_3041
KYYGNGVTCGKHSCSVNWGQAVSCSVSHLANFGAGKC*
>Pep-2_3042
KYYGNGVTCGKHSCSVNWGQAVSCSVSHLANFGCGKC*
>Pep-2_3043
KYYGNGVTCGKHSCSVNWGQAVSCSVSHLANFGHKKC*
>Pep-2_3044
KYYGNGVTCGKHSCSVNWGQAVSCSVSHLANFGHEKC*
>Pep-2_3045
KYYGNGVTCGKHSCSVNWGQAVSCSVSHLANFGHYKC*
>Pep-2_3046
KYYGNGVTCGKHSCSVNWGQAVSCSVSHLANFGHIKC*
>Pep-2_3047
KYYGNGVTCGKHSCSVNWGQAVSCSVSHLANFGHAKC*
>Pep-2_3048
KYYGNGVTCGKHSCSVNWGQAVSCSVSHLANFGHPKC*
>Pep-2_3049
KYYGNGVTCGKHSCSVNWGQAVSCSVSHLANFGHGRC*
>Pep-2_3050
KYYGNGVTCGKHSCSVNWGQAVSCSVSHLANFGHGDC*
>Pep-2_3051
KYYGNGVTCGKHSCSVNWGQAVSCSVSHLANFGHGTC*
>Pep-2_3052
KYYGNGVTCGKHSCSVNWGQAVSCSVSHLANFGHGLC*
>Pep-2_3053
KYYGNGVTCGKHSCSVNWGQAVSCSVSHLANFGHGAC*
>Pep-2_3054
KYYGNGVTCGKHSCSVNWGQAVSCSVSHLANFGHGCC*
>Pep-2_3055
KYYGNGVTCGKHSCSVNWGQAVSCSVSHLANFGHGKR*
>Pep-2_3056
KYYGNGVTCGKHSCSVNWGQAVSCSVSHLANFGHGKE*
>Pep-2_3057
KYYGNGVTCGKHSCSVNWGQAVSCSVSHLANFGHGKS*
>Pep-2_3058
KYYGNGVTCGKHSCSVNWGQAVSCSVSHLANFGHGKV*
>Pep-2_3059
KYYGNGVTCGKHSCSVNWGQAVSCSVSHLANFGHGKG*
>Pep-2_3060
KYYGNGVTCGKHSCSVNWGQAVSCSVSHLANFGHGKP*
>Pep-2_3062
KYYGNGVTCGKHSCSVNWDQAASCSVSHLANFGHGKC*
>Pep-2_3064
KYYGNGVTCGKHSCSVNWIQAASCSVSHLANFGHGKC*
>Pep-2_3066
KYYGNGVTCGKHSCSVNWPQAASCSVSHLANFGHGKC*
>Pep-2_3067
KYYGNGVTCGKHSCSVNWGHAASCSVSHLANFGHGKC*
>Pep-2_3068
KYYGNGVTCGKHSCSVNWGDAASCSVSHLANFGHGKC*
>Pep-2_3069
KYYGNGVTCGKHSCSVNWGSAASCSVSHLANFGHGKC*
>Pep-2_3070
KYYGNGVTCGKHSCSVNWGMAASCSVSHLANFGHGKC*
>Pep-2_3071
KYYGNGVTCGKHSCSVNWGGAASCSVSHLANFGHGKC*
>Pep-2_3072
KYYGNGVTCGKHSCSVNWGWAASCSVSHLANFGHGKC*
>Pep-2_3073
KYYGNGVTCGKHSCSVNWGQKASCSVSHLANFGHGKC*
>Pep-2_3074
KYYGNGVTCGKHSCSVNWGQDASCSVSHLANFGHGKC*
>Pep-2_3075
KYYGNGVTCGKHSCSVNWGQNASCSVSHLANFGHGKC*
>Pep-2_3076
KYYGNGVTCGKHSCSVNWGQLASCSVSHLANFGHGKC*
>Pep-2_3078
KYYGNGVTCGKHSCSVNWGQPASCSVSHLANFGHGKC*
>Pep-2_3079
KYYGNGVTCGKHSCSVNWGQAAHCSVSHLANFGHGKC*
>Pep-2_3080
KYYGNGVTCGKHSCSVNWGQAADCSVSHLANFGHGKC*
>Pep-2_3081
KYYGNGVTCGKHSCSVNWGQAATCSVSHLANFGHGKC*
>Pep-2_3082
KYYGNGVTCGKHSCSVNWGQAAFCSVSHLANFGHGKC*
>Pep-2_3083
KYYGNGVTCGKHSCSVNWGQAAACSVSHLANFGHGKC*
>Pep-2_3084
KYYGNGVTCGKHSCSVNWGQAAWCSVSHLANFGHGKC*
>Pep-2_3085
KYYGNGVTCGKHSCSVNWGQAASKSVSHLANFGHGKC*
>Pep-2_3086
KYYGNGVTCGKHSCSVNWGQAASDSVSHLANFGHGKC*
>Pep-2_3088
KYYGNGVTCGKHSCSVNWGQAASVSVSHLANFGHGKC*
>Pep-2_3089
KYYGNGVTCGKHSCSVNWGQAASASVSHLANFGHGKC*
>Pep-2_3090
KYYGNGVTCGKHSCSVNWGQAASWSVSHLANFGHGKC*
>Pep-2_3091
KYYGNGVTCGKHSCSVNWGQAASCHVSHLANFGHGKC*
>Pep-2_3092
KYYGNGVTCGKHSCSVNWGQAASCEVSHLANFGHGKC*
>Pep-2_3093
KYYGNGVTCGKHSCSVNWGQAASCYVSHLANFGHGKC*
>Pep-2_3094
KYYGNGVTCGKHSCSVNWGQAASCFVSHLANFGHGKC*
>Pep-2_3095
KYYGNGVTCGKHSCSVNWGQAASCAVSHLANFGHGKC*
>Pep-2_3096
KYYGNGVTCGKHSCSVNWGQAASCWVSHLANFGHGKC*
>Pep-2_3097
KYYGNGVTCGKHSCSVNWGQAASCSKSHLANFGHGKC*
>Pep-2_3098
KYYGNGVTCGKHSCSVNWGQAASCSESHLANFGHGKC*
>Pep-2_3099
KYYGNGVTCGKHSCSVNWGQAASCSNSHLANFGHGKC*
>Pep-2_3100
KYYGNGVTCGKHSCSVNWGQAASCSMSHLANFGHGKC*
>Pep-2_3101
KYYGNGVTCGKHSCSVNWGQAASCSGSHLANFGHGKC*
>Pep-2_3102
KYYGNGVTCGKHSCSVNWGQAASCSWSHLANFGHGKC*
>Pep-2_3103
KYYGNGVTCGKHSCSVNWGQAASCSVRHLANFGHGKC*
>Pep-2_3104
KYYGNGVTCGKHSCSVNWGQAASCSVDHLANFGHGKC*
>Pep-2_3105
KYYGNGVTCGKHSCSVNWGQAASCSVTHLANFGHGKC*
>Pep-2_3106
KYYGNGVTCGKHSCSVNWGQAASCSVLHLANFGHGKC*
>Pep-2_3107
KYYGNGVTCGKHSCSVNWGQAASCSVGHLANFGHGKC*
>Pep-2_3108
KYYGNGVTCGKHSCSVNWGQAASCSVWHLANFGHGKC*
>Pep-2_3109
KYYGNGVTCGKHSCSVNWGQAASCSVSRLANFGHGKC*
>Pep-2_3110
KYYGNGVTCGKHSCSVNWGQAASCSVSELANFGHGKC*
>Pep-2_3111
KYYGNGVTCGKHSCSVNWGQAASCSVSYLANFGHGKC*
>Pep-2_3112
KYYGNGVTCGKHSCSVNWGQAASCSVSVLANFGHGKC*
>Pep-2_3113
KYYGNGVTCGKHSCSVNWGQAASCSVSALANFGHGKC*
>Pep-2_3114
KYYGNGVTCGKHSCSVNWGQAASCSVSCLANFGHGKC*
>Pep-2_3115
KYYGNGVTCGKHSCSVNWGQAASCSVSHRANFGHGKC*
>Pep-2_3116
KYYGNGVTCGKHSCSVNWGQAASCSVSHEANFGHGKC*
>Pep-2_3117
KYYGNGVTCGKHSCSVNWGQAASCSVSHYANFGHGKC*
>Pep-2_3118
KYYGNGVTCGKHSCSVNWGQAASCSVSHFANFGHGKC*
>Pep-2_3119
KYYGNGVTCGKHSCSVNWGQAASCSVSHAANFGHGKC*
>Pep-2_3120
KYYGNGVTCGKHSCSVNWGQAASCSVSHPANFGHGKC*
>Pep-2_3121
KYYGNGVTCGKHSCSVNWGQAASCSVSHLHNFGHGKC*
>Pep-2_3122
KYYGNGVTCGKHSCSVNWGQAASCSVSHLDNFGHGKC*
>Pep-2_3123
KYYGNGVTCGKHSCSVNWGQAASCSVSHLTNFGHGKC*
>Pep-2_3124
KYYGNGVTCGKHSCSVNWGQAASCSVSHLFNFGHGKC*
>Pep-2_3125
KYYGNGVTCGKHSCSVNWGQAASCSVSHLGNFGHGKC*
>Pep-2_3126
KYYGNGVTCGKHSCSVNWGQAASCSVSHLWNFGHGKC*
>Pep-2_3127
KYYGNGVTCGKHSCSVNWGQAASCSVSHLAKFGHGKC*
>Pep-2_3128
KYYGNGVTCGKHSCSVNWGQAASCSVSHLAEFGHGKC*
>Pep-2_3130
KYYGNGVTCGKHSCSVNWGQAASCSVSHLALFGHGKC*
>Pep-2_3131
KYYGNGVTCGKHSCSVNWGQAASCSVSHLAGFGHGKC*
>Pep-2_3132
KYYGNGVTCGKHSCSVNWGQAASCSVSHLACFGHGKC*
>Pep-2_3133
KYYGNGVTCGKHSCSVNWGQAASCSVSHLANHGHGKC*
>Pep-2_3134
KYYGNGVTCGKHSCSVNWGQAASCSVSHLANEGHGKC*
>Pep-2_3135
KYYGNGVTCGKHSCSVNWGQAASCSVSHLANKGHGKC*
>Pep-2_3136
KYYGNGVTCGKHSCSVNWGQAASCSVSHLANVGHGKC*
>Pep-2_3137
KYYGNGVTCGKHSCSVNWGQAASCSVSHLANAGHGKC*
>Pep-2_3138
KYYGNGVTCGKHSCSVNWGQAASCSVSHLANPGHGKC*
>Pep-2_3139
KYYGNGVTCGKHSCSVNWGQAASCSVSHLANFKHGKC*
>Pep-2_3140
KYYGNGVTCGKHSCSVNWGQAASCSVSHLANFEHGKC*
>Pep-2_3141
KYYGNGVTCGKHSCSVNWGQAASCSVSHLANFTHGKC*
>Pep-2_3142
KYYGNGVTCGKHSCSVNWGQAASCSVSHLANFMHGKC*
>Pep-2_3143
KYYGNGVTCGKHSCSVNWGQAASCSVSHLANFAHGKC*
>Pep-2_3144
KYYGNGVTCGKHSCSVNWGQAASCSVSHLANFPHGKC*
>Pep-2_3145
KYYGNGVTCGKHSCSVNWGQAASCSVSHLANFGKGKC*
>Pep-2_3146
KYYGNGVTCGKHSCSVNWGQAASCSVSHLANFGEGKC*
>Pep-2_3147
KYYGNGVTCGKHSCSVNWGQAASCSVSHLANFGTGKC*
>Pep-2_3148
KYYGNGVTCGKHSCSVNWGQAASCSVSHLANFGVGKC*
>Pep-2_3149
KYYGNGVTCGKHSCSVNWGQAASCSVSHLANFGAGKC*
>Pep-2_3150
KYYGNGVTCGKHSCSVNWGQAASCSVSHLANFGPGKC*
>Pep-2_3151
KYYGNGVTCGKHSCSVNWGQAASCSVSHLANFGHHKC*
>Pep-2_3152
KYYGNGVTCGKHSCSVNWGQAASCSVSHLANFGHDKC*
>Pep-2_3153
KYYGNGVTCGKHSCSVNWGQAASCSVSHLANFGHYKC*
>Pep-2_3154
KYYGNGVTCGKHSCSVNWGQAASCSVSHLANFGHLKC*
>Pep-2_3155
KYYGNGVTCGKHSCSVNWGQAASCSVSHLANFGHAKC*
>Pep-2_3156
KYYGNGVTCGKHSCSVNWGQAASCSVSHLANFGHPKC*
>Pep-2_3157
KYYGNGVTCGKHSCSVNWGQAASCSVSHLANFGHGRC*
>Pep-2_3158
KYYGNGVTCGKHSCSVNWGQAASCSVSHLANFGHGEC*
>Pep-2_3159
KYYGNGVTCGKHSCSVNWGQAASCSVSHLANFGHGTC*
>Pep-2_3160
KYYGNGVTCGKHSCSVNWGQAASCSVSHLANFGHGVC*
>Pep-2_3161
KYYGNGVTCGKHSCSVNWGQAASCSVSHLANFGHGAC*
>Pep-2_3162
KYYGNGVTCGKHSCSVNWGQAASCSVSHLANFGHGWC*
>Pep-2_3163
KYYGNGVTCGKHSCSVNWGQAASCSVSHLANFGHGKR*
>Pep-2_3164
KYYGNGVTCGKHSCSVNWGQAASCSVSHLANFGHGKE*
>Pep-2_3165
KYYGNGVTCGKHSCSVNWGQAASCSVSHLANFGHGKS*
>Pep-2_3166
KYYGNGVTCGKHSCSVNWGQAASCSVSHLANFGHGKL*
>Pep-2_3167
KYYGNGVTCGKHSCSVNWGQAASCSVSHLANFGHGKG*
>Pep-2_3168
KYYGNGVTCGKHSCSVNWGQAASCSVSHLANFGHGKP*
>Pep-2_3169
KYYGNGVTCGKHSCSVNWKQACSCSVSHLANFGHGKC*
>Pep-2_3170
KYYGNGVTCGKHSCSVNWDQACSCSVSHLANFGHGKC*
>Pep-2_3171
KYYGNGVTCGKHSCSVNWNQACSCSVSHLANFGHGKC*
>Pep-2_3172
KYYGNGVTCGKHSCSVNWFQACSCSVSHLANFGHGKC*
>Pep-2_3173
KYYGNGVTCGKHSCSVNWAQACSCSVSHLANFGHGKC*
>Pep-2_3174
KYYGNGVTCGKHSCSVNWCQACSCSVSHLANFGHGKC*
>Pep-2_3175
KYYGNGVTCGKHSCSVNWGHACSCSVSHLANFGHGKC*
>Pep-2_3176
KYYGNGVTCGKHSCSVNWGEACSCSVSHLANFGHGKC*
>Pep-2_3177
KYYGNGVTCGKHSCSVNWGYACSCSVSHLANFGHGKC*
>Pep-2_3178
KYYGNGVTCGKHSCSVNWGMACSCSVSHLANFGHGKC*
>Pep-2_3179
KYYGNGVTCGKHSCSVNWGAACSCSVSHLANFGHGKC*
>Pep-2_3180
KYYGNGVTCGKHSCSVNWGCACSCSVSHLANFGHGKC*
>Pep-2_3181
KYYGNGVTCGKHSCSVNWGQRCSCSVSHLANFGHGKC*
>Pep-2_3183
KYYGNGVTCGKHSCSVNWGQNCSCSVSHLANFGHGKC*
>Pep-2_3184
KYYGNGVTCGKHSCSVNWGQMCSCSVSHLANFGHGKC*
>Pep-2_3186
KYYGNGVTCGKHSCSVNWGQCCSCSVSHLANFGHGKC*
>Pep-2_3187
KYYGNGVTCGKHSCSVNWGQACHCSVSHLANFGHGKC*
>Pep-2_3188
KYYGNGVTCGKHSCSVNWGQACDCSVSHLANFGHGKC*
>Pep-2_3189
KYYGNGVTCGKHSCSVNWGQACYCSVSHLANFGHGKC*
>Pep-2_3190
KYYGNGVTCGKHSCSVNWGQACICSVSHLANFGHGKC*
>Pep-2_3191
KYYGNGVTCGKHSCSVNWGQACACSVSHLANFGHGKC*
>Pep-2_3192
KYYGNGVTCGKHSCSVNWGQACWCSVSHLANFGHGKC*
>Pep-2_3193
KYYGNGVTCGKHSCSVNWGQACSKSVSHLANFGHGKC*
>Pep-2_3194
KYYGNGVTCGKHSCSVNWGQACSDSVSHLANFGHGKC*
>Pep-2_3196
KYYGNGVTCGKHSCSVNWGQACSMSVSHLANFGHGKC*
>Pep-2_3197
KYYGNGVTCGKHSCSVNWGQACSGSVSHLANFGHGKC*
>Pep-2_3198
KYYGNGVTCGKHSCSVNWGQACSWSVSHLANFGHGKC*
>Pep-2_3199
KYYGNGVTCGKHSCSVNWGQACSCRVSHLANFGHGKC*
>Pep-2_3200
KYYGNGVTCGKHSCSVNWGQACSCEVSHLANFGHGKC*
>Pep-2_3201
KYYGNGVTCGKHSCSVNWGQACSCKVSHLANFGHGKC*
>Pep-2_3202
KYYGNGVTCGKHSCSVNWGQACSCVVSHLANFGHGKC*
>Pep-2_3203
KYYGNGVTCGKHSCSVNWGQACSCAVSHLANFGHGKC*
>Pep-2_3204
KYYGNGVTCGKHSCSVNWGQACSCPVSHLANFGHGKC*
>Pep-2_3205
KYYGNGVTCGKHSCSVNWGQACSCSKSHLANFGHGKC*
>Pep-2_3206
KYYGNGVTCGKHSCSVNWGQACSCSESHLANFGHGKC*
>Pep-2_3207
KYYGNGVTCGKHSCSVNWGQACSCSSSHLANFGHGKC*
>Pep-2_3208
KYYGNGVTCGKHSCSVNWGQACSCSMSHLANFGHGKC*
>Pep-2_3209
KYYGNGVTCGKHSCSVNWGQACSCSASHLANFGHGKC*
>Pep-2_3210
KYYGNGVTCGKHSCSVNWGQACSCSCSHLANFGHGKC*
>Pep-2_3211
KYYGNGVTCGKHSCSVNWGQACSCSVKHLANFGHGKC*
>Pep-2_3212
KYYGNGVTCGKHSCSVNWGQACSCSVDHLANFGHGKC*
>Pep-2_3213
KYYGNGVTCGKHSCSVNWGQACSCSVYHLANFGHGKC*
>Pep-2_3214
KYYGNGVTCGKHSCSVNWGQACSCSVLHLANFGHGKC*
>Pep-2_3215
KYYGNGVTCGKHSCSVNWGQACSCSVGHLANFGHGKC*
>Pep-2_3216
KYYGNGVTCGKHSCSVNWGQACSCSVPHLANFGHGKC*
>Pep-2_3217
KYYGNGVTCGKHSCSVNWGQACSCSVSRLANFGHGKC*
>Pep-2_3218
KYYGNGVTCGKHSCSVNWGQACSCSVSELANFGHGKC*
>Pep-2_3219
KYYGNGVTCGKHSCSVNWGQACSCSVSNLANFGHGKC*
>Pep-2_3220
KYYGNGVTCGKHSCSVNWGQACSCSVSVLANFGHGKC*
>Pep-2_3221
KYYGNGVTCGKHSCSVNWGQACSCSVSGLANFGHGKC*
>Pep-2_3222
KYYGNGVTCGKHSCSVNWGQACSCSVSWLANFGHGKC*
>Pep-2_3223
KYYGNGVTCGKHSCSVNWGQACSCSVSHHANFGHGKC*
>Pep-2_3224
KYYGNGVTCGKHSCSVNWGQACSCSVSHEANFGHGKC*
>Pep-2_3225
KYYGNGVTCGKHSCSVNWGQACSCSVSHSANFGHGKC*
>Pep-2_3226
KYYGNGVTCGKHSCSVNWGQACSCSVSHFANFGHGKC*
>Pep-2_3227
KYYGNGVTCGKHSCSVNWGQACSCSVSHGANFGHGKC*
>Pep-2_3228
KYYGNGVTCGKHSCSVNWGQACSCSVSHPANFGHGKC*
>Pep-2_3229
KYYGNGVTCGKHSCSVNWGQACSCSVSHLHNFGHGKC*
>Pep-2_3230
KYYGNGVTCGKHSCSVNWGQACSCSVSHLDNFGHGKC*
>Pep-2_3231
KYYGNGVTCGKHSCSVNWGQACSCSVSHLYNFGHGKC*
>Pep-2_3232
KYYGNGVTCGKHSCSVNWGQACSCSVSHLFNFGHGKC*
>Pep-2_3233
KYYGNGVTCGKHSCSVNWGQACSCSVSHLGNFGHGKC*
>Pep-2_3234
KYYGNGVTCGKHSCSVNWGQACSCSVSHLPNFGHGKC*
>Pep-2_3235
KYYGNGVTCGKHSCSVNWGQACSCSVSHLAKFGHGKC*
>Pep-2_3236
KYYGNGVTCGKHSCSVNWGQACSCSVSHLADFGHGKC*
>Pep-2_3237
KYYGNGVTCGKHSCSVNWGQACSCSVSHLATFGHGKC*
>Pep-2_3238
KYYGNGVTCGKHSCSVNWGQACSCSVSHLAMFGHGKC*
>Pep-2_3239
KYYGNGVTCGKHSCSVNWGQACSCSVSHLAAFGHGKC*
>Pep-2_3240
KYYGNGVTCGKHSCSVNWGQACSCSVSHLAPFGHGKC*
>Pep-2_3241
KYYGNGVTCGKHSCSVNWGQACSCSVSHLANHGHGKC*
>Pep-2_3242
KYYGNGVTCGKHSCSVNWGQACSCSVSHLANEGHGKC*
>Pep-2_3243
KYYGNGVTCGKHSCSVNWGQACSCSVSHLANSGHGKC*
>Pep-2_3244
KYYGNGVTCGKHSCSVNWGQACSCSVSHLANLGHGKC*
>Pep-2_3245
KYYGNGVTCGKHSCSVNWGQACSCSVSHLANGGHGKC*
>Pep-2_3246
KYYGNGVTCGKHSCSVNWGQACSCSVSHLANWGHGKC*
>Pep-2_3247
KYYGNGVTCGKHSCSVNWGQACSCSVSHLANFKHGKC*
>Pep-2_3248
KYYGNGVTCGKHSCSVNWGQACSCSVSHLANFEHGKC*
>Pep-2_3249
KYYGNGVTCGKHSCSVNWGQACSCSVSHLANFTHGKC*
>Pep-2_3250
KYYGNGVTCGKHSCSVNWGQACSCSVSHLANFMHGKC*
>Pep-2_3251
KYYGNGVTCGKHSCSVNWGQACSCSVSHLANFAHGKC*
>Pep-2_3252
KYYGNGVTCGKHSCSVNWGQACSCSVSHLANFWHGKC*
>Pep-2_3253
KYYGNGVTCGKHSCSVNWGQACSCSVSHLANFGRGKC*
>Pep-2_3254
KYYGNGVTCGKHSCSVNWGQACSCSVSHLANFGEGKC*
>Pep-2_3255
KYYGNGVTCGKHSCSVNWGQACSCSVSHLANFGNGKC*
>Pep-2_3256
KYYGNGVTCGKHSCSVNWGQACSCSVSHLANFGIGKC*
>Pep-2_3257
KYYGNGVTCGKHSCSVNWGQACSCSVSHLANFGGGKC*
>Pep-2_3258
KYYGNGVTCGKHSCSVNWGQACSCSVSHLANFGWGKC*
>Pep-2_3259
KYYGNGVTCGKHSCSVNWGQACSCSVSHLANFGHHKC*
>Pep-2_3260
KYYGNGVTCGKHSCSVNWGQACSCSVSHLANFGHDKC*
>Pep-2_3261
KYYGNGVTCGKHSCSVNWGQACSCSVSHLANFGHSKC*
>Pep-2_3262
KYYGNGVTCGKHSCSVNWGQACSCSVSHLANFGHVKC*
>Pep-2_3263
KYYGNGVTCGKHSCSVNWGQACSCSVSHLANFGHAKC*
>Pep-2_3264
KYYGNGVTCGKHSCSVNWGQACSCSVSHLANFGHWKC*
>Pep-2_3265
KYYGNGVTCGKHSCSVNWGQACSCSVSHLANFGHGRC*
>Pep-2_3266
KYYGNGVTCGKHSCSVNWGQACSCSVSHLANFGHGEC*
>Pep-2_3267
KYYGNGVTCGKHSCSVNWGQACSCSVSHLANFGHGTC*
>Pep-2_3268
KYYGNGVTCGKHSCSVNWGQACSCSVSHLANFGHGIC*
>Pep-2_3269
KYYGNGVTCGKHSCSVNWGQACSCSVSHLANFGHGAC*
>Pep-2_3270
KYYGNGVTCGKHSCSVNWGQACSCSVSHLANFGHGCC*
>Pep-2_3271
KYYGNGVTCGKHSCSVNWGQACSCSVSHLANFGHGKH*
>Pep-2_3272
KYYGNGVTCGKHSCSVNWGQACSCSVSHLANFGHGKD*
>Pep-2_3273
KYYGNGVTCGKHSCSVNWGQACSCSVSHLANFGHGKT*
>Pep-2_3274
KYYGNGVTCGKHSCSVNWGQACSCSVSHLANFGHGKL*
>Pep-2_3275
KYYGNGVTCGKHSCSVNWGQACSCSVSHLANFGHGKG*
>Pep-2_3276
KYYGNGVTCGKHSCSVNWGQACSCSVSHLANFGHGKP*
>Pep-2_3277
KYYGNGVTCGKHSCSVNWKQAFKCSVSHLANFGHGKC*
>Pep-2_3278
KYYGNGVTCGKHSCSVNWEQAFKCSVSHLANFGHGKC*
>Pep-2_3279
KYYGNGVTCGKHSCSVNWSQAFKCSVSHLANFGHGKC*
>Pep-2_3280
KYYGNGVTCGKHSCSVNWVQAFKCSVSHLANFGHGKC*
>Pep-2_3281
KYYGNGVTCGKHSCSVNWAQAFKCSVSHLANFGHGKC*
>Pep-2_3282
KYYGNGVTCGKHSCSVNWCQAFKCSVSHLANFGHGKC*
>Pep-2_3283
KYYGNGVTCGKHSCSVNWGRAFKCSVSHLANFGHGKC*
>Pep-2_3284
KYYGNGVTCGKHSCSVNWGEAFKCSVSHLANFGHGKC*
>Pep-2_3285
KYYGNGVTCGKHSCSVNWGNAFKCSVSHLANFGHGKC*
>Pep-2_3286
KYYGNGVTCGKHSCSVNWGMAFKCSVSHLANFGHGKC*
>Pep-2_3287
KYYGNGVTCGKHSCSVNWGAAFKCSVSHLANFGHGKC*
>Pep-2_3288
KYYGNGVTCGKHSCSVNWGWAFKCSVSHLANFGHGKC*
>Pep-2_3289
KYYGNGVTCGKHSCSVNWGQKFKCSVSHLANFGHGKC*
>Pep-2_3290
KYYGNGVTCGKHSCSVNWGQEFKCSVSHLANFGHGKC*
>Pep-2_3291
KYYGNGVTCGKHSCSVNWGQYFKCSVSHLANFGHGKC*
>Pep-2_3292
KYYGNGVTCGKHSCSVNWGQMFKCSVSHLANFGHGKC*
>Pep-2_3294
KYYGNGVTCGKHSCSVNWGQCFKCSVSHLANFGHGKC*
>Pep-2_3295
KYYGNGVTCGKHSCSVNWGQARKCSVSHLANFGHGKC*
>Pep-2_3296
KYYGNGVTCGKHSCSVNWGQADKCSVSHLANFGHGKC*
>Pep-2_3297
KYYGNGVTCGKHSCSVNWGQAYKCSVSHLANFGHGKC*
>Pep-2_3298
KYYGNGVTCGKHSCSVNWGQALKCSVSHLANFGHGKC*
>Pep-2_3299
KYYGNGVTCGKHSCSVNWGQAGKCSVSHLANFGHGKC*
>Pep-2_3300
KYYGNGVTCGKHSCSVNWGQAPKCSVSHLANFGHGKC*
>Pep-2_3301
KYYGNGVTCGKHSCSVNWGQAFKRSVSHLANFGHGKC*
>Pep-2_3302
KYYGNGVTCGKHSCSVNWGQAFKESVSHLANFGHGKC*
>Pep-2_3303
KYYGNGVTCGKHSCSVNWGQAFKKSVSHLANFGHGKC*
>Pep-2_3304
KYYGNGVTCGKHSCSVNWGQAFKVSVSHLANFGHGKC*
>Pep-2_3305
KYYGNGVTCGKHSCSVNWGQAFKASVSHLANFGHGKC*
>Pep-2_3306
KYYGNGVTCGKHSCSVNWGQAFKWSVSHLANFGHGKC*
>Pep-2_3307
KYYGNGVTCGKHSCSVNWGQAFKCKVSHLANFGHGKC*
>Pep-2_3308
KYYGNGVTCGKHSCSVNWGQAFKCDVSHLANFGHGKC*
>Pep-2_3309
KYYGNGVTCGKHSCSVNWGQAFKCTVSHLANFGHGKC*
>Pep-2_3310
KYYGNGVTCGKHSCSVNWGQAFKCIVSHLANFGHGKC*
>Pep-2_3311
KYYGNGVTCGKHSCSVNWGQAFKCAVSHLANFGHGKC*
>Pep-2_3312
KYYGNGVTCGKHSCSVNWGQAFKCPVSHLANFGHGKC*
>Pep-2_3313
KYYGNGVTCGKHSCSVNWGQAFKCSRSHLANFGHGKC*
>Pep-2_3314
KYYGNGVTCGKHSCSVNWGQAFKCSDSHLANFGHGKC*
>Pep-2_3315
KYYGNGVTCGKHSCSVNWGQAFKCSYSHLANFGHGKC*
>Pep-2_3316
KYYGNGVTCGKHSCSVNWGQAFKCSLSHLANFGHGKC*
>Pep-2_3317
KYYGNGVTCGKHSCSVNWGQAFKCSASHLANFGHGKC*
>Pep-2_3318
KYYGNGVTCGKHSCSVNWGQAFKCSWSHLANFGHGKC*
>Pep-2_3319
KYYGNGVTCGKHSCSVNWGQAFKCSVKHLANFGHGKC*
>Pep-2_3320
KYYGNGVTCGKHSCSVNWGQAFKCSVDHLANFGHGKC*
>Pep-2_3321
KYYGNGVTCGKHSCSVNWGQAFKCSVNHLANFGHGKC*
>Pep-2_3322
KYYGNGVTCGKHSCSVNWGQAFKCSVIHLANFGHGKC*
>Pep-2_3323
KYYGNGVTCGKHSCSVNWGQAFKCSVGHLANFGHGKC*
>Pep-2_3324
KYYGNGVTCGKHSCSVNWGQAFKCSVPHLANFGHGKC*
>Pep-2_3325
KYYGNGVTCGKHSCSVNWGQAFKCSVSKLANFGHGKC*
>Pep-2_3326
KYYGNGVTCGKHSCSVNWGQAFKCSVSELANFGHGKC*
>Pep-2_3327
KYYGNGVTCGKHSCSVNWGQAFKCSVSTLANFGHGKC*
>Pep-2_3328
KYYGNGVTCGKHSCSVNWGQAFKCSVSLLANFGHGKC*
>Pep-2_3329
KYYGNGVTCGKHSCSVNWGQAFKCSVSALANFGHGKC*
>Pep-2_3330
KYYGNGVTCGKHSCSVNWGQAFKCSVSWLANFGHGKC*
>Pep-2_3331
KYYGNGVTCGKHSCSVNWGQAFKCSVSHRANFGHGKC*
>Pep-2_3332
KYYGNGVTCGKHSCSVNWGQAFKCSVSHDANFGHGKC*
>Pep-2_3333
KYYGNGVTCGKHSCSVNWGQAFKCSVSHYANFGHGKC*
>Pep-2_3334
KYYGNGVTCGKHSCSVNWGQAFKCSVSHMANFGHGKC*
>Pep-2_3335
KYYGNGVTCGKHSCSVNWGQAFKCSVSHGANFGHGKC*
>Pep-2_3336
KYYGNGVTCGKHSCSVNWGQAFKCSVSHPANFGHGKC*
>Pep-2_3337
KYYGNGVTCGKHSCSVNWGQAFKCSVSHLKNFGHGKC*
>Pep-2_3338
KYYGNGVTCGKHSCSVNWGQAFKCSVSHLENFGHGKC*
>Pep-2_3339
KYYGNGVTCGKHSCSVNWGQAFKCSVSHLNNFGHGKC*
>Pep-2_3340
KYYGNGVTCGKHSCSVNWGQAFKCSVSHLFNFGHGKC*
>Pep-2_3341
KYYGNGVTCGKHSCSVNWGQAFKCSVSHLGNFGHGKC*
>Pep-2_3342
KYYGNGVTCGKHSCSVNWGQAFKCSVSHLPNFGHGKC*
>Pep-2_3343
KYYGNGVTCGKHSCSVNWGQAFKCSVSHLAKFGHGKC*
>Pep-2_3344
KYYGNGVTCGKHSCSVNWGQAFKCSVSHLAEFGHGKC*
>Pep-2_3345
KYYGNGVTCGKHSCSVNWGQAFKCSVSHLATFGHGKC*
>Pep-2_3346
KYYGNGVTCGKHSCSVNWGQAFKCSVSHLAIFGHGKC*
>Pep-2_3347
KYYGNGVTCGKHSCSVNWGQAFKCSVSHLAAFGHGKC*
>Pep-2_3348
KYYGNGVTCGKHSCSVNWGQAFKCSVSHLACFGHGKC*
>Pep-2_3349
KYYGNGVTCGKHSCSVNWGQAFKCSVSHLANRGHGKC*
>Pep-2_3350
KYYGNGVTCGKHSCSVNWGQAFKCSVSHLANEGHGKC*
>Pep-2_3351
KYYGNGVTCGKHSCSVNWGQAFKCSVSHLANKGHGKC*
>Pep-2_3352
KYYGNGVTCGKHSCSVNWGQAFKCSVSHLANLGHGKC*
>Pep-2_3353
KYYGNGVTCGKHSCSVNWGQAFKCSVSHLANAGHGKC*
>Pep-2_3354
KYYGNGVTCGKHSCSVNWGQAFKCSVSHLANWGHGKC*
>Pep-2_3355
KYYGNGVTCGKHSCSVNWGQAFKCSVSHLANFRHGKC*
>Pep-2_3356
KYYGNGVTCGKHSCSVNWGQAFKCSVSHLANFDHGKC*
>Pep-2_3357
KYYGNGVTCGKHSCSVNWGQAFKCSVSHLANFYHGKC*
>Pep-2_3358
KYYGNGVTCGKHSCSVNWGQAFKCSVSHLANFIHGKC*
>Pep-2_3359
KYYGNGVTCGKHSCSVNWGQAFKCSVSHLANFAHGKC*
>Pep-2_3360
KYYGNGVTCGKHSCSVNWGQAFKCSVSHLANFCHGKC*
>Pep-2_3361
KYYGNGVTCGKHSCSVNWGQAFKCSVSHLANFGRGKC*
>Pep-2_3362
KYYGNGVTCGKHSCSVNWGQAFKCSVSHLANFGDGKC*
>Pep-2_3363
KYYGNGVTCGKHSCSVNWGQAFKCSVSHLANFGYGKC*
>Pep-2_3364
KYYGNGVTCGKHSCSVNWGQAFKCSVSHLANFGVGKC*
>Pep-2_3365
KYYGNGVTCGKHSCSVNWGQAFKCSVSHLANFGAGKC*
>Pep-2_3366
KYYGNGVTCGKHSCSVNWGQAFKCSVSHLANFGCGKC*
>Pep-2_3367
KYYGNGVTCGKHSCSVNWGQAFKCSVSHLANFGHKKC*
>Pep-2_3368
KYYGNGVTCGKHSCSVNWGQAFKCSVSHLANFGHDKC*
>Pep-2_3369
KYYGNGVTCGKHSCSVNWGQAFKCSVSHLANFGHNKC*
>Pep-2_3370
KYYGNGVTCGKHSCSVNWGQAFKCSVSHLANFGHVKC*
>Pep-2_3371
KYYGNGVTCGKHSCSVNWGQAFKCSVSHLANFGHAKC*
>Pep-2_3372
KYYGNGVTCGKHSCSVNWGQAFKCSVSHLANFGHCKC*
>Pep-2_3373
KYYGNGVTCGKHSCSVNWGQAFKCSVSHLANFGHGRC*
>Pep-2_3374
KYYGNGVTCGKHSCSVNWGQAFKCSVSHLANFGHGDC*
>Pep-2_3375
KYYGNGVTCGKHSCSVNWGQAFKCSVSHLANFGHGTC*
>Pep-2_3376
KYYGNGVTCGKHSCSVNWGQAFKCSVSHLANFGHGIC*
>Pep-2_3377
KYYGNGVTCGKHSCSVNWGQAFKCSVSHLANFGHGAC*
>Pep-2_3378
KYYGNGVTCGKHSCSVNWGQAFKCSVSHLANFGHGCC*
>Pep-2_3379
KYYGNGVTCGKHSCSVNWGQAFKCSVSHLANFGHGKH*
>Pep-2_3380
KYYGNGVTCGKHSCSVNWGQAFKCSVSHLANFGHGKE*
>Pep-2_3381
KYYGNGVTCGKHSCSVNWGQAFKCSVSHLANFGHGKY*
>Pep-2_3382
KYYGNGVTCGKHSCSVNWGQAFKCSVSHLANFGHGKI*
>Pep-2_3383
KYYGNGVTCGKHSCSVNWGQAFKCSVSHLANFGHGKG*
>Pep-2_3384
KYYGNGVTCGKHSCSVNWGQAFKCSVSHLANFGHGKW*
>Pep-2_3385
KYYGNGVTCGKHSCSVNWHQAFECSVSHLANFGHGKC*
>Pep-2_3387
KYYGNGVTCGKHSCSVNWYQAFECSVSHLANFGHGKC*
>Pep-2_3388
KYYGNGVTCGKHSCSVNWLQAFECSVSHLANFGHGKC*
>Pep-2_3390
KYYGNGVTCGKHSCSVNWWQAFECSVSHLANFGHGKC*
>Pep-2_3391
KYYGNGVTCGKHSCSVNWGRAFECSVSHLANFGHGKC*
>Pep-2_3392
KYYGNGVTCGKHSCSVNWGDAFECSVSHLANFGHGKC*
>Pep-2_3393
KYYGNGVTCGKHSCSVNWGYAFECSVSHLANFGHGKC*
>Pep-2_3394
KYYGNGVTCGKHSCSVNWGIAFECSVSHLANFGHGKC*
>Pep-2_3395
KYYGNGVTCGKHSCSVNWGGAFECSVSHLANFGHGKC*
>Pep-2_3396
KYYGNGVTCGKHSCSVNWGPAFECSVSHLANFGHGKC*
>Pep-2_3397
KYYGNGVTCGKHSCSVNWGQKFECSVSHLANFGHGKC*
>Pep-2_3398
KYYGNGVTCGKHSCSVNWGQDFECSVSHLANFGHGKC*
>Pep-2_3400
KYYGNGVTCGKHSCSVNWGQLFECSVSHLANFGHGKC*
>Pep-2_3403
KYYGNGVTCGKHSCSVNWGQAHECSVSHLANFGHGKC*
>Pep-2_3404
KYYGNGVTCGKHSCSVNWGQADECSVSHLANFGHGKC*
>Pep-2_3405
KYYGNGVTCGKHSCSVNWGQASECSVSHLANFGHGKC*
>Pep-2_3406
KYYGNGVTCGKHSCSVNWGQAMECSVSHLANFGHGKC*
>Pep-2_3407
KYYGNGVTCGKHSCSVNWGQAAECSVSHLANFGHGKC*
>Pep-2_3408
KYYGNGVTCGKHSCSVNWGQAWECSVSHLANFGHGKC*
>Pep-2_3409
KYYGNGVTCGKHSCSVNWGQAFEHSVSHLANFGHGKC*
>Pep-2_3410
KYYGNGVTCGKHSCSVNWGQAFEDSVSHLANFGHGKC*
>Pep-2_3411
KYYGNGVTCGKHSCSVNWGQAFESSVSHLANFGHGKC*
>Pep-2_3412
KYYGNGVTCGKHSCSVNWGQAFELSVSHLANFGHGKC*
>Pep-2_3413
KYYGNGVTCGKHSCSVNWGQAFEGSVSHLANFGHGKC*
>Pep-2_3414
KYYGNGVTCGKHSCSVNWGQAFEPSVSHLANFGHGKC*
>Pep-2_3415
KYYGNGVTCGKHSCSVNWGQAFECRVSHLANFGHGKC*
>Pep-2_3416
KYYGNGVTCGKHSCSVNWGQAFECEVSHLANFGHGKC*
>Pep-2_3417
KYYGNGVTCGKHSCSVNWGQAFECYVSHLANFGHGKC*
>Pep-2_3418
KYYGNGVTCGKHSCSVNWGQAFECLVSHLANFGHGKC*
>Pep-2_3419
KYYGNGVTCGKHSCSVNWGQAFECAVSHLANFGHGKC*
>Pep-2_3420
KYYGNGVTCGKHSCSVNWGQAFECWVSHLANFGHGKC*
>Pep-2_3421
KYYGNGVTCGKHSCSVNWGQAFECSHSHLANFGHGKC*
>Pep-2_3422
KYYGNGVTCGKHSCSVNWGQAFECSESHLANFGHGKC*
>Pep-2_3423
KYYGNGVTCGKHSCSVNWGQAFECSKSHLANFGHGKC*
>Pep-2_3424
KYYGNGVTCGKHSCSVNWGQAFECSFSHLANFGHGKC*
>Pep-2_3425
KYYGNGVTCGKHSCSVNWGQAFECSASHLANFGHGKC*
>Pep-2_3426
KYYGNGVTCGKHSCSVNWGQAFECSWSHLANFGHGKC*
>Pep-2_3427
KYYGNGVTCGKHSCSVNWGQAFECSVKHLANFGHGKC*
>Pep-2_3428
KYYGNGVTCGKHSCSVNWGQAFECSVDHLANFGHGKC*
>Pep-2_3429
KYYGNGVTCGKHSCSVNWGQAFECSVTHLANFGHGKC*
>Pep-2_3430
KYYGNGVTCGKHSCSVNWGQAFECSVLHLANFGHGKC*
>Pep-2_3431
KYYGNGVTCGKHSCSVNWGQAFECSVGHLANFGHGKC*
>Pep-2_3432
KYYGNGVTCGKHSCSVNWGQAFECSVWHLANFGHGKC*
>Pep-2_3433
KYYGNGVTCGKHSCSVNWGQAFECSVSRLANFGHGKC*
>Pep-2_3434
KYYGNGVTCGKHSCSVNWGQAFECSVSDLANFGHGKC*
>Pep-2_3435
KYYGNGVTCGKHSCSVNWGQAFECSVSSLANFGHGKC*
>Pep-2_3436
KYYGNGVTCGKHSCSVNWGQAFECSVSVLANFGHGKC*
>Pep-2_3437
KYYGNGVTCGKHSCSVNWGQAFECSVSALANFGHGKC*
>Pep-2_3438
KYYGNGVTCGKHSCSVNWGQAFECSVSWLANFGHGKC*
>Pep-2_3439
KYYGNGVTCGKHSCSVNWGQAFECSVSHRANFGHGKC*
>Pep-2_3440
KYYGNGVTCGKHSCSVNWGQAFECSVSHDANFGHGKC*
>Pep-2_3441
KYYGNGVTCGKHSCSVNWGQAFECSVSHKANFGHGKC*
>Pep-2_3442
KYYGNGVTCGKHSCSVNWGQAFECSVSHIANFGHGKC*
>Pep-2_3443
KYYGNGVTCGKHSCSVNWGQAFECSVSHAANFGHGKC*
>Pep-2_3444
KYYGNGVTCGKHSCSVNWGQAFECSVSHCANFGHGKC*
>Pep-2_3445
KYYGNGVTCGKHSCSVNWGQAFECSVSHLRNFGHGKC*
>Pep-2_3446
KYYGNGVTCGKHSCSVNWGQAFECSVSHLENFGHGKC*
>Pep-2_3447
KYYGNGVTCGKHSCSVNWGQAFECSVSHLSNFGHGKC*
>Pep-2_3448
KYYGNGVTCGKHSCSVNWGQAFECSVSHLVNFGHGKC*
>Pep-2_3449
KYYGNGVTCGKHSCSVNWGQAFECSVSHLGNFGHGKC*
>Pep-2_3450
KYYGNGVTCGKHSCSVNWGQAFECSVSHLPNFGHGKC*
>Pep-2_3451
KYYGNGVTCGKHSCSVNWGQAFECSVSHLAHFGHGKC*
>Pep-2_3452
KYYGNGVTCGKHSCSVNWGQAFECSVSHLAEFGHGKC*
>Pep-2_3453
KYYGNGVTCGKHSCSVNWGQAFECSVSHLATFGHGKC*
>Pep-2_3454
KYYGNGVTCGKHSCSVNWGQAFECSVSHLALFGHGKC*
>Pep-2_3455
KYYGNGVTCGKHSCSVNWGQAFECSVSHLAAFGHGKC*
>Pep-2_3456
KYYGNGVTCGKHSCSVNWGQAFECSVSHLAWFGHGKC*
>Pep-2_3457
KYYGNGVTCGKHSCSVNWGQAFECSVSHLANKGHGKC*
>Pep-2_3458
KYYGNGVTCGKHSCSVNWGQAFECSVSHLANEGHGKC*
>Pep-2_3459
KYYGNGVTCGKHSCSVNWGQAFECSVSHLANTGHGKC*
>Pep-2_3460
KYYGNGVTCGKHSCSVNWGQAFECSVSHLANVGHGKC*
>Pep-2_3461
KYYGNGVTCGKHSCSVNWGQAFECSVSHLANAGHGKC*
>Pep-2_3462
KYYGNGVTCGKHSCSVNWGQAFECSVSHLANPGHGKC*
>Pep-2_3463
KYYGNGVTCGKHSCSVNWGQAFECSVSHLANFKHGKC*
>Pep-2_3464
KYYGNGVTCGKHSCSVNWGQAFECSVSHLANFDHGKC*
>Pep-2_3465
KYYGNGVTCGKHSCSVNWGQAFECSVSHLANFNHGKC*
>Pep-2_3466
KYYGNGVTCGKHSCSVNWGQAFECSVSHLANFVHGKC*
>Pep-2_3467
KYYGNGVTCGKHSCSVNWGQAFECSVSHLANFAHGKC*
>Pep-2_3468
KYYGNGVTCGKHSCSVNWGQAFECSVSHLANFPHGKC*
>Pep-2_3469
KYYGNGVTCGKHSCSVNWGQAFECSVSHLANFGKGKC*
>Pep-2_3470
KYYGNGVTCGKHSCSVNWGQAFECSVSHLANFGDGKC*
>Pep-2_3471
KYYGNGVTCGKHSCSVNWGQAFECSVSHLANFGSGKC*
>Pep-2_3472
KYYGNGVTCGKHSCSVNWGQAFECSVSHLANFGLGKC*
>Pep-2_3473
KYYGNGVTCGKHSCSVNWGQAFECSVSHLANFGAGKC*
>Pep-2_3474
KYYGNGVTCGKHSCSVNWGQAFECSVSHLANFGPGKC*
>Pep-2_3475
KYYGNGVTCGKHSCSVNWGQAFECSVSHLANFGHHKC*
>Pep-2_3476
KYYGNGVTCGKHSCSVNWGQAFECSVSHLANFGHEKC*
>Pep-2_3477
KYYGNGVTCGKHSCSVNWGQAFECSVSHLANFGHNKC*
>Pep-2_3478
KYYGNGVTCGKHSCSVNWGQAFECSVSHLANFGHLKC*
>Pep-2_3479
KYYGNGVTCGKHSCSVNWGQAFECSVSHLANFGHAKC*
>Pep-2_3480
KYYGNGVTCGKHSCSVNWGQAFECSVSHLANFGHPKC*
>Pep-2_3481
KYYGNGVTCGKHSCSVNWGQAFECSVSHLANFGHGHC*
>Pep-2_3482
KYYGNGVTCGKHSCSVNWGQAFECSVSHLANFGHGDC*
>Pep-2_3483
KYYGNGVTCGKHSCSVNWGQAFECSVSHLANFGHGTC*
>Pep-2_3484
KYYGNGVTCGKHSCSVNWGQAFECSVSHLANFGHGFC*
>Pep-2_3485
KYYGNGVTCGKHSCSVNWGQAFECSVSHLANFGHGAC*
>Pep-2_3486
KYYGNGVTCGKHSCSVNWGQAFECSVSHLANFGHGPC*
>Pep-2_3487
KYYGNGVTCGKHSCSVNWGQAFECSVSHLANFGHGKR*
>Pep-2_3488
KYYGNGVTCGKHSCSVNWGQAFECSVSHLANFGHGKE*
>Pep-2_3489
KYYGNGVTCGKHSCSVNWGQAFECSVSHLANFGHGKS*
>Pep-2_3490
KYYGNGVTCGKHSCSVNWGQAFECSVSHLANFGHGKI*
>Pep-2_3491
KYYGNGVTCGKHSCSVNWGQAFECSVSHLANFGHGKG*
>Pep-2_3492
KYYGNGVTCGKHSCSVNWGQAFECSVSHLANFGHGKP*
>Pep-2_3493
KYYGNGVTCGKHSCSVNWHQAFKCSVSHLANFGHGKC*
>Pep-2_3494
KYYGNGVTCGKHSCSVNWDQAFKCSVSHLANFGHGKC*
>Pep-2_3498
KYYGNGVTCGKHSCSVNWWQAFKCSVSHLANFGHGKC*
>Pep-2_3499
KYYGNGVTCGKHSCSVNWGHAFKCSVSHLANFGHGKC*
>Pep-2_3501
KYYGNGVTCGKHSCSVNWGSAFKCSVSHLANFGHGKC*
>Pep-2_3502
KYYGNGVTCGKHSCSVNWGFAFKCSVSHLANFGHGKC*
>Pep-2_3504
KYYGNGVTCGKHSCSVNWGPAFKCSVSHLANFGHGKC*
>Pep-2_3508
KYYGNGVTCGKHSCSVNWGQLFKCSVSHLANFGHGKC*
>Pep-2_3511
KYYGNGVTCGKHSCSVNWGQAKKCSVSHLANFGHGKC*
>Pep-2_3512
KYYGNGVTCGKHSCSVNWGQAEKCSVSHLANFGHGKC*
>Pep-2_3514
KYYGNGVTCGKHSCSVNWGQAIKCSVSHLANFGHGKC*
>Pep-2_3518
KYYGNGVTCGKHSCSVNWGQAFKDSVSHLANFGHGKC*
>Pep-2_3519
KYYGNGVTCGKHSCSVNWGQAFKNSVSHLANFGHGKC*
>Pep-2_3522
KYYGNGVTCGKHSCSVNWGQAFKPSVSHLANFGHGKC*
>Pep-2_3523
KYYGNGVTCGKHSCSVNWGQAFKCRVSHLANFGHGKC*
>Pep-2_3524
KYYGNGVTCGKHSCSVNWGQAFKCEVSHLANFGHGKC*
>Pep-2_3525
KYYGNGVTCGKHSCSVNWGQAFKCNVSHLANFGHGKC*
>Pep-2_3526
KYYGNGVTCGKHSCSVNWGQAFKCMVSHLANFGHGKC*
>Pep-2_3528
KYYGNGVTCGKHSCSVNWGQAFKCCVSHLANFGHGKC*
>Pep-2_3530
KYYGNGVTCGKHSCSVNWGQAFKCSESHLANFGHGKC*
>Pep-2_3531
KYYGNGVTCGKHSCSVNWGQAFKCSSSHLANFGHGKC*
>Pep-2_3533
KYYGNGVTCGKHSCSVNWGQAFKCSGSHLANFGHGKC*
>Pep-2_3535
KYYGNGVTCGKHSCSVNWGQAFKCSVRHLANFGHGKC*
>Pep-2_3537
KYYGNGVTCGKHSCSVNWGQAFKCSVTHLANFGHGKC*
>Pep-2_3540
KYYGNGVTCGKHSCSVNWGQAFKCSVCHLANFGHGKC*
>Pep-2_3541
KYYGNGVTCGKHSCSVNWGQAFKCSVSRLANFGHGKC*
>Pep-2_3542
KYYGNGVTCGKHSCSVNWGQAFKCSVSDLANFGHGKC*
>Pep-2_3546
KYYGNGVTCGKHSCSVNWGQAFKCSVSCLANFGHGKC*
>Pep-2_3548
KYYGNGVTCGKHSCSVNWGQAFKCSVSHEANFGHGKC*
>Pep-2_3549
KYYGNGVTCGKHSCSVNWGQAFKCSVSHTANFGHGKC*
>Pep-2_3550
KYYGNGVTCGKHSCSVNWGQAFKCSVSHVANFGHGKC*
>Pep-2_3553
KYYGNGVTCGKHSCSVNWGQAFKCSVSHLRNFGHGKC*
>Pep-2_3555
KYYGNGVTCGKHSCSVNWGQAFKCSVSHLSNFGHGKC*
>Pep-2_3558
KYYGNGVTCGKHSCSVNWGQAFKCSVSHLWNFGHGKC*
>Pep-2_3559
KYYGNGVTCGKHSCSVNWGQAFKCSVSHLARFGHGKC*
>Pep-2_3560
KYYGNGVTCGKHSCSVNWGQAFKCSVSHLADFGHGKC*
>Pep-2_3561
KYYGNGVTCGKHSCSVNWGQAFKCSVSHLASFGHGKC*
>Pep-2_3562
KYYGNGVTCGKHSCSVNWGQAFKCSVSHLAVFGHGKC*
>Pep-2_3564
KYYGNGVTCGKHSCSVNWGQAFKCSVSHLAWFGHGKC*
>Pep-2_3565
KYYGNGVTCGKHSCSVNWGQAFKCSVSHLANHGHGKC*
>Pep-2_3566
KYYGNGVTCGKHSCSVNWGQAFKCSVSHLANDGHGKC*
>Pep-2_3567
KYYGNGVTCGKHSCSVNWGQAFKCSVSHLANYGHGKC*
>Pep-2_3570
KYYGNGVTCGKHSCSVNWGQAFKCSVSHLANPGHGKC*
>Pep-2_3571
KYYGNGVTCGKHSCSVNWGQAFKCSVSHLANFKHGKC*
>Pep-2_3572
KYYGNGVTCGKHSCSVNWGQAFKCSVSHLANFEHGKC*
>Pep-2_3573
KYYGNGVTCGKHSCSVNWGQAFKCSVSHLANFTHGKC*
>Pep-2_3576
KYYGNGVTCGKHSCSVNWGQAFKCSVSHLANFPHGKC*
>Pep-2_3578
KYYGNGVTCGKHSCSVNWGQAFKCSVSHLANFGEGKC*
>Pep-2_3582
KYYGNGVTCGKHSCSVNWGQAFKCSVSHLANFGWGKC*
>Pep-2_3583
KYYGNGVTCGKHSCSVNWGQAFKCSVSHLANFGHHKC*
>Pep-2_3586
KYYGNGVTCGKHSCSVNWGQAFKCSVSHLANFGHLKC*
>Pep-2_3589
KYYGNGVTCGKHSCSVNWGQAFKCSVSHLANFGHGHC*
>Pep-2_3591
KYYGNGVTCGKHSCSVNWGQAFKCSVSHLANFGHGSC*
>Pep-2_3592
KYYGNGVTCGKHSCSVNWGQAFKCSVSHLANFGHGVC*
>Pep-2_3594
KYYGNGVTCGKHSCSVNWGQAFKCSVSHLANFGHGWC*
>Pep-2_3595
KYYGNGVTCGKHSCSVNWGQAFKCSVSHLANFGHGKK*
>Pep-2_3601
KYYGNGVTCGKHSCSVNWKQAFVCSVSHLANFGHGKC*
>Pep-2_3602
KYYGNGVTCGKHSCSVNWDQAFVCSVSHLANFGHGKC*
>Pep-2_3603
KYYGNGVTCGKHSCSVNWYQAFVCSVSHLANFGHGKC*
>Pep-2_3604
KYYGNGVTCGKHSCSVNWMQAFVCSVSHLANFGHGKC*
>Pep-2_3605
KYYGNGVTCGKHSCSVNWAQAFVCSVSHLANFGHGKC*
>Pep-2_3608
KYYGNGVTCGKHSCSVNWGEAFVCSVSHLANFGHGKC*
>Pep-2_3609
KYYGNGVTCGKHSCSVNWGNAFVCSVSHLANFGHGKC*
>Pep-2_3610
KYYGNGVTCGKHSCSVNWGVAFVCSVSHLANFGHGKC*
>Pep-2_3611
KYYGNGVTCGKHSCSVNWGGAFVCSVSHLANFGHGKC*
>Pep-2_3613
KYYGNGVTCGKHSCSVNWGQRFVCSVSHLANFGHGKC*
>Pep-2_3614
KYYGNGVTCGKHSCSVNWGQEFVCSVSHLANFGHGKC*
>Pep-2_3615
KYYGNGVTCGKHSCSVNWGQNFVCSVSHLANFGHGKC*
>Pep-2_3616
KYYGNGVTCGKHSCSVNWGQLFVCSVSHLANFGHGKC*
>Pep-2_3618
KYYGNGVTCGKHSCSVNWGQCFVCSVSHLANFGHGKC*
>Pep-2_3619
KYYGNGVTCGKHSCSVNWGQAHVCSVSHLANFGHGKC*
>Pep-2_3620
KYYGNGVTCGKHSCSVNWGQAEVCSVSHLANFGHGKC*
>Pep-2_3621
KYYGNGVTCGKHSCSVNWGQAKVCSVSHLANFGHGKC*
>Pep-2_3622
KYYGNGVTCGKHSCSVNWGQAIVCSVSHLANFGHGKC*
>Pep-2_3623
KYYGNGVTCGKHSCSVNWGQAAVCSVSHLANFGHGKC*
>Pep-2_3624
KYYGNGVTCGKHSCSVNWGQAPVCSVSHLANFGHGKC*
>Pep-2_3625
KYYGNGVTCGKHSCSVNWGQAFVHSVSHLANFGHGKC*
>Pep-2_3626
KYYGNGVTCGKHSCSVNWGQAFVESVSHLANFGHGKC*
>Pep-2_3627
KYYGNGVTCGKHSCSVNWGQAFVTSVSHLANFGHGKC*
>Pep-2_3628
KYYGNGVTCGKHSCSVNWGQAFVLSVSHLANFGHGKC*
>Pep-2_3629
KYYGNGVTCGKHSCSVNWGQAFVGSVSHLANFGHGKC*
>Pep-2_3630
KYYGNGVTCGKHSCSVNWGQAFVPSVSHLANFGHGKC*
>Pep-2_3631
KYYGNGVTCGKHSCSVNWGQAFVCKVSHLANFGHGKC*
>Pep-2_3632
KYYGNGVTCGKHSCSVNWGQAFVCEVSHLANFGHGKC*
>Pep-2_3633
KYYGNGVTCGKHSCSVNWGQAFVCTVSHLANFGHGKC*
>Pep-2_3634
KYYGNGVTCGKHSCSVNWGQAFVCIVSHLANFGHGKC*
>Pep-2_3635
KYYGNGVTCGKHSCSVNWGQAFVCAVSHLANFGHGKC*
>Pep-2_3636
KYYGNGVTCGKHSCSVNWGQAFVCCVSHLANFGHGKC*
>Pep-2_3637
KYYGNGVTCGKHSCSVNWGQAFVCSKSHLANFGHGKC*
>Pep-2_3638
KYYGNGVTCGKHSCSVNWGQAFVCSDSHLANFGHGKC*
>Pep-2_3639
KYYGNGVTCGKHSCSVNWGQAFVCSNSHLANFGHGKC*
>Pep-2_3640
KYYGNGVTCGKHSCSVNWGQAFVCSFSHLANFGHGKC*
>Pep-2_3641
KYYGNGVTCGKHSCSVNWGQAFVCSASHLANFGHGKC*
>Pep-2_3642
KYYGNGVTCGKHSCSVNWGQAFVCSWSHLANFGHGKC*
>Pep-2_3643
KYYGNGVTCGKHSCSVNWGQAFVCSVRHLANFGHGKC*
>Pep-2_3644
KYYGNGVTCGKHSCSVNWGQAFVCSVDHLANFGHGKC*
>Pep-2_3645
KYYGNGVTCGKHSCSVNWGQAFVCSVKHLANFGHGKC*
>Pep-2_3646
KYYGNGVTCGKHSCSVNWGQAFVCSVMHLANFGHGKC*
>Pep-2_3647
KYYGNGVTCGKHSCSVNWGQAFVCSVAHLANFGHGKC*
>Pep-2_3648
KYYGNGVTCGKHSCSVNWGQAFVCSVWHLANFGHGKC*
>Pep-2_3649
KYYGNGVTCGKHSCSVNWGQAFVCSVSKLANFGHGKC*
>Pep-2_3650
KYYGNGVTCGKHSCSVNWGQAFVCSVSELANFGHGKC*
>Pep-2_3651
KYYGNGVTCGKHSCSVNWGQAFVCSVSYLANFGHGKC*
>Pep-2_3652
KYYGNGVTCGKHSCSVNWGQAFVCSVSILANFGHGKC*
>Pep-2_3653
KYYGNGVTCGKHSCSVNWGQAFVCSVSALANFGHGKC*
>Pep-2_3654
KYYGNGVTCGKHSCSVNWGQAFVCSVSPLANFGHGKC*
>Pep-2_3655
KYYGNGVTCGKHSCSVNWGQAFVCSVSHRANFGHGKC*
>Pep-2_3656
KYYGNGVTCGKHSCSVNWGQAFVCSVSHDANFGHGKC*
>Pep-2_3657
KYYGNGVTCGKHSCSVNWGQAFVCSVSHTANFGHGKC*
>Pep-2_3658
KYYGNGVTCGKHSCSVNWGQAFVCSVSHFANFGHGKC*
>Pep-2_3659
KYYGNGVTCGKHSCSVNWGQAFVCSVSHGANFGHGKC*
>Pep-2_3660
KYYGNGVTCGKHSCSVNWGQAFVCSVSHCANFGHGKC*
>Pep-2_3661
KYYGNGVTCGKHSCSVNWGQAFVCSVSHLHNFGHGKC*
>Pep-2_3662
KYYGNGVTCGKHSCSVNWGQAFVCSVSHLDNFGHGKC*
>Pep-2_3663
KYYGNGVTCGKHSCSVNWGQAFVCSVSHLTNFGHGKC*
>Pep-2_3664
KYYGNGVTCGKHSCSVNWGQAFVCSVSHLVNFGHGKC*
>Pep-2_3665
KYYGNGVTCGKHSCSVNWGQAFVCSVSHLGNFGHGKC*
>Pep-2_3666
KYYGNGVTCGKHSCSVNWGQAFVCSVSHLWNFGHGKC*
>Pep-2_3667
KYYGNGVTCGKHSCSVNWGQAFVCSVSHLAKFGHGKC*
>Pep-2_3668
KYYGNGVTCGKHSCSVNWGQAFVCSVSHLAEFGHGKC*
>Pep-2_3669
KYYGNGVTCGKHSCSVNWGQAFVCSVSHLASFGHGKC*
>Pep-2_3670
KYYGNGVTCGKHSCSVNWGQAFVCSVSHLAFFGHGKC*
>Pep-2_3671
KYYGNGVTCGKHSCSVNWGQAFVCSVSHLAGFGHGKC*
>Pep-2_3672
KYYGNGVTCGKHSCSVNWGQAFVCSVSHLAWFGHGKC*
>Pep-2_3673
KYYGNGVTCGKHSCSVNWGQAFVCSVSHLANHGHGKC*
>Pep-2_3674
KYYGNGVTCGKHSCSVNWGQAFVCSVSHLANDGHGKC*
>Pep-2_3675
KYYGNGVTCGKHSCSVNWGQAFVCSVSHLANTGHGKC*
>Pep-2_3676
KYYGNGVTCGKHSCSVNWGQAFVCSVSHLANIGHGKC*
>Pep-2_3677
KYYGNGVTCGKHSCSVNWGQAFVCSVSHLANAGHGKC*
>Pep-2_3678
KYYGNGVTCGKHSCSVNWGQAFVCSVSHLANWGHGKC*
>Pep-2_3679
KYYGNGVTCGKHSCSVNWGQAFVCSVSHLANFRHGKC*
>Pep-2_3680
KYYGNGVTCGKHSCSVNWGQAFVCSVSHLANFEHGKC*
>Pep-2_3681
KYYGNGVTCGKHSCSVNWGQAFVCSVSHLANFNHGKC*
>Pep-2_3682
KYYGNGVTCGKHSCSVNWGQAFVCSVSHLANFVHGKC*
>Pep-2_3683
KYYGNGVTCGKHSCSVNWGQAFVCSVSHLANFAHGKC*
>Pep-2_3684
KYYGNGVTCGKHSCSVNWGQAFVCSVSHLANFCHGKC*
>Pep-2_3685
KYYGNGVTCGKHSCSVNWGQAFVCSVSHLANFGRGKC*
>Pep-2_3686
KYYGNGVTCGKHSCSVNWGQAFVCSVSHLANFGDGKC*
>Pep-2_3687
KYYGNGVTCGKHSCSVNWGQAFVCSVSHLANFGTGKC*
>Pep-2_3688
KYYGNGVTCGKHSCSVNWGQAFVCSVSHLANFGVGKC*
>Pep-2_3689
KYYGNGVTCGKHSCSVNWGQAFVCSVSHLANFGAGKC*
>Pep-2_3690
KYYGNGVTCGKHSCSVNWGQAFVCSVSHLANFGPGKC*
>Pep-2_3691
KYYGNGVTCGKHSCSVNWGQAFVCSVSHLANFGHHKC*
>Pep-2_3692
KYYGNGVTCGKHSCSVNWGQAFVCSVSHLANFGHEKC*
>Pep-2_3693
KYYGNGVTCGKHSCSVNWGQAFVCSVSHLANFGHYKC*
>Pep-2_3694
KYYGNGVTCGKHSCSVNWGQAFVCSVSHLANFGHIKC*
>Pep-2_3695
KYYGNGVTCGKHSCSVNWGQAFVCSVSHLANFGHAKC*
>Pep-2_3696
KYYGNGVTCGKHSCSVNWGQAFVCSVSHLANFGHWKC*
>Pep-2_3697
KYYGNGVTCGKHSCSVNWGQAFVCSVSHLANFGHGHC*
>Pep-2_3698
KYYGNGVTCGKHSCSVNWGQAFVCSVSHLANFGHGDC*
>Pep-2_3699
KYYGNGVTCGKHSCSVNWGQAFVCSVSHLANFGHGTC*
>Pep-2_3700
KYYGNGVTCGKHSCSVNWGQAFVCSVSHLANFGHGLC*
>Pep-2_3701
KYYGNGVTCGKHSCSVNWGQAFVCSVSHLANFGHGGC*
>Pep-2_3702
KYYGNGVTCGKHSCSVNWGQAFVCSVSHLANFGHGPC*
>Pep-2_3703
KYYGNGVTCGKHSCSVNWGQAFVCSVSHLANFGHGKR*
>Pep-2_3704
KYYGNGVTCGKHSCSVNWGQAFVCSVSHLANFGHGKD*
>Pep-2_3705
KYYGNGVTCGKHSCSVNWGQAFVCSVSHLANFGHGKN*
>Pep-2_3706
KYYGNGVTCGKHSCSVNWGQAFVCSVSHLANFGHGKL*
>Pep-2_3707
KYYGNGVTCGKHSCSVNWGQAFVCSVSHLANFGHGKG*
>Pep-2_3708
KYYGNGVTCGKHSCSVNWGQAFVCSVSHLANFGHGKP*
>Pep-2_3709
KYYGNGVTCGKHSCSVNWKQAFACSVSHLANFGHGKC*
>Pep-2_3710
KYYGNGVTCGKHSCSVNWDQAFACSVSHLANFGHGKC*
>Pep-2_3711
KYYGNGVTCGKHSCSVNWTQAFACSVSHLANFGHGKC*
>Pep-2_3712
KYYGNGVTCGKHSCSVNWVQAFACSVSHLANFGHGKC*
>Pep-2_3714
KYYGNGVTCGKHSCSVNWWQAFACSVSHLANFGHGKC*
>Pep-2_3715
KYYGNGVTCGKHSCSVNWGRAFACSVSHLANFGHGKC*
>Pep-2_3716
KYYGNGVTCGKHSCSVNWGEAFACSVSHLANFGHGKC*
>Pep-2_3717
KYYGNGVTCGKHSCSVNWGSAFACSVSHLANFGHGKC*
>Pep-2_3718
KYYGNGVTCGKHSCSVNWGIAFACSVSHLANFGHGKC*
>Pep-2_3721
KYYGNGVTCGKHSCSVNWGQKFACSVSHLANFGHGKC*
>Pep-2_3722
KYYGNGVTCGKHSCSVNWGQEFACSVSHLANFGHGKC*
>Pep-2_3725
KYYGNGVTCGKHSCSVNWGQGFACSVSHLANFGHGKC*
>Pep-2_3726
KYYGNGVTCGKHSCSVNWGQCFACSVSHLANFGHGKC*
>Pep-2_3727
KYYGNGVTCGKHSCSVNWGQAKACSVSHLANFGHGKC*
>Pep-2_3730
KYYGNGVTCGKHSCSVNWGQAVACSVSHLANFGHGKC*
>Pep-2_3731
KYYGNGVTCGKHSCSVNWGQAGACSVSHLANFGHGKC*
>Pep-2_3732
KYYGNGVTCGKHSCSVNWGQAWACSVSHLANFGHGKC*
>Pep-2_3733
KYYGNGVTCGKHSCSVNWGQAFARSVSHLANFGHGKC*
>Pep-2_3734
KYYGNGVTCGKHSCSVNWGQAFADSVSHLANFGHGKC*
>Pep-2_3735
KYYGNGVTCGKHSCSVNWGQAFANSVSHLANFGHGKC*
>Pep-2_3736
KYYGNGVTCGKHSCSVNWGQAFAMSVSHLANFGHGKC*
>Pep-2_3737
KYYGNGVTCGKHSCSVNWGQAFAGSVSHLANFGHGKC*
>Pep-2_3738
KYYGNGVTCGKHSCSVNWGQAFAPSVSHLANFGHGKC*
>Pep-2_3739
KYYGNGVTCGKHSCSVNWGQAFACHVSHLANFGHGKC*
>Pep-2_3740
KYYGNGVTCGKHSCSVNWGQAFACEVSHLANFGHGKC*
>Pep-2_3741
KYYGNGVTCGKHSCSVNWGQAFACKVSHLANFGHGKC*
>Pep-2_3742
KYYGNGVTCGKHSCSVNWGQAFACVVSHLANFGHGKC*
>Pep-2_3743
KYYGNGVTCGKHSCSVNWGQAFACGVSHLANFGHGKC*
>Pep-2_3744
KYYGNGVTCGKHSCSVNWGQAFACWVSHLANFGHGKC*
>Pep-2_3745
KYYGNGVTCGKHSCSVNWGQAFACSRSHLANFGHGKC*
>Pep-2_3746
KYYGNGVTCGKHSCSVNWGQAFACSESHLANFGHGKC*
>Pep-2_3747
KYYGNGVTCGKHSCSVNWGQAFACSTSHLANFGHGKC*
>Pep-2_3748
KYYGNGVTCGKHSCSVNWGQAFACSISHLANFGHGKC*
>Pep-2_3749
KYYGNGVTCGKHSCSVNWGQAFACSGSHLANFGHGKC*
>Pep-2_3750
KYYGNGVTCGKHSCSVNWGQAFACSCSHLANFGHGKC*
>Pep-2_3751
KYYGNGVTCGKHSCSVNWGQAFACSVKHLANFGHGKC*
>Pep-2_3752
KYYGNGVTCGKHSCSVNWGQAFACSVDHLANFGHGKC*
>Pep-2_3754
KYYGNGVTCGKHSCSVNWGQAFACSVMHLANFGHGKC*
>Pep-2_3755
KYYGNGVTCGKHSCSVNWGQAFACSVGHLANFGHGKC*
>Pep-2_3756
KYYGNGVTCGKHSCSVNWGQAFACSVCHLANFGHGKC*
>Pep-2_3757
KYYGNGVTCGKHSCSVNWGQAFACSVSRLANFGHGKC*
>Pep-2_3758
KYYGNGVTCGKHSCSVNWGQAFACSVSDLANFGHGKC*
>Pep-2_3759
KYYGNGVTCGKHSCSVNWGQAFACSVSYLANFGHGKC*
>Pep-2_3760
KYYGNGVTCGKHSCSVNWGQAFACSVSFLANFGHGKC*
>Pep-2_3761
KYYGNGVTCGKHSCSVNWGQAFACSVSALANFGHGKC*
>Pep-2_3762
KYYGNGVTCGKHSCSVNWGQAFACSVSWLANFGHGKC*
>Pep-2_3763
KYYGNGVTCGKHSCSVNWGQAFACSVSHKANFGHGKC*
>Pep-2_3764
KYYGNGVTCGKHSCSVNWGQAFACSVSHDANFGHGKC*
>Pep-2_3765
KYYGNGVTCGKHSCSVNWGQAFACSVSHSANFGHGKC*
>Pep-2_3766
KYYGNGVTCGKHSCSVNWGQAFACSVSHVANFGHGKC*
>Pep-2_3767
KYYGNGVTCGKHSCSVNWGQAFACSVSHAANFGHGKC*
>Pep-2_3768
KYYGNGVTCGKHSCSVNWGQAFACSVSHWANFGHGKC*
>Pep-2_3769
KYYGNGVTCGKHSCSVNWGQAFACSVSHLHNFGHGKC*
>Pep-2_3770
KYYGNGVTCGKHSCSVNWGQAFACSVSHLDNFGHGKC*
>Pep-2_3771
KYYGNGVTCGKHSCSVNWGQAFACSVSHLKNFGHGKC*
>Pep-2_3772
KYYGNGVTCGKHSCSVNWGQAFACSVSHLINFGHGKC*
>Pep-2_3773
KYYGNGVTCGKHSCSVNWGQAFACSVSHLGNFGHGKC*
>Pep-2_3774
KYYGNGVTCGKHSCSVNWGQAFACSVSHLPNFGHGKC*
>Pep-2_3775
KYYGNGVTCGKHSCSVNWGQAFACSVSHLARFGHGKC*
>Pep-2_3776
KYYGNGVTCGKHSCSVNWGQAFACSVSHLADFGHGKC*
>Pep-2_3777
KYYGNGVTCGKHSCSVNWGQAFACSVSHLASFGHGKC*
>Pep-2_3778
KYYGNGVTCGKHSCSVNWGQAFACSVSHLAMFGHGKC*
>Pep-2_3779
KYYGNGVTCGKHSCSVNWGQAFACSVSHLAGFGHGKC*
>Pep-2_3780
KYYGNGVTCGKHSCSVNWGQAFACSVSHLAPFGHGKC*
>Pep-2_3781
KYYGNGVTCGKHSCSVNWGQAFACSVSHLANHGHGKC*
>Pep-2_3782
KYYGNGVTCGKHSCSVNWGQAFACSVSHLANDGHGKC*
>Pep-2_3783
KYYGNGVTCGKHSCSVNWGQAFACSVSHLANSGHGKC*
>Pep-2_3784
KYYGNGVTCGKHSCSVNWGQAFACSVSHLANVGHGKC*
>Pep-2_3785
KYYGNGVTCGKHSCSVNWGQAFACSVSHLANAGHGKC*
>Pep-2_3786
KYYGNGVTCGKHSCSVNWGQAFACSVSHLANWGHGKC*
>Pep-2_3787
KYYGNGVTCGKHSCSVNWGQAFACSVSHLANFHHGKC*
>Pep-2_3788
KYYGNGVTCGKHSCSVNWGQAFACSVSHLANFDHGKC*
>Pep-2_3789
KYYGNGVTCGKHSCSVNWGQAFACSVSHLANFKHGKC*
>Pep-2_3790
KYYGNGVTCGKHSCSVNWGQAFACSVSHLANFMHGKC*
>Pep-2_3791
KYYGNGVTCGKHSCSVNWGQAFACSVSHLANFAHGKC*
>Pep-2_3792
KYYGNGVTCGKHSCSVNWGQAFACSVSHLANFCHGKC*
>Pep-2_3793
KYYGNGVTCGKHSCSVNWGQAFACSVSHLANFGRGKC*
>Pep-2_3794
KYYGNGVTCGKHSCSVNWGQAFACSVSHLANFGDGKC*
>Pep-2_3795
KYYGNGVTCGKHSCSVNWGQAFACSVSHLANFGYGKC*
>Pep-2_3796
KYYGNGVTCGKHSCSVNWGQAFACSVSHLANFGLGKC*
>Pep-2_3797
KYYGNGVTCGKHSCSVNWGQAFACSVSHLANFGAGKC*
>Pep-2_3798
KYYGNGVTCGKHSCSVNWGQAFACSVSHLANFGPGKC*
>Pep-2_3799
KYYGNGVTCGKHSCSVNWGQAFACSVSHLANFGHKKC*
>Pep-2_3800
KYYGNGVTCGKHSCSVNWGQAFACSVSHLANFGHEKC*
>Pep-2_3801
KYYGNGVTCGKHSCSVNWGQAFACSVSHLANFGHYKC*
>Pep-2_3802
KYYGNGVTCGKHSCSVNWGQAFACSVSHLANFGHVKC*
>Pep-2_3803
KYYGNGVTCGKHSCSVNWGQAFACSVSHLANFGHAKC*
>Pep-2_3804
KYYGNGVTCGKHSCSVNWGQAFACSVSHLANFGHCKC*
>Pep-2_3805
KYYGNGVTCGKHSCSVNWGQAFACSVSHLANFGHGRC*
>Pep-2_3806
KYYGNGVTCGKHSCSVNWGQAFACSVSHLANFGHGDC*
>Pep-2_3807
KYYGNGVTCGKHSCSVNWGQAFACSVSHLANFGHGNC*
>Pep-2_3808
KYYGNGVTCGKHSCSVNWGQAFACSVSHLANFGHGFC*
>Pep-2_3809
KYYGNGVTCGKHSCSVNWGQAFACSVSHLANFGHGGC*
>Pep-2_3810
KYYGNGVTCGKHSCSVNWGQAFACSVSHLANFGHGPC*
>Pep-2_3811
KYYGNGVTCGKHSCSVNWGQAFACSVSHLANFGHGKR*
>Pep-2_3812
KYYGNGVTCGKHSCSVNWGQAFACSVSHLANFGHGKE*
>Pep-2_3813
KYYGNGVTCGKHSCSVNWGQAFACSVSHLANFGHGKN*
>Pep-2_3814
KYYGNGVTCGKHSCSVNWGQAFACSVSHLANFGHGKV*
>Pep-2_3815
KYYGNGVTCGKHSCSVNWGQAFACSVSHLANFGHGKA*
>Pep-2_3816
KYYGNGVTCGKHSCSVNWGQAFACSVSHLANFGHGKW*
>Pep-2_3817
KYYGNGVTCGKHSCSVNWRQAFWCSVSHLANFGHGKC*
>Pep-2_3819
KYYGNGVTCGKHSCSVNWKQAFWCSVSHLANFGHGKC*
>Pep-2_3820
KYYGNGVTCGKHSCSVNWMQAFWCSVSHLANFGHGKC*
>Pep-2_3821
KYYGNGVTCGKHSCSVNWAQAFWCSVSHLANFGHGKC*
>Pep-2_3824
KYYGNGVTCGKHSCSVNWGEAFWCSVSHLANFGHGKC*
>Pep-2_3825
KYYGNGVTCGKHSCSVNWGSAFWCSVSHLANFGHGKC*
>Pep-2_3826
KYYGNGVTCGKHSCSVNWGIAFWCSVSHLANFGHGKC*
>Pep-2_3827
KYYGNGVTCGKHSCSVNWGAAFWCSVSHLANFGHGKC*
>Pep-2_3828
KYYGNGVTCGKHSCSVNWGCAFWCSVSHLANFGHGKC*
>Pep-2_3829
KYYGNGVTCGKHSCSVNWGQRFWCSVSHLANFGHGKC*
>Pep-2_3830
KYYGNGVTCGKHSCSVNWGQEFWCSVSHLANFGHGKC*
>Pep-2_3831
KYYGNGVTCGKHSCSVNWGQTFWCSVSHLANFGHGKC*
>Pep-2_3832
KYYGNGVTCGKHSCSVNWGQIFWCSVSHLANFGHGKC*
>Pep-2_3833
KYYGNGVTCGKHSCSVNWGQGFWCSVSHLANFGHGKC*
>Pep-2_3835
KYYGNGVTCGKHSCSVNWGQARWCSVSHLANFGHGKC*
>Pep-2_3837
KYYGNGVTCGKHSCSVNWGQATWCSVSHLANFGHGKC*
>Pep-2_3838
KYYGNGVTCGKHSCSVNWGQAVWCSVSHLANFGHGKC*
>Pep-2_3839
KYYGNGVTCGKHSCSVNWGQAGWCSVSHLANFGHGKC*
>Pep-2_3840
KYYGNGVTCGKHSCSVNWGQAWWCSVSHLANFGHGKC*
>Pep-2_3841
KYYGNGVTCGKHSCSVNWGQAFWKSVSHLANFGHGKC*
>Pep-2_3842
KYYGNGVTCGKHSCSVNWGQAFWESVSHLANFGHGKC*
>Pep-2_3843
KYYGNGVTCGKHSCSVNWGQAFWTSVSHLANFGHGKC*
>Pep-2_3844
KYYGNGVTCGKHSCSVNWGQAFWISVSHLANFGHGKC*
>Pep-2_3845
KYYGNGVTCGKHSCSVNWGQAFWASVSHLANFGHGKC*
>Pep-2_3846
KYYGNGVTCGKHSCSVNWGQAFWWSVSHLANFGHGKC*
>Pep-2_3847
KYYGNGVTCGKHSCSVNWGQAFWCKVSHLANFGHGKC*
>Pep-2_3848
KYYGNGVTCGKHSCSVNWGQAFWCEVSHLANFGHGKC*
>Pep-2_3849
KYYGNGVTCGKHSCSVNWGQAFWCNVSHLANFGHGKC*
>Pep-2_3850
KYYGNGVTCGKHSCSVNWGQAFWCVVSHLANFGHGKC*
>Pep-2_3851
KYYGNGVTCGKHSCSVNWGQAFWCAVSHLANFGHGKC*
>Pep-2_3852
KYYGNGVTCGKHSCSVNWGQAFWCWVSHLANFGHGKC*
>Pep-2_3853
KYYGNGVTCGKHSCSVNWGQAFWCSRSHLANFGHGKC*
>Pep-2_3854
KYYGNGVTCGKHSCSVNWGQAFWCSESHLANFGHGKC*
>Pep-2_3855
KYYGNGVTCGKHSCSVNWGQAFWCSSSHLANFGHGKC*
>Pep-2_3856
KYYGNGVTCGKHSCSVNWGQAFWCSMSHLANFGHGKC*
>Pep-2_3857
KYYGNGVTCGKHSCSVNWGQAFWCSGSHLANFGHGKC*
>Pep-2_3858
KYYGNGVTCGKHSCSVNWGQAFWCSWSHLANFGHGKC*
>Pep-2_3859
KYYGNGVTCGKHSCSVNWGQAFWCSVHHLANFGHGKC*
>Pep-2_3860
KYYGNGVTCGKHSCSVNWGQAFWCSVDHLANFGHGKC*
>Pep-2_3861
KYYGNGVTCGKHSCSVNWGQAFWCSVNHLANFGHGKC*
>Pep-2_3862
KYYGNGVTCGKHSCSVNWGQAFWCSVMHLANFGHGKC*
>Pep-2_3863
KYYGNGVTCGKHSCSVNWGQAFWCSVGHLANFGHGKC*
>Pep-2_3864
KYYGNGVTCGKHSCSVNWGQAFWCSVCHLANFGHGKC*
>Pep-2_3865
KYYGNGVTCGKHSCSVNWGQAFWCSVSKLANFGHGKC*
>Pep-2_3866
KYYGNGVTCGKHSCSVNWGQAFWCSVSELANFGHGKC*
>Pep-2_3868
KYYGNGVTCGKHSCSVNWGQAFWCSVSMLANFGHGKC*
>Pep-2_3869
KYYGNGVTCGKHSCSVNWGQAFWCSVSGLANFGHGKC*
>Pep-2_3870
KYYGNGVTCGKHSCSVNWGQAFWCSVSPLANFGHGKC*
>Pep-2_3871
KYYGNGVTCGKHSCSVNWGQAFWCSVSHRANFGHGKC*
>Pep-2_3872
KYYGNGVTCGKHSCSVNWGQAFWCSVSHDANFGHGKC*
>Pep-2_3873
KYYGNGVTCGKHSCSVNWGQAFWCSVSHTANFGHGKC*
>Pep-2_3874
KYYGNGVTCGKHSCSVNWGQAFWCSVSHVANFGHGKC*
>Pep-2_3875
KYYGNGVTCGKHSCSVNWGQAFWCSVSHGANFGHGKC*
>Pep-2_3876
KYYGNGVTCGKHSCSVNWGQAFWCSVSHCANFGHGKC*
>Pep-2_3877
KYYGNGVTCGKHSCSVNWGQAFWCSVSHLKNFGHGKC*
>Pep-2_3878
KYYGNGVTCGKHSCSVNWGQAFWCSVSHLENFGHGKC*
>Pep-2_3879
KYYGNGVTCGKHSCSVNWGQAFWCSVSHLSNFGHGKC*
>Pep-2_3880
KYYGNGVTCGKHSCSVNWGQAFWCSVSHLFNFGHGKC*
>Pep-2_3881
KYYGNGVTCGKHSCSVNWGQAFWCSVSHLGNFGHGKC*
>Pep-2_3882
KYYGNGVTCGKHSCSVNWGQAFWCSVSHLPNFGHGKC*
>Pep-2_3883
KYYGNGVTCGKHSCSVNWGQAFWCSVSHLAKFGHGKC*
>Pep-2_3884
KYYGNGVTCGKHSCSVNWGQAFWCSVSHLADFGHGKC*
>Pep-2_3885
KYYGNGVTCGKHSCSVNWGQAFWCSVSHLAYFGHGKC*
>Pep-2_3886
KYYGNGVTCGKHSCSVNWGQAFWCSVSHLAVFGHGKC*
>Pep-2_3887
KYYGNGVTCGKHSCSVNWGQAFWCSVSHLAAFGHGKC*
>Pep-2_3888
KYYGNGVTCGKHSCSVNWGQAFWCSVSHLAPFGHGKC*
>Pep-2_3889
KYYGNGVTCGKHSCSVNWGQAFWCSVSHLANHGHGKC*
>Pep-2_3890
KYYGNGVTCGKHSCSVNWGQAFWCSVSHLANDGHGKC*
>Pep-2_3891
KYYGNGVTCGKHSCSVNWGQAFWCSVSHLANYGHGKC*
>Pep-2_3892
KYYGNGVTCGKHSCSVNWGQAFWCSVSHLANMGHGKC*
>Pep-2_3893
KYYGNGVTCGKHSCSVNWGQAFWCSVSHLANAGHGKC*
>Pep-2_3894
KYYGNGVTCGKHSCSVNWGQAFWCSVSHLANPGHGKC*
>Pep-2_3895
KYYGNGVTCGKHSCSVNWGQAFWCSVSHLANFHHGKC*
>Pep-2_3896
KYYGNGVTCGKHSCSVNWGQAFWCSVSHLANFEHGKC*
>Pep-2_3897
KYYGNGVTCGKHSCSVNWGQAFWCSVSHLANFYHGKC*
>Pep-2_3898
KYYGNGVTCGKHSCSVNWGQAFWCSVSHLANFIHGKC*
>Pep-2_3899
KYYGNGVTCGKHSCSVNWGQAFWCSVSHLANFAHGKC*
>Pep-2_3900
KYYGNGVTCGKHSCSVNWGQAFWCSVSHLANFPHGKC*
>Pep-2_3901
KYYGNGVTCGKHSCSVNWGQAFWCSVSHLANFGKGKC*
>Pep-2_3902
KYYGNGVTCGKHSCSVNWGQAFWCSVSHLANFGEGKC*
>Pep-2_3904
KYYGNGVTCGKHSCSVNWGQAFWCSVSHLANFGLGKC*
>Pep-2_3905
KYYGNGVTCGKHSCSVNWGQAFWCSVSHLANFGGGKC*
>Pep-2_3906
KYYGNGVTCGKHSCSVNWGQAFWCSVSHLANFGCGKC*
>Pep-2_3907
KYYGNGVTCGKHSCSVNWGQAFWCSVSHLANFGHRKC*
>Pep-2_3908
KYYGNGVTCGKHSCSVNWGQAFWCSVSHLANFGHDKC*
>Pep-2_3909
KYYGNGVTCGKHSCSVNWGQAFWCSVSHLANFGHYKC*
>Pep-2_3910
KYYGNGVTCGKHSCSVNWGQAFWCSVSHLANFGHFKC*
>Pep-2_3911
KYYGNGVTCGKHSCSVNWGQAFWCSVSHLANFGHAKC*
>Pep-2_3912
KYYGNGVTCGKHSCSVNWGQAFWCSVSHLANFGHCKC*
>Pep-2_3913
KYYGNGVTCGKHSCSVNWGQAFWCSVSHLANFGHGRC*
>Pep-2_3914
KYYGNGVTCGKHSCSVNWGQAFWCSVSHLANFGHGEC*
>Pep-2_3915
KYYGNGVTCGKHSCSVNWGQAFWCSVSHLANFGHGSC*
>Pep-2_3916
KYYGNGVTCGKHSCSVNWGQAFWCSVSHLANFGHGMC*
>Pep-2_3917
KYYGNGVTCGKHSCSVNWGQAFWCSVSHLANFGHGAC*
>Pep-2_3918
KYYGNGVTCGKHSCSVNWGQAFWCSVSHLANFGHGCC*
>Pep-2_3919
KYYGNGVTCGKHSCSVNWGQAFWCSVSHLANFGHGKK*
>Pep-2_3920
KYYGNGVTCGKHSCSVNWGQAFWCSVSHLANFGHGKE*
>Pep-2_3921
KYYGNGVTCGKHSCSVNWGQAFWCSVSHLANFGHGKS*
>Pep-2_3922
KYYGNGVTCGKHSCSVNWGQAFWCSVSHLANFGHGKI*
>Pep-2_3923
KYYGNGVTCGKHSCSVNWGQAFWCSVSHLANFGHGKG*
>Pep-2_3924
KYYGNGVTCGKHSCSVNWGQAFWCSVSHLANFGHGKW*
>Pep-2_3925
KYYGNGVTCGKHSCSVNWRQAFSHSVSHLANFGHGKC*
>Pep-2_3926
KYYGNGVTCGKHSCSVNWDQAFSHSVSHLANFGHGKC*
>Pep-2_3927
KYYGNGVTCGKHSCSVNWKQAFSHSVSHLANFGHGKC*
>Pep-2_3928
KYYGNGVTCGKHSCSVNWLQAFSHSVSHLANFGHGKC*
>Pep-2_3929
KYYGNGVTCGKHSCSVNWAQAFSHSVSHLANFGHGKC*
>Pep-2_3930
KYYGNGVTCGKHSCSVNWPQAFSHSVSHLANFGHGKC*
>Pep-2_3931
KYYGNGVTCGKHSCSVNWGKAFSHSVSHLANFGHGKC*
>Pep-2_3932
KYYGNGVTCGKHSCSVNWGEAFSHSVSHLANFGHGKC*
>Pep-2_3933
KYYGNGVTCGKHSCSVNWGSAFSHSVSHLANFGHGKC*
>Pep-2_3934
KYYGNGVTCGKHSCSVNWGFAFSHSVSHLANFGHGKC*
>Pep-2_3935
KYYGNGVTCGKHSCSVNWGGAFSHSVSHLANFGHGKC*
>Pep-2_3938
KYYGNGVTCGKHSCSVNWGQDFSHSVSHLANFGHGKC*
>Pep-2_3939
KYYGNGVTCGKHSCSVNWGQTFSHSVSHLANFGHGKC*
>Pep-2_3941
KYYGNGVTCGKHSCSVNWGQGFSHSVSHLANFGHGKC*
>Pep-2_3942
KYYGNGVTCGKHSCSVNWGQCFSHSVSHLANFGHGKC*
>Pep-2_3943
KYYGNGVTCGKHSCSVNWGQAKSHSVSHLANFGHGKC*
>Pep-2_3946
KYYGNGVTCGKHSCSVNWGQAMSHSVSHLANFGHGKC*
>Pep-2_3947
KYYGNGVTCGKHSCSVNWGQAGSHSVSHLANFGHGKC*
>Pep-2_3948
KYYGNGVTCGKHSCSVNWGQACSHSVSHLANFGHGKC*
>Pep-2_3949
KYYGNGVTCGKHSCSVNWGQAFKHSVSHLANFGHGKC*
>Pep-2_3951
KYYGNGVTCGKHSCSVNWGQAFYHSVSHLANFGHGKC*
>Pep-2_3952
KYYGNGVTCGKHSCSVNWGQAFIHSVSHLANFGHGKC*
>Pep-2_3953
KYYGNGVTCGKHSCSVNWGQAFAHSVSHLANFGHGKC*
>Pep-2_3954
KYYGNGVTCGKHSCSVNWGQAFWHSVSHLANFGHGKC*
>Pep-2_3955
KYYGNGVTCGKHSCSVNWGQAFSHKVSHLANFGHGKC*
>Pep-2_3956
KYYGNGVTCGKHSCSVNWGQAFSHEVSHLANFGHGKC*
>Pep-2_3957
KYYGNGVTCGKHSCSVNWGQAFSHNVSHLANFGHGKC*
>Pep-2_3958
KYYGNGVTCGKHSCSVNWGQAFSHFVSHLANFGHGKC*
>Pep-2_3959
KYYGNGVTCGKHSCSVNWGQAFSHGVSHLANFGHGKC*
>Pep-2_3960
KYYGNGVTCGKHSCSVNWGQAFSHWVSHLANFGHGKC*
>Pep-2_3961
KYYGNGVTCGKHSCSVNWGQAFSHSRSHLANFGHGKC*
>Pep-2_3962
KYYGNGVTCGKHSCSVNWGQAFSHSESHLANFGHGKC*
>Pep-2_3963
KYYGNGVTCGKHSCSVNWGQAFSHSKSHLANFGHGKC*
>Pep-2_3964
KYYGNGVTCGKHSCSVNWGQAFSHSFSHLANFGHGKC*
>Pep-2_3965
KYYGNGVTCGKHSCSVNWGQAFSHSASHLANFGHGKC*
>Pep-2_3966
KYYGNGVTCGKHSCSVNWGQAFSHSPSHLANFGHGKC*
>Pep-2_3967
KYYGNGVTCGKHSCSVNWGQAFSHSVKHLANFGHGKC*
>Pep-2_3968
KYYGNGVTCGKHSCSVNWGQAFSHSVEHLANFGHGKC*
>Pep-2_3969
KYYGNGVTCGKHSCSVNWGQAFSHSVYHLANFGHGKC*
>Pep-2_3970
KYYGNGVTCGKHSCSVNWGQAFSHSVIHLANFGHGKC*
>Pep-2_3971
KYYGNGVTCGKHSCSVNWGQAFSHSVAHLANFGHGKC*
>Pep-2_3972
KYYGNGVTCGKHSCSVNWGQAFSHSVWHLANFGHGKC*
>Pep-2_3973
KYYGNGVTCGKHSCSVNWGQAFSHSVSKLANFGHGKC*
>Pep-2_3974
KYYGNGVTCGKHSCSVNWGQAFSHSVSELANFGHGKC*
>Pep-2_3975
KYYGNGVTCGKHSCSVNWGQAFSHSVSNLANFGHGKC*
>Pep-2_3976
KYYGNGVTCGKHSCSVNWGQAFSHSVSMLANFGHGKC*
>Pep-2_3977
KYYGNGVTCGKHSCSVNWGQAFSHSVSGLANFGHGKC*
>Pep-2_3978
KYYGNGVTCGKHSCSVNWGQAFSHSVSCLANFGHGKC*
>Pep-2_3979
KYYGNGVTCGKHSCSVNWGQAFSHSVSHHANFGHGKC*
>Pep-2_3980
KYYGNGVTCGKHSCSVNWGQAFSHSVSHEANFGHGKC*
>Pep-2_3981
KYYGNGVTCGKHSCSVNWGQAFSHSVSHKANFGHGKC*
>Pep-2_3982
KYYGNGVTCGKHSCSVNWGQAFSHSVSHFANFGHGKC*
>Pep-2_3983
KYYGNGVTCGKHSCSVNWGQAFSHSVSHAANFGHGKC*
>Pep-2_3984
KYYGNGVTCGKHSCSVNWGQAFSHSVSHCANFGHGKC*
>Pep-2_3985
KYYGNGVTCGKHSCSVNWGQAFSHSVSHLHNFGHGKC*
>Pep-2_3986
KYYGNGVTCGKHSCSVNWGQAFSHSVSHLDNFGHGKC*
>Pep-2_3987
KYYGNGVTCGKHSCSVNWGQAFSHSVSHLKNFGHGKC*
>Pep-2_3988
KYYGNGVTCGKHSCSVNWGQAFSHSVSHLMNFGHGKC*
>Pep-2_3989
KYYGNGVTCGKHSCSVNWGQAFSHSVSHLGNFGHGKC*
>Pep-2_3990
KYYGNGVTCGKHSCSVNWGQAFSHSVSHLPNFGHGKC*
>Pep-2_3991
KYYGNGVTCGKHSCSVNWGQAFSHSVSHLAHFGHGKC*
>Pep-2_3992
KYYGNGVTCGKHSCSVNWGQAFSHSVSHLADFGHGKC*
>Pep-2_3993
KYYGNGVTCGKHSCSVNWGQAFSHSVSHLATFGHGKC*
>Pep-2_3994
KYYGNGVTCGKHSCSVNWGQAFSHSVSHLAVFGHGKC*
>Pep-2_3995
KYYGNGVTCGKHSCSVNWGQAFSHSVSHLAAFGHGKC*
>Pep-2_3996
KYYGNGVTCGKHSCSVNWGQAFSHSVSHLAWFGHGKC*
>Pep-2_3997
KYYGNGVTCGKHSCSVNWGQAFSHSVSHLANHGHGKC*
>Pep-2_3998
KYYGNGVTCGKHSCSVNWGQAFSHSVSHLANEGHGKC*
>Pep-2_3999
KYYGNGVTCGKHSCSVNWGQAFSHSVSHLANNGHGKC*
>Pep-2_4000
KYYGNGVTCGKHSCSVNWGQAFSHSVSHLANMGHGKC*
>Pep-2_4001
KYYGNGVTCGKHSCSVNWGQAFSHSVSHLANAGHGKC*
>Pep-2_4002
KYYGNGVTCGKHSCSVNWGQAFSHSVSHLANCGHGKC*
>Pep-2_4003
KYYGNGVTCGKHSCSVNWGQAFSHSVSHLANFRHGKC*
>Pep-2_4004
KYYGNGVTCGKHSCSVNWGQAFSHSVSHLANFEHGKC*
>Pep-2_4005
KYYGNGVTCGKHSCSVNWGQAFSHSVSHLANFTHGKC*
>Pep-2_4006
KYYGNGVTCGKHSCSVNWGQAFSHSVSHLANFVHGKC*
>Pep-2_4007
KYYGNGVTCGKHSCSVNWGQAFSHSVSHLANFAHGKC*
>Pep-2_4008
KYYGNGVTCGKHSCSVNWGQAFSHSVSHLANFCHGKC*
>Pep-2_4009
KYYGNGVTCGKHSCSVNWGQAFSHSVSHLANFGKGKC*
>Pep-2_4010
KYYGNGVTCGKHSCSVNWGQAFSHSVSHLANFGEGKC*
>Pep-2_4012
KYYGNGVTCGKHSCSVNWGQAFSHSVSHLANFGMGKC*
>Pep-2_4013
KYYGNGVTCGKHSCSVNWGQAFSHSVSHLANFGAGKC*
>Pep-2_4014
KYYGNGVTCGKHSCSVNWGQAFSHSVSHLANFGWGKC*
>Pep-2_4015
KYYGNGVTCGKHSCSVNWGQAFSHSVSHLANFGHRKC*
>Pep-2_4016
KYYGNGVTCGKHSCSVNWGQAFSHSVSHLANFGHEKC*
>Pep-2_4017
KYYGNGVTCGKHSCSVNWGQAFSHSVSHLANFGHKKC*
>Pep-2_4018
KYYGNGVTCGKHSCSVNWGQAFSHSVSHLANFGHFKC*
>Pep-2_4019
KYYGNGVTCGKHSCSVNWGQAFSHSVSHLANFGHAKC*
>Pep-2_4020
KYYGNGVTCGKHSCSVNWGQAFSHSVSHLANFGHPKC*
>Pep-2_4021
KYYGNGVTCGKHSCSVNWGQAFSHSVSHLANFGHGRC*
>Pep-2_4022
KYYGNGVTCGKHSCSVNWGQAFSHSVSHLANFGHGEC*
>Pep-2_4023
KYYGNGVTCGKHSCSVNWGQAFSHSVSHLANFGHGSC*
>Pep-2_4024
KYYGNGVTCGKHSCSVNWGQAFSHSVSHLANFGHGMC*
>Pep-2_4025
KYYGNGVTCGKHSCSVNWGQAFSHSVSHLANFGHGAC*
>Pep-2_4026
KYYGNGVTCGKHSCSVNWGQAFSHSVSHLANFGHGCC*
>Pep-2_4027
KYYGNGVTCGKHSCSVNWGQAFSHSVSHLANFGHGKK*
>Pep-2_4028
KYYGNGVTCGKHSCSVNWGQAFSHSVSHLANFGHGKE*
>Pep-2_4029
KYYGNGVTCGKHSCSVNWGQAFSHSVSHLANFGHGKN*
>Pep-2_4030
KYYGNGVTCGKHSCSVNWGQAFSHSVSHLANFGHGKL*
>Pep-2_4031
KYYGNGVTCGKHSCSVNWGQAFSHSVSHLANFGHGKG*
>Pep-2_4032
KYYGNGVTCGKHSCSVNWGQAFSHSVSHLANFGHGKW*
>Pep-2_4033
KYYGNGVTCGKHSCSVNWRQAFSESVSHLANFGHGKC*
>Pep-2_4034
KYYGNGVTCGKHSCSVNWEQAFSESVSHLANFGHGKC*
>Pep-2_4035
KYYGNGVTCGKHSCSVNWKQAFSESVSHLANFGHGKC*
>Pep-2_4036
KYYGNGVTCGKHSCSVNWVQAFSESVSHLANFGHGKC*
>Pep-2_4037
KYYGNGVTCGKHSCSVNWAQAFSESVSHLANFGHGKC*
>Pep-2_4038
KYYGNGVTCGKHSCSVNWCQAFSESVSHLANFGHGKC*
>Pep-2_4039
KYYGNGVTCGKHSCSVNWGHAFSESVSHLANFGHGKC*
>Pep-2_4040
KYYGNGVTCGKHSCSVNWGEAFSESVSHLANFGHGKC*
>Pep-2_4042
KYYGNGVTCGKHSCSVNWGLAFSESVSHLANFGHGKC*
>Pep-2_4044
KYYGNGVTCGKHSCSVNWGPAFSESVSHLANFGHGKC*
>Pep-2_4045
KYYGNGVTCGKHSCSVNWGQKFSESVSHLANFGHGKC*
>Pep-2_4046
KYYGNGVTCGKHSCSVNWGQDFSESVSHLANFGHGKC*
>Pep-2_4047
KYYGNGVTCGKHSCSVNWGQSFSESVSHLANFGHGKC*
>Pep-2_4048
KYYGNGVTCGKHSCSVNWGQLFSESVSHLANFGHGKC*
>Pep-2_4050
KYYGNGVTCGKHSCSVNWGQPFSESVSHLANFGHGKC*
>Pep-2_4051
KYYGNGVTCGKHSCSVNWGQARSESVSHLANFGHGKC*
>Pep-2_4052
KYYGNGVTCGKHSCSVNWGQADSESVSHLANFGHGKC*
>Pep-2_4053
KYYGNGVTCGKHSCSVNWGQATSESVSHLANFGHGKC*
>Pep-2_4054
KYYGNGVTCGKHSCSVNWGQAMSESVSHLANFGHGKC*
>Pep-2_4055
KYYGNGVTCGKHSCSVNWGQAASESVSHLANFGHGKC*
>Pep-2_4056
KYYGNGVTCGKHSCSVNWGQACSESVSHLANFGHGKC*
>Pep-2_4058
KYYGNGVTCGKHSCSVNWGQAFDESVSHLANFGHGKC*
>Pep-2_4059
KYYGNGVTCGKHSCSVNWGQAFYESVSHLANFGHGKC*
>Pep-2_4060
KYYGNGVTCGKHSCSVNWGQAFMESVSHLANFGHGKC*
>Pep-2_4061
KYYGNGVTCGKHSCSVNWGQAFAESVSHLANFGHGKC*
>Pep-2_4062
KYYGNGVTCGKHSCSVNWGQAFCESVSHLANFGHGKC*
>Pep-2_4063
KYYGNGVTCGKHSCSVNWGQAFSEHVSHLANFGHGKC*
>Pep-2_4064
KYYGNGVTCGKHSCSVNWGQAFSEEVSHLANFGHGKC*
>Pep-2_4065
KYYGNGVTCGKHSCSVNWGQAFSEKVSHLANFGHGKC*
>Pep-2_4066
KYYGNGVTCGKHSCSVNWGQAFSELVSHLANFGHGKC*
>Pep-2_4067
KYYGNGVTCGKHSCSVNWGQAFSEGVSHLANFGHGKC*
>Pep-2_4068
KYYGNGVTCGKHSCSVNWGQAFSEPVSHLANFGHGKC*
>Pep-2_4069
KYYGNGVTCGKHSCSVNWGQAFSESHSHLANFGHGKC*
>Pep-2_4070
KYYGNGVTCGKHSCSVNWGQAFSESESHLANFGHGKC*
>Pep-2_4071
KYYGNGVTCGKHSCSVNWGQAFSESSSHLANFGHGKC*
>Pep-2_4072
KYYGNGVTCGKHSCSVNWGQAFSESLSHLANFGHGKC*
>Pep-2_4073
KYYGNGVTCGKHSCSVNWGQAFSESGSHLANFGHGKC*
>Pep-2_4074
KYYGNGVTCGKHSCSVNWGQAFSESPSHLANFGHGKC*
>Pep-2_4075
KYYGNGVTCGKHSCSVNWGQAFSESVHHLANFGHGKC*
>Pep-2_4076
KYYGNGVTCGKHSCSVNWGQAFSESVEHLANFGHGKC*
>Pep-2_4077
KYYGNGVTCGKHSCSVNWGQAFSESVNHLANFGHGKC*
>Pep-2_4078
KYYGNGVTCGKHSCSVNWGQAFSESVLHLANFGHGKC*
>Pep-2_4079
KYYGNGVTCGKHSCSVNWGQAFSESVGHLANFGHGKC*
>Pep-2_4080
KYYGNGVTCGKHSCSVNWGQAFSESVCHLANFGHGKC*
>Pep-2_4081
KYYGNGVTCGKHSCSVNWGQAFSESVSRLANFGHGKC*
>Pep-2_4082
KYYGNGVTCGKHSCSVNWGQAFSESVSDLANFGHGKC*
>Pep-2_4083
KYYGNGVTCGKHSCSVNWGQAFSESVSKLANFGHGKC*
>Pep-2_4084
KYYGNGVTCGKHSCSVNWGQAFSESVSFLANFGHGKC*
>Pep-2_4085
KYYGNGVTCGKHSCSVNWGQAFSESVSALANFGHGKC*
>Pep-2_4086
KYYGNGVTCGKHSCSVNWGQAFSESVSPLANFGHGKC*
>Pep-2_4087
KYYGNGVTCGKHSCSVNWGQAFSESVSHKANFGHGKC*
>Pep-2_4088
KYYGNGVTCGKHSCSVNWGQAFSESVSHDANFGHGKC*
>Pep-2_4089
KYYGNGVTCGKHSCSVNWGQAFSESVSHYANFGHGKC*
>Pep-2_4090
KYYGNGVTCGKHSCSVNWGQAFSESVSHIANFGHGKC*
>Pep-2_4091
KYYGNGVTCGKHSCSVNWGQAFSESVSHAANFGHGKC*
>Pep-2_4092
KYYGNGVTCGKHSCSVNWGQAFSESVSHPANFGHGKC*
>Pep-2_4093
KYYGNGVTCGKHSCSVNWGQAFSESVSHLHNFGHGKC*
>Pep-2_4094
KYYGNGVTCGKHSCSVNWGQAFSESVSHLENFGHGKC*
>Pep-2_4095
KYYGNGVTCGKHSCSVNWGQAFSESVSHLSNFGHGKC*
>Pep-2_4096
KYYGNGVTCGKHSCSVNWGQAFSESVSHLINFGHGKC*
>Pep-2_4097
KYYGNGVTCGKHSCSVNWGQAFSESVSHLGNFGHGKC*
>Pep-2_4098
KYYGNGVTCGKHSCSVNWGQAFSESVSHLPNFGHGKC*
>Pep-2_4099
KYYGNGVTCGKHSCSVNWGQAFSESVSHLAHFGHGKC*
>Pep-2_4100
KYYGNGVTCGKHSCSVNWGQAFSESVSHLADFGHGKC*
>Pep-2_4101
KYYGNGVTCGKHSCSVNWGQAFSESVSHLASFGHGKC*
>Pep-2_4102
KYYGNGVTCGKHSCSVNWGQAFSESVSHLAVFGHGKC*
>Pep-2_4103
KYYGNGVTCGKHSCSVNWGQAFSESVSHLAGFGHGKC*
>Pep-2_4104
KYYGNGVTCGKHSCSVNWGQAFSESVSHLAPFGHGKC*
>Pep-2_4105
KYYGNGVTCGKHSCSVNWGQAFSESVSHLANRGHGKC*
>Pep-2_4106
KYYGNGVTCGKHSCSVNWGQAFSESVSHLANDGHGKC*
>Pep-2_4107
KYYGNGVTCGKHSCSVNWGQAFSESVSHLANYGHGKC*
>Pep-2_4108
KYYGNGVTCGKHSCSVNWGQAFSESVSHLANIGHGKC*
>Pep-2_4109
KYYGNGVTCGKHSCSVNWGQAFSESVSHLANGGHGKC*
>Pep-2_4110
KYYGNGVTCGKHSCSVNWGQAFSESVSHLANPGHGKC*
>Pep-2_4111
KYYGNGVTCGKHSCSVNWGQAFSESVSHLANFKHGKC*
>Pep-2_4112
KYYGNGVTCGKHSCSVNWGQAFSESVSHLANFEHGKC*
>Pep-2_4113
KYYGNGVTCGKHSCSVNWGQAFSESVSHLANFSHGKC*
>Pep-2_4114
KYYGNGVTCGKHSCSVNWGQAFSESVSHLANFLHGKC*
>Pep-2_4115
KYYGNGVTCGKHSCSVNWGQAFSESVSHLANFAHGKC*
>Pep-2_4116
KYYGNGVTCGKHSCSVNWGQAFSESVSHLANFCHGKC*
>Pep-2_4117
KYYGNGVTCGKHSCSVNWGQAFSESVSHLANFGKGKC*
>Pep-2_4118
KYYGNGVTCGKHSCSVNWGQAFSESVSHLANFGDGKC*
>Pep-2_4119
KYYGNGVTCGKHSCSVNWGQAFSESVSHLANFGTGKC*
>Pep-2_4120
KYYGNGVTCGKHSCSVNWGQAFSESVSHLANFGVGKC*
>Pep-2_4121
KYYGNGVTCGKHSCSVNWGQAFSESVSHLANFGAGKC*
>Pep-2_4122
KYYGNGVTCGKHSCSVNWGQAFSESVSHLANFGCGKC*
>Pep-2_4123
KYYGNGVTCGKHSCSVNWGQAFSESVSHLANFGHRKC*
>Pep-2_4124
KYYGNGVTCGKHSCSVNWGQAFSESVSHLANFGHDKC*
>Pep-2_4125
KYYGNGVTCGKHSCSVNWGQAFSESVSHLANFGHNKC*
>Pep-2_4126
KYYGNGVTCGKHSCSVNWGQAFSESVSHLANFGHLKC*
>Pep-2_4127
KYYGNGVTCGKHSCSVNWGQAFSESVSHLANFGHAKC*
>Pep-2_4128
KYYGNGVTCGKHSCSVNWGQAFSESVSHLANFGHWKC*
>Pep-2_4129
KYYGNGVTCGKHSCSVNWGQAFSESVSHLANFGHGHC*
>Pep-2_4130
KYYGNGVTCGKHSCSVNWGQAFSESVSHLANFGHGDC*
>Pep-2_4131
KYYGNGVTCGKHSCSVNWGQAFSESVSHLANFGHGNC*
>Pep-2_4132
KYYGNGVTCGKHSCSVNWGQAFSESVSHLANFGHGVC*
>Pep-2_4133
KYYGNGVTCGKHSCSVNWGQAFSESVSHLANFGHGGC*
>Pep-2_4134
KYYGNGVTCGKHSCSVNWGQAFSESVSHLANFGHGWC*
>Pep-2_4135
KYYGNGVTCGKHSCSVNWGQAFSESVSHLANFGHGKH*
>Pep-2_4136
KYYGNGVTCGKHSCSVNWGQAFSESVSHLANFGHGKE*
>Pep-2_4137
KYYGNGVTCGKHSCSVNWGQAFSESVSHLANFGHGKK*
>Pep-2_4138
KYYGNGVTCGKHSCSVNWGQAFSESVSHLANFGHGKL*
>Pep-2_4139
KYYGNGVTCGKHSCSVNWGQAFSESVSHLANFGHGKG*
>Pep-2_4140
KYYGNGVTCGKHSCSVNWGQAFSESVSHLANFGHGKP*
>Pep-2_4141
KYYGNGVTCGKHSCSVNWRQAFSYSVSHLANFGHGKC*
>Pep-2_4143
KYYGNGVTCGKHSCSVNWTQAFSYSVSHLANFGHGKC*
>Pep-2_4144
KYYGNGVTCGKHSCSVNWFQAFSYSVSHLANFGHGKC*
>Pep-2_4145
KYYGNGVTCGKHSCSVNWAQAFSYSVSHLANFGHGKC*
>Pep-2_4146
KYYGNGVTCGKHSCSVNWPQAFSYSVSHLANFGHGKC*
>Pep-2_4147
KYYGNGVTCGKHSCSVNWGKAFSYSVSHLANFGHGKC*
>Pep-2_4148
KYYGNGVTCGKHSCSVNWGDAFSYSVSHLANFGHGKC*
>Pep-2_4149
KYYGNGVTCGKHSCSVNWGYAFSYSVSHLANFGHGKC*
>Pep-2_4151
KYYGNGVTCGKHSCSVNWGAAFSYSVSHLANFGHGKC*
>Pep-2_4153
KYYGNGVTCGKHSCSVNWGQHFSYSVSHLANFGHGKC*
>Pep-2_4154
KYYGNGVTCGKHSCSVNWGQEFSYSVSHLANFGHGKC*
>Pep-2_4155
KYYGNGVTCGKHSCSVNWGQSFSYSVSHLANFGHGKC*
>Pep-2_4156
KYYGNGVTCGKHSCSVNWGQMFSYSVSHLANFGHGKC*
>Pep-2_4157
KYYGNGVTCGKHSCSVNWGQGFSYSVSHLANFGHGKC*
>Pep-2_4158
KYYGNGVTCGKHSCSVNWGQWFSYSVSHLANFGHGKC*
>Pep-2_4159
KYYGNGVTCGKHSCSVNWGQARSYSVSHLANFGHGKC*
>Pep-2_4160
KYYGNGVTCGKHSCSVNWGQADSYSVSHLANFGHGKC*
>Pep-2_4161
KYYGNGVTCGKHSCSVNWGQAYSYSVSHLANFGHGKC*
>Pep-2_4162
KYYGNGVTCGKHSCSVNWGQALSYSVSHLANFGHGKC*
>Pep-2_4163
KYYGNGVTCGKHSCSVNWGQAASYSVSHLANFGHGKC*
>Pep-2_4164
KYYGNGVTCGKHSCSVNWGQACSYSVSHLANFGHGKC*
>Pep-2_4165
KYYGNGVTCGKHSCSVNWGQAFKYSVSHLANFGHGKC*
>Pep-2_4166
KYYGNGVTCGKHSCSVNWGQAFEYSVSHLANFGHGKC*
>Pep-2_4167
KYYGNGVTCGKHSCSVNWGQAFYYSVSHLANFGHGKC*
>Pep-2_4168
KYYGNGVTCGKHSCSVNWGQAFFYSVSHLANFGHGKC*
>Pep-2_4169
KYYGNGVTCGKHSCSVNWGQAFGYSVSHLANFGHGKC*
>Pep-2_4170
KYYGNGVTCGKHSCSVNWGQAFPYSVSHLANFGHGKC*
>Pep-2_4171
KYYGNGVTCGKHSCSVNWGQAFSYHVSHLANFGHGKC*
>Pep-2_4172
KYYGNGVTCGKHSCSVNWGQAFSYEVSHLANFGHGKC*
>Pep-2_4173
KYYGNGVTCGKHSCSVNWGQAFSYYVSHLANFGHGKC*
>Pep-2_4174
KYYGNGVTCGKHSCSVNWGQAFSYMVSHLANFGHGKC*
>Pep-2_4175
KYYGNGVTCGKHSCSVNWGQAFSYGVSHLANFGHGKC*
>Pep-2_4176
KYYGNGVTCGKHSCSVNWGQAFSYCVSHLANFGHGKC*
>Pep-2_4177
KYYGNGVTCGKHSCSVNWGQAFSYSKSHLANFGHGKC*
>Pep-2_4178
KYYGNGVTCGKHSCSVNWGQAFSYSESHLANFGHGKC*
>Pep-2_4179
KYYGNGVTCGKHSCSVNWGQAFSYSNSHLANFGHGKC*
>Pep-2_4180
KYYGNGVTCGKHSCSVNWGQAFSYSLSHLANFGHGKC*
>Pep-2_4181
KYYGNGVTCGKHSCSVNWGQAFSYSGSHLANFGHGKC*
>Pep-2_4182
KYYGNGVTCGKHSCSVNWGQAFSYSCSHLANFGHGKC*
>Pep-2_4183
KYYGNGVTCGKHSCSVNWGQAFSYSVRHLANFGHGKC*
>Pep-2_4184
KYYGNGVTCGKHSCSVNWGQAFSYSVEHLANFGHGKC*
>Pep-2_4185
KYYGNGVTCGKHSCSVNWGQAFSYSVKHLANFGHGKC*
>Pep-2_4186
KYYGNGVTCGKHSCSVNWGQAFSYSVIHLANFGHGKC*
>Pep-2_4187
KYYGNGVTCGKHSCSVNWGQAFSYSVAHLANFGHGKC*
>Pep-2_4188
KYYGNGVTCGKHSCSVNWGQAFSYSVCHLANFGHGKC*
>Pep-2_4189
KYYGNGVTCGKHSCSVNWGQAFSYSVSRLANFGHGKC*
>Pep-2_4190
KYYGNGVTCGKHSCSVNWGQAFSYSVSELANFGHGKC*
>Pep-2_4191
KYYGNGVTCGKHSCSVNWGQAFSYSVSTLANFGHGKC*
>Pep-2_4192
KYYGNGVTCGKHSCSVNWGQAFSYSVSMLANFGHGKC*
>Pep-2_4193
KYYGNGVTCGKHSCSVNWGQAFSYSVSALANFGHGKC*
>Pep-2_4194
KYYGNGVTCGKHSCSVNWGQAFSYSVSWLANFGHGKC*
>Pep-2_4195
KYYGNGVTCGKHSCSVNWGQAFSYSVSHKANFGHGKC*
>Pep-2_4196
KYYGNGVTCGKHSCSVNWGQAFSYSVSHDANFGHGKC*
>Pep-2_4197
KYYGNGVTCGKHSCSVNWGQAFSYSVSHYANFGHGKC*
>Pep-2_4198
KYYGNGVTCGKHSCSVNWGQAFSYSVSHFANFGHGKC*
>Pep-2_4199
KYYGNGVTCGKHSCSVNWGQAFSYSVSHGANFGHGKC*
>Pep-2_4200
KYYGNGVTCGKHSCSVNWGQAFSYSVSHPANFGHGKC*
>Pep-2_4201
KYYGNGVTCGKHSCSVNWGQAFSYSVSHLHNFGHGKC*
>Pep-2_4202
KYYGNGVTCGKHSCSVNWGQAFSYSVSHLENFGHGKC*
>Pep-2_4203
KYYGNGVTCGKHSCSVNWGQAFSYSVSHLTNFGHGKC*
>Pep-2_4204
KYYGNGVTCGKHSCSVNWGQAFSYSVSHLLNFGHGKC*
>Pep-2_4205
KYYGNGVTCGKHSCSVNWGQAFSYSVSHLGNFGHGKC*
>Pep-2_4206
KYYGNGVTCGKHSCSVNWGQAFSYSVSHLCNFGHGKC*
>Pep-2_4207
KYYGNGVTCGKHSCSVNWGQAFSYSVSHLAKFGHGKC*
>Pep-2_4208
KYYGNGVTCGKHSCSVNWGQAFSYSVSHLADFGHGKC*
>Pep-2_4209
KYYGNGVTCGKHSCSVNWGQAFSYSVSHLATFGHGKC*
>Pep-2_4210
KYYGNGVTCGKHSCSVNWGQAFSYSVSHLAFFGHGKC*
>Pep-2_4211
KYYGNGVTCGKHSCSVNWGQAFSYSVSHLAAFGHGKC*
>Pep-2_4212
KYYGNGVTCGKHSCSVNWGQAFSYSVSHLACFGHGKC*
>Pep-2_4213
KYYGNGVTCGKHSCSVNWGQAFSYSVSHLANRGHGKC*
>Pep-2_4214
KYYGNGVTCGKHSCSVNWGQAFSYSVSHLANDGHGKC*
>Pep-2_4215
KYYGNGVTCGKHSCSVNWGQAFSYSVSHLANYGHGKC*
>Pep-2_4216
KYYGNGVTCGKHSCSVNWGQAFSYSVSHLANMGHGKC*
>Pep-2_4217
KYYGNGVTCGKHSCSVNWGQAFSYSVSHLANGGHGKC*
>Pep-2_4218
KYYGNGVTCGKHSCSVNWGQAFSYSVSHLANCGHGKC*
>Pep-2_4219
KYYGNGVTCGKHSCSVNWGQAFSYSVSHLANFRHGKC*
>Pep-2_4220
KYYGNGVTCGKHSCSVNWGQAFSYSVSHLANFEHGKC*
>Pep-2_4221
KYYGNGVTCGKHSCSVNWGQAFSYSVSHLANFTHGKC*
>Pep-2_4222
KYYGNGVTCGKHSCSVNWGQAFSYSVSHLANFVHGKC*
>Pep-2_4223
KYYGNGVTCGKHSCSVNWGQAFSYSVSHLANFAHGKC*
>Pep-2_4224
KYYGNGVTCGKHSCSVNWGQAFSYSVSHLANFPHGKC*
>Pep-2_4225
KYYGNGVTCGKHSCSVNWGQAFSYSVSHLANFGRGKC*
>Pep-2_4226
KYYGNGVTCGKHSCSVNWGQAFSYSVSHLANFGDGKC*
>Pep-2_4227
KYYGNGVTCGKHSCSVNWGQAFSYSVSHLANFGKGKC*
>Pep-2_4228
KYYGNGVTCGKHSCSVNWGQAFSYSVSHLANFGFGKC*
>Pep-2_4229
KYYGNGVTCGKHSCSVNWGQAFSYSVSHLANFGGGKC*
>Pep-2_4230
KYYGNGVTCGKHSCSVNWGQAFSYSVSHLANFGCGKC*
>Pep-2_4231
KYYGNGVTCGKHSCSVNWGQAFSYSVSHLANFGHRKC*
>Pep-2_4232
KYYGNGVTCGKHSCSVNWGQAFSYSVSHLANFGHDKC*
>Pep-2_4233
KYYGNGVTCGKHSCSVNWGQAFSYSVSHLANFGHSKC*
>Pep-2_4234
KYYGNGVTCGKHSCSVNWGQAFSYSVSHLANFGHIKC*
>Pep-2_4235
KYYGNGVTCGKHSCSVNWGQAFSYSVSHLANFGHAKC*
>Pep-2_4236
KYYGNGVTCGKHSCSVNWGQAFSYSVSHLANFGHPKC*
>Pep-2_4237
KYYGNGVTCGKHSCSVNWGQAFSYSVSHLANFGHGHC*
>Pep-2_4238
KYYGNGVTCGKHSCSVNWGQAFSYSVSHLANFGHGDC*
>Pep-2_4239
KYYGNGVTCGKHSCSVNWGQAFSYSVSHLANFGHGTC*
>Pep-2_4240
KYYGNGVTCGKHSCSVNWGQAFSYSVSHLANFGHGLC*
>Pep-2_4241
KYYGNGVTCGKHSCSVNWGQAFSYSVSHLANFGHGGC*
>Pep-2_4242
KYYGNGVTCGKHSCSVNWGQAFSYSVSHLANFGHGPC*
>Pep-2_4243
KYYGNGVTCGKHSCSVNWGQAFSYSVSHLANFGHGKR*
>Pep-2_4244
KYYGNGVTCGKHSCSVNWGQAFSYSVSHLANFGHGKE*
>Pep-2_4245
KYYGNGVTCGKHSCSVNWGQAFSYSVSHLANFGHGKN*
>Pep-2_4246
KYYGNGVTCGKHSCSVNWGQAFSYSVSHLANFGHGKV*
>Pep-2_4247
KYYGNGVTCGKHSCSVNWGQAFSYSVSHLANFGHGKA*
>Pep-2_4248
KYYGNGVTCGKHSCSVNWGQAFSYSVSHLANFGHGKW*
>Pep-2_4249
KYYGNGVTCGKHSCSVNWRQAFSISVSHLANFGHGKC*
>Pep-2_4251
KYYGNGVTCGKHSCSVNWTQAFSISVSHLANFGHGKC*
>Pep-2_4252
KYYGNGVTCGKHSCSVNWIQAFSISVSHLANFGHGKC*
>Pep-2_4254
KYYGNGVTCGKHSCSVNWWQAFSISVSHLANFGHGKC*
>Pep-2_4255
KYYGNGVTCGKHSCSVNWGKAFSISVSHLANFGHGKC*
>Pep-2_4256
KYYGNGVTCGKHSCSVNWGEAFSISVSHLANFGHGKC*
>Pep-2_4257
KYYGNGVTCGKHSCSVNWGNAFSISVSHLANFGHGKC*
>Pep-2_4258
KYYGNGVTCGKHSCSVNWGLAFSISVSHLANFGHGKC*
>Pep-2_4259
KYYGNGVTCGKHSCSVNWGGAFSISVSHLANFGHGKC*
>Pep-2_4261
KYYGNGVTCGKHSCSVNWGQKFSISVSHLANFGHGKC*
>Pep-2_4263
KYYGNGVTCGKHSCSVNWGQSFSISVSHLANFGHGKC*
>Pep-2_4264
KYYGNGVTCGKHSCSVNWGQLFSISVSHLANFGHGKC*
>Pep-2_4267
KYYGNGVTCGKHSCSVNWGQAKSISVSHLANFGHGKC*
>Pep-2_4268
KYYGNGVTCGKHSCSVNWGQAESISVSHLANFGHGKC*
>Pep-2_4269
KYYGNGVTCGKHSCSVNWGQASSISVSHLANFGHGKC*
>Pep-2_4270
KYYGNGVTCGKHSCSVNWGQAMSISVSHLANFGHGKC*
>Pep-2_4271
KYYGNGVTCGKHSCSVNWGQAASISVSHLANFGHGKC*
>Pep-2_4272
KYYGNGVTCGKHSCSVNWGQAPSISVSHLANFGHGKC*
>Pep-2_4273
KYYGNGVTCGKHSCSVNWGQAFHISVSHLANFGHGKC*
>Pep-2_4274
KYYGNGVTCGKHSCSVNWGQAFDISVSHLANFGHGKC*
>Pep-2_4275
KYYGNGVTCGKHSCSVNWGQAFKISVSHLANFGHGKC*
>Pep-2_4276
KYYGNGVTCGKHSCSVNWGQAFVISVSHLANFGHGKC*
>Pep-2_4277
KYYGNGVTCGKHSCSVNWGQAFGISVSHLANFGHGKC*
>Pep-2_4278
KYYGNGVTCGKHSCSVNWGQAFCISVSHLANFGHGKC*
>Pep-2_4279
KYYGNGVTCGKHSCSVNWGQAFSIRVSHLANFGHGKC*
>Pep-2_4280
KYYGNGVTCGKHSCSVNWGQAFSIEVSHLANFGHGKC*
>Pep-2_4281
KYYGNGVTCGKHSCSVNWGQAFSITVSHLANFGHGKC*
>Pep-2_4282
KYYGNGVTCGKHSCSVNWGQAFSIFVSHLANFGHGKC*
>Pep-2_4283
KYYGNGVTCGKHSCSVNWGQAFSIAVSHLANFGHGKC*
>Pep-2_4284
KYYGNGVTCGKHSCSVNWGQAFSIWVSHLANFGHGKC*
>Pep-2_4285
KYYGNGVTCGKHSCSVNWGQAFSISHSHLANFGHGKC*
>Pep-2_4286
KYYGNGVTCGKHSCSVNWGQAFSISDSHLANFGHGKC*
>Pep-2_4287
KYYGNGVTCGKHSCSVNWGQAFSISNSHLANFGHGKC*
>Pep-2_4288
KYYGNGVTCGKHSCSVNWGQAFSISMSHLANFGHGKC*
>Pep-2_4289
KYYGNGVTCGKHSCSVNWGQAFSISASHLANFGHGKC*
>Pep-2_4290
KYYGNGVTCGKHSCSVNWGQAFSISCSHLANFGHGKC*
>Pep-2_4291
KYYGNGVTCGKHSCSVNWGQAFSISVKHLANFGHGKC*
>Pep-2_4292
KYYGNGVTCGKHSCSVNWGQAFSISVDHLANFGHGKC*
>Pep-2_4293
KYYGNGVTCGKHSCSVNWGQAFSISVYHLANFGHGKC*
>Pep-2_4294
KYYGNGVTCGKHSCSVNWGQAFSISVFHLANFGHGKC*
>Pep-2_4295
KYYGNGVTCGKHSCSVNWGQAFSISVGHLANFGHGKC*
>Pep-2_4296
KYYGNGVTCGKHSCSVNWGQAFSISVWHLANFGHGKC*
>Pep-2_4297
KYYGNGVTCGKHSCSVNWGQAFSISVSKLANFGHGKC*
>Pep-2_4298
KYYGNGVTCGKHSCSVNWGQAFSISVSDLANFGHGKC*
>Pep-2_4299
KYYGNGVTCGKHSCSVNWGQAFSISVSNLANFGHGKC*
>Pep-2_4300
KYYGNGVTCGKHSCSVNWGQAFSISVSFLANFGHGKC*
>Pep-2_4301
KYYGNGVTCGKHSCSVNWGQAFSISVSGLANFGHGKC*
>Pep-2_4302
KYYGNGVTCGKHSCSVNWGQAFSISVSPLANFGHGKC*
>Pep-2_4303
KYYGNGVTCGKHSCSVNWGQAFSISVSHKANFGHGKC*
>Pep-2_4304
KYYGNGVTCGKHSCSVNWGQAFSISVSHDANFGHGKC*
>Pep-2_4305
KYYGNGVTCGKHSCSVNWGQAFSISVSHTANFGHGKC*
>Pep-2_4306
KYYGNGVTCGKHSCSVNWGQAFSISVSHFANFGHGKC*
>Pep-2_4307
KYYGNGVTCGKHSCSVNWGQAFSISVSHGANFGHGKC*
>Pep-2_4308
KYYGNGVTCGKHSCSVNWGQAFSISVSHCANFGHGKC*
>Pep-2_4309
KYYGNGVTCGKHSCSVNWGQAFSISVSHLKNFGHGKC*
>Pep-2_4310
KYYGNGVTCGKHSCSVNWGQAFSISVSHLDNFGHGKC*
>Pep-2_4312
KYYGNGVTCGKHSCSVNWGQAFSISVSHLFNFGHGKC*
>Pep-2_4313
KYYGNGVTCGKHSCSVNWGQAFSISVSHLGNFGHGKC*
>Pep-2_4314
KYYGNGVTCGKHSCSVNWGQAFSISVSHLCNFGHGKC*
>Pep-2_4315
KYYGNGVTCGKHSCSVNWGQAFSISVSHLAHFGHGKC*
>Pep-2_4316
KYYGNGVTCGKHSCSVNWGQAFSISVSHLADFGHGKC*
>Pep-2_4317
KYYGNGVTCGKHSCSVNWGQAFSISVSHLAYFGHGKC*
>Pep-2_4318
KYYGNGVTCGKHSCSVNWGQAFSISVSHLALFGHGKC*
>Pep-2_4319
KYYGNGVTCGKHSCSVNWGQAFSISVSHLAAFGHGKC*
>Pep-2_4320
KYYGNGVTCGKHSCSVNWGQAFSISVSHLAPFGHGKC*
>Pep-2_4321
KYYGNGVTCGKHSCSVNWGQAFSISVSHLANKGHGKC*
>Pep-2_4322
KYYGNGVTCGKHSCSVNWGQAFSISVSHLANEGHGKC*
>Pep-2_4324
KYYGNGVTCGKHSCSVNWGQAFSISVSHLANIGHGKC*
>Pep-2_4325
KYYGNGVTCGKHSCSVNWGQAFSISVSHLANAGHGKC*
>Pep-2_4326
KYYGNGVTCGKHSCSVNWGQAFSISVSHLANWGHGKC*
>Pep-2_4327
KYYGNGVTCGKHSCSVNWGQAFSISVSHLANFKHGKC*
>Pep-2_4328
KYYGNGVTCGKHSCSVNWGQAFSISVSHLANFEHGKC*
>Pep-2_4330
KYYGNGVTCGKHSCSVNWGQAFSISVSHLANFLHGKC*
>Pep-2_4331
KYYGNGVTCGKHSCSVNWGQAFSISVSHLANFAHGKC*
>Pep-2_4332
KYYGNGVTCGKHSCSVNWGQAFSISVSHLANFPHGKC*
>Pep-2_4333
KYYGNGVTCGKHSCSVNWGQAFSISVSHLANFGKGKC*
>Pep-2_4334
KYYGNGVTCGKHSCSVNWGQAFSISVSHLANFGDGKC*
>Pep-2_4335
KYYGNGVTCGKHSCSVNWGQAFSISVSHLANFGYGKC*
>Pep-2_4336
KYYGNGVTCGKHSCSVNWGQAFSISVSHLANFGIGKC*
>Pep-2_4337
KYYGNGVTCGKHSCSVNWGQAFSISVSHLANFGGGKC*
>Pep-2_4338
KYYGNGVTCGKHSCSVNWGQAFSISVSHLANFGCGKC*
>Pep-2_4339
KYYGNGVTCGKHSCSVNWGQAFSISVSHLANFGHRKC*
>Pep-2_4340
KYYGNGVTCGKHSCSVNWGQAFSISVSHLANFGHEKC*
>Pep-2_4341
KYYGNGVTCGKHSCSVNWGQAFSISVSHLANFGHKKC*
>Pep-2_4342
KYYGNGVTCGKHSCSVNWGQAFSISVSHLANFGHFKC*
>Pep-2_4343
KYYGNGVTCGKHSCSVNWGQAFSISVSHLANFGHAKC*
>Pep-2_4344
KYYGNGVTCGKHSCSVNWGQAFSISVSHLANFGHCKC*
>Pep-2_4345
KYYGNGVTCGKHSCSVNWGQAFSISVSHLANFGHGHC*
>Pep-2_4346
KYYGNGVTCGKHSCSVNWGQAFSISVSHLANFGHGDC*
>Pep-2_4347
KYYGNGVTCGKHSCSVNWGQAFSISVSHLANFGHGNC*
>Pep-2_4348
KYYGNGVTCGKHSCSVNWGQAFSISVSHLANFGHGMC*
>Pep-2_4349
KYYGNGVTCGKHSCSVNWGQAFSISVSHLANFGHGGC*
>Pep-2_4350
KYYGNGVTCGKHSCSVNWGQAFSISVSHLANFGHGWC*
>Pep-2_4351
KYYGNGVTCGKHSCSVNWGQAFSISVSHLANFGHGKH*
>Pep-2_4352
KYYGNGVTCGKHSCSVNWGQAFSISVSHLANFGHGKE*
>Pep-2_4353
KYYGNGVTCGKHSCSVNWGQAFSISVSHLANFGHGKN*
>Pep-2_4354
KYYGNGVTCGKHSCSVNWGQAFSISVSHLANFGHGKF*
>Pep-2_4355
KYYGNGVTCGKHSCSVNWGQAFSISVSHLANFGHGKG*
>Pep-2_4356
KYYGNGVTCGKHSCSVNWGQAFSISVSHLANFGHGKP*
>Pep-2_4357
KYYGNGVTCGKHSCSVNWKQAFSASVSHLANFGHGKC*
>Pep-2_4358
KYYGNGVTCGKHSCSVNWDQAFSASVSHLANFGHGKC*
>Pep-2_4359
KYYGNGVTCGKHSCSVNWSQAFSASVSHLANFGHGKC*
>Pep-2_4360
KYYGNGVTCGKHSCSVNWMQAFSASVSHLANFGHGKC*
>Pep-2_4361
KYYGNGVTCGKHSCSVNWAQAFSASVSHLANFGHGKC*
>Pep-2_4362
KYYGNGVTCGKHSCSVNWCQAFSASVSHLANFGHGKC*
>Pep-2_4364
KYYGNGVTCGKHSCSVNWGEAFSASVSHLANFGHGKC*
>Pep-2_4366
KYYGNGVTCGKHSCSVNWGFAFSASVSHLANFGHGKC*
>Pep-2_4367
KYYGNGVTCGKHSCSVNWGAAFSASVSHLANFGHGKC*
>Pep-2_4369
KYYGNGVTCGKHSCSVNWGQKFSASVSHLANFGHGKC*
>Pep-2_4372
KYYGNGVTCGKHSCSVNWGQMFSASVSHLANFGHGKC*
>Pep-2_4374
KYYGNGVTCGKHSCSVNWGQCFSASVSHLANFGHGKC*
>Pep-2_4375
KYYGNGVTCGKHSCSVNWGQAHSASVSHLANFGHGKC*
>Pep-2_4377
KYYGNGVTCGKHSCSVNWGQATSASVSHLANFGHGKC*
>Pep-2_4378
KYYGNGVTCGKHSCSVNWGQAVSASVSHLANFGHGKC*
>Pep-2_4379
KYYGNGVTCGKHSCSVNWGQAGSASVSHLANFGHGKC*
>Pep-2_4380
KYYGNGVTCGKHSCSVNWGQACSASVSHLANFGHGKC*
>Pep-2_4382
KYYGNGVTCGKHSCSVNWGQAFDASVSHLANFGHGKC*
>Pep-2_4383
KYYGNGVTCGKHSCSVNWGQAFTASVSHLANFGHGKC*
>Pep-2_4384
KYYGNGVTCGKHSCSVNWGQAFMASVSHLANFGHGKC*
>Pep-2_4385
KYYGNGVTCGKHSCSVNWGQAFAASVSHLANFGHGKC*
>Pep-2_4386
KYYGNGVTCGKHSCSVNWGQAFCASVSHLANFGHGKC*
>Pep-2_4387
KYYGNGVTCGKHSCSVNWGQAFSAKVSHLANFGHGKC*
>Pep-2_4388
KYYGNGVTCGKHSCSVNWGQAFSADVSHLANFGHGKC*
>Pep-2_4389
KYYGNGVTCGKHSCSVNWGQAFSANVSHLANFGHGKC*
>Pep-2_4390
KYYGNGVTCGKHSCSVNWGQAFSAFVSHLANFGHGKC*
>Pep-2_4391
KYYGNGVTCGKHSCSVNWGQAFSAGVSHLANFGHGKC*
>Pep-2_4392
KYYGNGVTCGKHSCSVNWGQAFSACVSHLANFGHGKC*
>Pep-2_4393
KYYGNGVTCGKHSCSVNWGQAFSASHSHLANFGHGKC*
>Pep-2_4394
KYYGNGVTCGKHSCSVNWGQAFSASESHLANFGHGKC*
>Pep-2_4395
KYYGNGVTCGKHSCSVNWGQAFSASTSHLANFGHGKC*
>Pep-2_4396
KYYGNGVTCGKHSCSVNWGQAFSASFSHLANFGHGKC*
>Pep-2_4397
KYYGNGVTCGKHSCSVNWGQAFSASASHLANFGHGKC*
>Pep-2_4398
KYYGNGVTCGKHSCSVNWGQAFSASWSHLANFGHGKC*
>Pep-2_4399
KYYGNGVTCGKHSCSVNWGQAFSASVRHLANFGHGKC*
>Pep-2_4400
KYYGNGVTCGKHSCSVNWGQAFSASVDHLANFGHGKC*
>Pep-2_4401
KYYGNGVTCGKHSCSVNWGQAFSASVKHLANFGHGKC*
>Pep-2_4402
KYYGNGVTCGKHSCSVNWGQAFSASVLHLANFGHGKC*
>Pep-2_4403
KYYGNGVTCGKHSCSVNWGQAFSASVAHLANFGHGKC*
>Pep-2_4404
KYYGNGVTCGKHSCSVNWGQAFSASVPHLANFGHGKC*
>Pep-2_4405
KYYGNGVTCGKHSCSVNWGQAFSASVSKLANFGHGKC*
>Pep-2_4406
KYYGNGVTCGKHSCSVNWGQAFSASVSELANFGHGKC*
>Pep-2_4408
KYYGNGVTCGKHSCSVNWGQAFSASVSVLANFGHGKC*
>Pep-2_4409
KYYGNGVTCGKHSCSVNWGQAFSASVSALANFGHGKC*
>Pep-2_4410
KYYGNGVTCGKHSCSVNWGQAFSASVSWLANFGHGKC*
>Pep-2_4411
KYYGNGVTCGKHSCSVNWGQAFSASVSHKANFGHGKC*
>Pep-2_4412
KYYGNGVTCGKHSCSVNWGQAFSASVSHDANFGHGKC*
>Pep-2_4413
KYYGNGVTCGKHSCSVNWGQAFSASVSHSANFGHGKC*
>Pep-2_4414
KYYGNGVTCGKHSCSVNWGQAFSASVSHVANFGHGKC*
>Pep-2_4415
KYYGNGVTCGKHSCSVNWGQAFSASVSHAANFGHGKC*
>Pep-2_4416
KYYGNGVTCGKHSCSVNWGQAFSASVSHWANFGHGKC*
>Pep-2_4417
KYYGNGVTCGKHSCSVNWGQAFSASVSHLHNFGHGKC*
>Pep-2_4418
KYYGNGVTCGKHSCSVNWGQAFSASVSHLDNFGHGKC*
>Pep-2_4419
KYYGNGVTCGKHSCSVNWGQAFSASVSHLKNFGHGKC*
>Pep-2_4420
KYYGNGVTCGKHSCSVNWGQAFSASVSHLINFGHGKC*
>Pep-2_4421
KYYGNGVTCGKHSCSVNWGQAFSASVSHLGNFGHGKC*
>Pep-2_4422
KYYGNGVTCGKHSCSVNWGQAFSASVSHLPNFGHGKC*
>Pep-2_4423
KYYGNGVTCGKHSCSVNWGQAFSASVSHLAHFGHGKC*
>Pep-2_4424
KYYGNGVTCGKHSCSVNWGQAFSASVSHLAEFGHGKC*
>Pep-2_4425
KYYGNGVTCGKHSCSVNWGQAFSASVSHLAYFGHGKC*
>Pep-2_4426
KYYGNGVTCGKHSCSVNWGQAFSASVSHLAIFGHGKC*
>Pep-2_4427
KYYGNGVTCGKHSCSVNWGQAFSASVSHLAGFGHGKC*
>Pep-2_4428
KYYGNGVTCGKHSCSVNWGQAFSASVSHLAPFGHGKC*
>Pep-2_4429
KYYGNGVTCGKHSCSVNWGQAFSASVSHLANKGHGKC*
>Pep-2_4430
KYYGNGVTCGKHSCSVNWGQAFSASVSHLANEGHGKC*
>Pep-2_4431
KYYGNGVTCGKHSCSVNWGQAFSASVSHLANTGHGKC*
>Pep-2_4432
KYYGNGVTCGKHSCSVNWGQAFSASVSHLANIGHGKC*
>Pep-2_4433
KYYGNGVTCGKHSCSVNWGQAFSASVSHLANGGHGKC*
>Pep-2_4434
KYYGNGVTCGKHSCSVNWGQAFSASVSHLANWGHGKC*
>Pep-2_4435
KYYGNGVTCGKHSCSVNWGQAFSASVSHLANFKHGKC*
>Pep-2_4436
KYYGNGVTCGKHSCSVNWGQAFSASVSHLANFEHGKC*
>Pep-2_4437
KYYGNGVTCGKHSCSVNWGQAFSASVSHLANFSHGKC*
>Pep-2_4438
KYYGNGVTCGKHSCSVNWGQAFSASVSHLANFLHGKC*
>Pep-2_4439
KYYGNGVTCGKHSCSVNWGQAFSASVSHLANFAHGKC*
>Pep-2_4440
KYYGNGVTCGKHSCSVNWGQAFSASVSHLANFCHGKC*
>Pep-2_4441
KYYGNGVTCGKHSCSVNWGQAFSASVSHLANFGRGKC*
>Pep-2_4442
KYYGNGVTCGKHSCSVNWGQAFSASVSHLANFGDGKC*
>Pep-2_4443
KYYGNGVTCGKHSCSVNWGQAFSASVSHLANFGSGKC*
>Pep-2_4444
KYYGNGVTCGKHSCSVNWGQAFSASVSHLANFGVGKC*
>Pep-2_4445
KYYGNGVTCGKHSCSVNWGQAFSASVSHLANFGAGKC*
>Pep-2_4446
KYYGNGVTCGKHSCSVNWGQAFSASVSHLANFGWGKC*
>Pep-2_4447
KYYGNGVTCGKHSCSVNWGQAFSASVSHLANFGHHKC*
>Pep-2_4448
KYYGNGVTCGKHSCSVNWGQAFSASVSHLANFGHEKC*
>Pep-2_4449
KYYGNGVTCGKHSCSVNWGQAFSASVSHLANFGHKKC*
>Pep-2_4450
KYYGNGVTCGKHSCSVNWGQAFSASVSHLANFGHLKC*
>Pep-2_4451
KYYGNGVTCGKHSCSVNWGQAFSASVSHLANFGHAKC*
>Pep-2_4452
KYYGNGVTCGKHSCSVNWGQAFSASVSHLANFGHWKC*
>Pep-2_4453
KYYGNGVTCGKHSCSVNWGQAFSASVSHLANFGHGRC*
>Pep-2_4454
KYYGNGVTCGKHSCSVNWGQAFSASVSHLANFGHGDC*
>Pep-2_4455
KYYGNGVTCGKHSCSVNWGQAFSASVSHLANFGHGYC*
>Pep-2_4456
KYYGNGVTCGKHSCSVNWGQAFSASVSHLANFGHGLC*
>Pep-2_4457
KYYGNGVTCGKHSCSVNWGQAFSASVSHLANFGHGGC*
>Pep-2_4458
KYYGNGVTCGKHSCSVNWGQAFSASVSHLANFGHGWC*
>Pep-2_4459
KYYGNGVTCGKHSCSVNWGQAFSASVSHLANFGHGKH*
>Pep-2_4460
KYYGNGVTCGKHSCSVNWGQAFSASVSHLANFGHGKD*
>Pep-2_4461
KYYGNGVTCGKHSCSVNWGQAFSASVSHLANFGHGKS*
>Pep-2_4462
KYYGNGVTCGKHSCSVNWGQAFSASVSHLANFGHGKI*
>Pep-2_4463
KYYGNGVTCGKHSCSVNWGQAFSASVSHLANFGHGKG*
>Pep-2_4464
KYYGNGVTCGKHSCSVNWGQAFSASVSHLANFGHGKP*
>Pep-2_4465
KYYGNGVTCGKHSCSVNWKQAFSPSVSHLANFGHGKC*
>Pep-2_4466
KYYGNGVTCGKHSCSVNWEQAFSPSVSHLANFGHGKC*
>Pep-2_4467
KYYGNGVTCGKHSCSVNWSQAFSPSVSHLANFGHGKC*
>Pep-2_4468
KYYGNGVTCGKHSCSVNWVQAFSPSVSHLANFGHGKC*
>Pep-2_4470
KYYGNGVTCGKHSCSVNWCQAFSPSVSHLANFGHGKC*
>Pep-2_4471
KYYGNGVTCGKHSCSVNWGRAFSPSVSHLANFGHGKC*
>Pep-2_4472
KYYGNGVTCGKHSCSVNWGEAFSPSVSHLANFGHGKC*
>Pep-2_4473
KYYGNGVTCGKHSCSVNWGNAFSPSVSHLANFGHGKC*
>Pep-2_4474
KYYGNGVTCGKHSCSVNWGFAFSPSVSHLANFGHGKC*
>Pep-2_4475
KYYGNGVTCGKHSCSVNWGAAFSPSVSHLANFGHGKC*
>Pep-2_4476
KYYGNGVTCGKHSCSVNWGCAFSPSVSHLANFGHGKC*
>Pep-2_4477
KYYGNGVTCGKHSCSVNWGQRFSPSVSHLANFGHGKC*
>Pep-2_4478
KYYGNGVTCGKHSCSVNWGQDFSPSVSHLANFGHGKC*
>Pep-2_4479
KYYGNGVTCGKHSCSVNWGQKFSPSVSHLANFGHGKC*
>Pep-2_4480
KYYGNGVTCGKHSCSVNWGQIFSPSVSHLANFGHGKC*
>Pep-2_4481
KYYGNGVTCGKHSCSVNWGQGFSPSVSHLANFGHGKC*
>Pep-2_4482
KYYGNGVTCGKHSCSVNWGQCFSPSVSHLANFGHGKC*
>Pep-2_4483
KYYGNGVTCGKHSCSVNWGQARSPSVSHLANFGHGKC*
>Pep-2_4484
KYYGNGVTCGKHSCSVNWGQAESPSVSHLANFGHGKC*
>Pep-2_4485
KYYGNGVTCGKHSCSVNWGQASSPSVSHLANFGHGKC*
>Pep-2_4486
KYYGNGVTCGKHSCSVNWGQALSPSVSHLANFGHGKC*
>Pep-2_4487
KYYGNGVTCGKHSCSVNWGQAASPSVSHLANFGHGKC*
>Pep-2_4488
KYYGNGVTCGKHSCSVNWGQACSPSVSHLANFGHGKC*
>Pep-2_4490
KYYGNGVTCGKHSCSVNWGQAFDPSVSHLANFGHGKC*
>Pep-2_4491
KYYGNGVTCGKHSCSVNWGQAFYPSVSHLANFGHGKC*
>Pep-2_4492
KYYGNGVTCGKHSCSVNWGQAFIPSVSHLANFGHGKC*
>Pep-2_4493
KYYGNGVTCGKHSCSVNWGQAFGPSVSHLANFGHGKC*
>Pep-2_4494
KYYGNGVTCGKHSCSVNWGQAFWPSVSHLANFGHGKC*
>Pep-2_4495
KYYGNGVTCGKHSCSVNWGQAFSPRVSHLANFGHGKC*
>Pep-2_4496
KYYGNGVTCGKHSCSVNWGQAFSPEVSHLANFGHGKC*
>Pep-2_4497
KYYGNGVTCGKHSCSVNWGQAFSPYVSHLANFGHGKC*
>Pep-2_4498
KYYGNGVTCGKHSCSVNWGQAFSPMVSHLANFGHGKC*
>Pep-2_4499
KYYGNGVTCGKHSCSVNWGQAFSPAVSHLANFGHGKC*
>Pep-2_4500
KYYGNGVTCGKHSCSVNWGQAFSPCVSHLANFGHGKC*
>Pep-2_4501
KYYGNGVTCGKHSCSVNWGQAFSPSRSHLANFGHGKC*
>Pep-2_4502
KYYGNGVTCGKHSCSVNWGQAFSPSESHLANFGHGKC*
>Pep-2_4503
KYYGNGVTCGKHSCSVNWGQAFSPSTSHLANFGHGKC*
>Pep-2_4504
KYYGNGVTCGKHSCSVNWGQAFSPSFSHLANFGHGKC*
>Pep-2_4505
KYYGNGVTCGKHSCSVNWGQAFSPSASHLANFGHGKC*
>Pep-2_4506
KYYGNGVTCGKHSCSVNWGQAFSPSCSHLANFGHGKC*
>Pep-2_4507
KYYGNGVTCGKHSCSVNWGQAFSPSVKHLANFGHGKC*
>Pep-2_4508
KYYGNGVTCGKHSCSVNWGQAFSPSVEHLANFGHGKC*
>Pep-2_4510
KYYGNGVTCGKHSCSVNWGQAFSPSVLHLANFGHGKC*
>Pep-2_4511
KYYGNGVTCGKHSCSVNWGQAFSPSVAHLANFGHGKC*
>Pep-2_4512
KYYGNGVTCGKHSCSVNWGQAFSPSVWHLANFGHGKC*
>Pep-2_4513
KYYGNGVTCGKHSCSVNWGQAFSPSVSKLANFGHGKC*
>Pep-2_4514
KYYGNGVTCGKHSCSVNWGQAFSPSVSELANFGHGKC*
>Pep-2_4515
KYYGNGVTCGKHSCSVNWGQAFSPSVSNLANFGHGKC*
>Pep-2_4516
KYYGNGVTCGKHSCSVNWGQAFSPSVSVLANFGHGKC*
>Pep-2_4517
KYYGNGVTCGKHSCSVNWGQAFSPSVSGLANFGHGKC*
>Pep-2_4518
KYYGNGVTCGKHSCSVNWGQAFSPSVSWLANFGHGKC*
>Pep-2_4519
KYYGNGVTCGKHSCSVNWGQAFSPSVSHRANFGHGKC*
>Pep-2_4520
KYYGNGVTCGKHSCSVNWGQAFSPSVSHEANFGHGKC*
>Pep-2_4521
KYYGNGVTCGKHSCSVNWGQAFSPSVSHKANFGHGKC*
>Pep-2_4522
KYYGNGVTCGKHSCSVNWGQAFSPSVSHFANFGHGKC*
>Pep-2_4523
KYYGNGVTCGKHSCSVNWGQAFSPSVSHAANFGHGKC*
>Pep-2_4524
KYYGNGVTCGKHSCSVNWGQAFSPSVSHWANFGHGKC*
>Pep-2_4525
KYYGNGVTCGKHSCSVNWGQAFSPSVSHLRNFGHGKC*
>Pep-2_4526
KYYGNGVTCGKHSCSVNWGQAFSPSVSHLENFGHGKC*
>Pep-2_4527
KYYGNGVTCGKHSCSVNWGQAFSPSVSHLNNFGHGKC*
>Pep-2_4528
KYYGNGVTCGKHSCSVNWGQAFSPSVSHLFNFGHGKC*
>Pep-2_4529
KYYGNGVTCGKHSCSVNWGQAFSPSVSHLGNFGHGKC*
>Pep-2_4530
KYYGNGVTCGKHSCSVNWGQAFSPSVSHLPNFGHGKC*
>Pep-2_4531
KYYGNGVTCGKHSCSVNWGQAFSPSVSHLARFGHGKC*
>Pep-2_4532
KYYGNGVTCGKHSCSVNWGQAFSPSVSHLAEFGHGKC*
>Pep-2_4533
KYYGNGVTCGKHSCSVNWGQAFSPSVSHLATFGHGKC*
>Pep-2_4534
KYYGNGVTCGKHSCSVNWGQAFSPSVSHLAVFGHGKC*
>Pep-2_4535
KYYGNGVTCGKHSCSVNWGQAFSPSVSHLAGFGHGKC*
>Pep-2_4536
KYYGNGVTCGKHSCSVNWGQAFSPSVSHLACFGHGKC*
>Pep-2_4537
KYYGNGVTCGKHSCSVNWGQAFSPSVSHLANKGHGKC*
>Pep-2_4538
KYYGNGVTCGKHSCSVNWGQAFSPSVSHLANDGHGKC*
>Pep-2_4539
KYYGNGVTCGKHSCSVNWGQAFSPSVSHLANTGHGKC*
>Pep-2_4540
KYYGNGVTCGKHSCSVNWGQAFSPSVSHLANMGHGKC*
>Pep-2_4541
KYYGNGVTCGKHSCSVNWGQAFSPSVSHLANAGHGKC*
>Pep-2_4542
KYYGNGVTCGKHSCSVNWGQAFSPSVSHLANWGHGKC*
>Pep-2_4543
KYYGNGVTCGKHSCSVNWGQAFSPSVSHLANFRHGKC*
>Pep-2_4544
KYYGNGVTCGKHSCSVNWGQAFSPSVSHLANFEHGKC*
>Pep-2_4545
KYYGNGVTCGKHSCSVNWGQAFSPSVSHLANFTHGKC*
>Pep-2_4546
KYYGNGVTCGKHSCSVNWGQAFSPSVSHLANFVHGKC*
>Pep-2_4547
KYYGNGVTCGKHSCSVNWGQAFSPSVSHLANFAHGKC*
>Pep-2_4548
KYYGNGVTCGKHSCSVNWGQAFSPSVSHLANFPHGKC*
>Pep-2_4549
KYYGNGVTCGKHSCSVNWGQAFSPSVSHLANFGKGKC*
>Pep-2_4550
KYYGNGVTCGKHSCSVNWGQAFSPSVSHLANFGDGKC*
>Pep-2_4551
KYYGNGVTCGKHSCSVNWGQAFSPSVSHLANFGNGKC*
>Pep-2_4552
KYYGNGVTCGKHSCSVNWGQAFSPSVSHLANFGFGKC*
>Pep-2_4553
KYYGNGVTCGKHSCSVNWGQAFSPSVSHLANFGAGKC*
>Pep-2_4554
KYYGNGVTCGKHSCSVNWGQAFSPSVSHLANFGWGKC*
>Pep-2_4555
KYYGNGVTCGKHSCSVNWGQAFSPSVSHLANFGHHKC*
>Pep-2_4556
KYYGNGVTCGKHSCSVNWGQAFSPSVSHLANFGHDKC*
>Pep-2_4557
KYYGNGVTCGKHSCSVNWGQAFSPSVSHLANFGHKKC*
>Pep-2_4558
KYYGNGVTCGKHSCSVNWGQAFSPSVSHLANFGHFKC*
>Pep-2_4559
KYYGNGVTCGKHSCSVNWGQAFSPSVSHLANFGHAKC*
>Pep-2_4560
KYYGNGVTCGKHSCSVNWGQAFSPSVSHLANFGHWKC*
>Pep-2_4561
KYYGNGVTCGKHSCSVNWGQAFSPSVSHLANFGHGRC*
>Pep-2_4562
KYYGNGVTCGKHSCSVNWGQAFSPSVSHLANFGHGEC*
>Pep-2_4563
KYYGNGVTCGKHSCSVNWGQAFSPSVSHLANFGHGSC*
>Pep-2_4564
KYYGNGVTCGKHSCSVNWGQAFSPSVSHLANFGHGFC*
>Pep-2_4565
KYYGNGVTCGKHSCSVNWGQAFSPSVSHLANFGHGAC*
>Pep-2_4566
KYYGNGVTCGKHSCSVNWGQAFSPSVSHLANFGHGWC*
>Pep-2_4567
KYYGNGVTCGKHSCSVNWGQAFSPSVSHLANFGHGKH*
>Pep-2_4568
KYYGNGVTCGKHSCSVNWGQAFSPSVSHLANFGHGKD*
>Pep-2_4569
KYYGNGVTCGKHSCSVNWGQAFSPSVSHLANFGHGKS*
>Pep-2_4570
KYYGNGVTCGKHSCSVNWGQAFSPSVSHLANFGHGKL*
>Pep-2_4571
KYYGNGVTCGKHSCSVNWGQAFSPSVSHLANFGHGKG*
>Pep-2_4572
KYYGNGVTCGKHSCSVNWGQAFSPSVSHLANFGHGKW*
>Pep-2_4573
KYYGNGVTCGKHSCSVNWKQAFSCHVSHLANFGHGKC*
>Pep-2_4574
KYYGNGVTCGKHSCSVNWEQAFSCHVSHLANFGHGKC*
>Pep-2_4575
KYYGNGVTCGKHSCSVNWSQAFSCHVSHLANFGHGKC*
>Pep-2_4576
KYYGNGVTCGKHSCSVNWFQAFSCHVSHLANFGHGKC*
>Pep-2_4578
KYYGNGVTCGKHSCSVNWPQAFSCHVSHLANFGHGKC*
>Pep-2_4579
KYYGNGVTCGKHSCSVNWGHAFSCHVSHLANFGHGKC*
>Pep-2_4581
KYYGNGVTCGKHSCSVNWGSAFSCHVSHLANFGHGKC*
>Pep-2_4582
KYYGNGVTCGKHSCSVNWGFAFSCHVSHLANFGHGKC*
>Pep-2_4583
KYYGNGVTCGKHSCSVNWGGAFSCHVSHLANFGHGKC*
>Pep-2_4584
KYYGNGVTCGKHSCSVNWGPAFSCHVSHLANFGHGKC*
>Pep-2_4585
KYYGNGVTCGKHSCSVNWGQKFSCHVSHLANFGHGKC*
>Pep-2_4586
KYYGNGVTCGKHSCSVNWGQEFSCHVSHLANFGHGKC*
>Pep-2_4587
KYYGNGVTCGKHSCSVNWGQTFSCHVSHLANFGHGKC*
>Pep-2_4588
KYYGNGVTCGKHSCSVNWGQFFSCHVSHLANFGHGKC*
>Pep-2_4589
KYYGNGVTCGKHSCSVNWGQGFSCHVSHLANFGHGKC*
>Pep-2_4590
KYYGNGVTCGKHSCSVNWGQWFSCHVSHLANFGHGKC*
>Pep-2_4591
KYYGNGVTCGKHSCSVNWGQARSCHVSHLANFGHGKC*
>Pep-2_4593
KYYGNGVTCGKHSCSVNWGQASSCHVSHLANFGHGKC*
>Pep-2_4594
KYYGNGVTCGKHSCSVNWGQALSCHVSHLANFGHGKC*
>Pep-2_4596
KYYGNGVTCGKHSCSVNWGQACSCHVSHLANFGHGKC*
>Pep-2_4597
KYYGNGVTCGKHSCSVNWGQAFRCHVSHLANFGHGKC*
>Pep-2_4598
KYYGNGVTCGKHSCSVNWGQAFECHVSHLANFGHGKC*
>Pep-2_4599
KYYGNGVTCGKHSCSVNWGQAFNCHVSHLANFGHGKC*
>Pep-2_4600
KYYGNGVTCGKHSCSVNWGQAFFCHVSHLANFGHGKC*
>Pep-2_4601
KYYGNGVTCGKHSCSVNWGQAFGCHVSHLANFGHGKC*
>Pep-2_4602
KYYGNGVTCGKHSCSVNWGQAFCCHVSHLANFGHGKC*
>Pep-2_4603
KYYGNGVTCGKHSCSVNWGQAFSHHVSHLANFGHGKC*
>Pep-2_4605
KYYGNGVTCGKHSCSVNWGQAFSNHVSHLANFGHGKC*
>Pep-2_4606
KYYGNGVTCGKHSCSVNWGQAFSFHVSHLANFGHGKC*
>Pep-2_4607
KYYGNGVTCGKHSCSVNWGQAFSAHVSHLANFGHGKC*
>Pep-2_4608
KYYGNGVTCGKHSCSVNWGQAFSWHVSHLANFGHGKC*
>Pep-2_4609
KYYGNGVTCGKHSCSVNWGQAFSCHKSHLANFGHGKC*
>Pep-2_4610
KYYGNGVTCGKHSCSVNWGQAFSCHDSHLANFGHGKC*
>Pep-2_4612
KYYGNGVTCGKHSCSVNWGQAFSCHISHLANFGHGKC*
>Pep-2_4613
KYYGNGVTCGKHSCSVNWGQAFSCHGSHLANFGHGKC*
>Pep-2_4614
KYYGNGVTCGKHSCSVNWGQAFSCHCSHLANFGHGKC*
>Pep-2_4615
KYYGNGVTCGKHSCSVNWGQAFSCHVRHLANFGHGKC*
>Pep-2_4616
KYYGNGVTCGKHSCSVNWGQAFSCHVDHLANFGHGKC*
>Pep-2_4617
KYYGNGVTCGKHSCSVNWGQAFSCHVYHLANFGHGKC*
>Pep-2_4618
KYYGNGVTCGKHSCSVNWGQAFSCHVIHLANFGHGKC*
>Pep-2_4619
KYYGNGVTCGKHSCSVNWGQAFSCHVGHLANFGHGKC*
>Pep-2_4620
KYYGNGVTCGKHSCSVNWGQAFSCHVPHLANFGHGKC*
>Pep-2_4621
KYYGNGVTCGKHSCSVNWGQAFSCHVSKLANFGHGKC*
>Pep-2_4622
KYYGNGVTCGKHSCSVNWGQAFSCHVSELANFGHGKC*
>Pep-2_4623
KYYGNGVTCGKHSCSVNWGQAFSCHVSTLANFGHGKC*
>Pep-2_4624
KYYGNGVTCGKHSCSVNWGQAFSCHVSLLANFGHGKC*
>Pep-2_4625
KYYGNGVTCGKHSCSVNWGQAFSCHVSGLANFGHGKC*
>Pep-2_4626
KYYGNGVTCGKHSCSVNWGQAFSCHVSWLANFGHGKC*
>Pep-2_4627
KYYGNGVTCGKHSCSVNWGQAFSCHVSHKANFGHGKC*
>Pep-2_4628
KYYGNGVTCGKHSCSVNWGQAFSCHVSHDANFGHGKC*
>Pep-2_4630
KYYGNGVTCGKHSCSVNWGQAFSCHVSHMANFGHGKC*
>Pep-2_4631
KYYGNGVTCGKHSCSVNWGQAFSCHVSHAANFGHGKC*
>Pep-2_4632
KYYGNGVTCGKHSCSVNWGQAFSCHVSHPANFGHGKC*
>Pep-2_4633
KYYGNGVTCGKHSCSVNWGQAFSCHVSHLRNFGHGKC*
>Pep-2_4634
KYYGNGVTCGKHSCSVNWGQAFSCHVSHLDNFGHGKC*
>Pep-2_4635
KYYGNGVTCGKHSCSVNWGQAFSCHVSHLNNFGHGKC*
>Pep-2_4636
KYYGNGVTCGKHSCSVNWGQAFSCHVSHLFNFGHGKC*
>Pep-2_4637
KYYGNGVTCGKHSCSVNWGQAFSCHVSHLGNFGHGKC*
>Pep-2_4638
KYYGNGVTCGKHSCSVNWGQAFSCHVSHLPNFGHGKC*
>Pep-2_4639
KYYGNGVTCGKHSCSVNWGQAFSCHVSHLAHFGHGKC*
>Pep-2_4640
KYYGNGVTCGKHSCSVNWGQAFSCHVSHLAEFGHGKC*
>Pep-2_4641
KYYGNGVTCGKHSCSVNWGQAFSCHVSHLAKFGHGKC*
>Pep-2_4642
KYYGNGVTCGKHSCSVNWGQAFSCHVSHLAVFGHGKC*
>Pep-2_4643
KYYGNGVTCGKHSCSVNWGQAFSCHVSHLAAFGHGKC*
>Pep-2_4644
KYYGNGVTCGKHSCSVNWGQAFSCHVSHLACFGHGKC*
>Pep-2_4645
KYYGNGVTCGKHSCSVNWGQAFSCHVSHLANRGHGKC*
>Pep-2_4646
KYYGNGVTCGKHSCSVNWGQAFSCHVSHLANDGHGKC*
>Pep-2_4647
KYYGNGVTCGKHSCSVNWGQAFSCHVSHLANNGHGKC*
>Pep-2_4648
KYYGNGVTCGKHSCSVNWGQAFSCHVSHLANLGHGKC*
>Pep-2_4649
KYYGNGVTCGKHSCSVNWGQAFSCHVSHLANGGHGKC*
>Pep-2_4650
KYYGNGVTCGKHSCSVNWGQAFSCHVSHLANPGHGKC*
>Pep-2_4651
KYYGNGVTCGKHSCSVNWGQAFSCHVSHLANFRHGKC*
>Pep-2_4652
KYYGNGVTCGKHSCSVNWGQAFSCHVSHLANFDHGKC*
>Pep-2_4653
KYYGNGVTCGKHSCSVNWGQAFSCHVSHLANFNHGKC*
>Pep-2_4654
KYYGNGVTCGKHSCSVNWGQAFSCHVSHLANFLHGKC*
>Pep-2_4655
KYYGNGVTCGKHSCSVNWGQAFSCHVSHLANFAHGKC*
>Pep-2_4656
KYYGNGVTCGKHSCSVNWGQAFSCHVSHLANFCHGKC*
>Pep-2_4657
KYYGNGVTCGKHSCSVNWGQAFSCHVSHLANFGRGKC*
>Pep-2_4658
KYYGNGVTCGKHSCSVNWGQAFSCHVSHLANFGDGKC*
>Pep-2_4659
KYYGNGVTCGKHSCSVNWGQAFSCHVSHLANFGYGKC*
>Pep-2_4660
KYYGNGVTCGKHSCSVNWGQAFSCHVSHLANFGVGKC*
>Pep-2_4661
KYYGNGVTCGKHSCSVNWGQAFSCHVSHLANFGGGKC*
>Pep-2_4662
KYYGNGVTCGKHSCSVNWGQAFSCHVSHLANFGWGKC*
>Pep-2_4663
KYYGNGVTCGKHSCSVNWGQAFSCHVSHLANFGHKKC*
>Pep-2_4664
KYYGNGVTCGKHSCSVNWGQAFSCHVSHLANFGHDKC*
>Pep-2_4665
KYYGNGVTCGKHSCSVNWGQAFSCHVSHLANFGHSKC*
>Pep-2_4666
KYYGNGVTCGKHSCSVNWGQAFSCHVSHLANFGHIKC*
>Pep-2_4667
KYYGNGVTCGKHSCSVNWGQAFSCHVSHLANFGHAKC*
>Pep-2_4668
KYYGNGVTCGKHSCSVNWGQAFSCHVSHLANFGHCKC*
>Pep-2_4669
KYYGNGVTCGKHSCSVNWGQAFSCHVSHLANFGHGRC*
>Pep-2_4670
KYYGNGVTCGKHSCSVNWGQAFSCHVSHLANFGHGDC*
>Pep-2_4671
KYYGNGVTCGKHSCSVNWGQAFSCHVSHLANFGHGSC*
>Pep-2_4672
KYYGNGVTCGKHSCSVNWGQAFSCHVSHLANFGHGVC*
>Pep-2_4673
KYYGNGVTCGKHSCSVNWGQAFSCHVSHLANFGHGGC*
>Pep-2_4674
KYYGNGVTCGKHSCSVNWGQAFSCHVSHLANFGHGPC*
>Pep-2_4675
KYYGNGVTCGKHSCSVNWGQAFSCHVSHLANFGHGKH*
>Pep-2_4676
KYYGNGVTCGKHSCSVNWGQAFSCHVSHLANFGHGKD*
>Pep-2_4677
KYYGNGVTCGKHSCSVNWGQAFSCHVSHLANFGHGKK*
>Pep-2_4678
KYYGNGVTCGKHSCSVNWGQAFSCHVSHLANFGHGKL*
>Pep-2_4679
KYYGNGVTCGKHSCSVNWGQAFSCHVSHLANFGHGKG*
>Pep-2_4680
KYYGNGVTCGKHSCSVNWGQAFSCHVSHLANFGHGKW*
>Pep-2_4681
KYYGNGVTCGKHSCSVNWKQAFSCDVSHLANFGHGKC*
>Pep-2_4682
KYYGNGVTCGKHSCSVNWDQAFSCDVSHLANFGHGKC*
>Pep-2_4683
KYYGNGVTCGKHSCSVNWSQAFSCDVSHLANFGHGKC*
>Pep-2_4684
KYYGNGVTCGKHSCSVNWVQAFSCDVSHLANFGHGKC*
>Pep-2_4685
KYYGNGVTCGKHSCSVNWAQAFSCDVSHLANFGHGKC*
>Pep-2_4686
KYYGNGVTCGKHSCSVNWPQAFSCDVSHLANFGHGKC*
>Pep-2_4688
KYYGNGVTCGKHSCSVNWGEAFSCDVSHLANFGHGKC*
>Pep-2_4689
KYYGNGVTCGKHSCSVNWGTAFSCDVSHLANFGHGKC*
>Pep-2_4690
KYYGNGVTCGKHSCSVNWGFAFSCDVSHLANFGHGKC*
>Pep-2_4692
KYYGNGVTCGKHSCSVNWGWAFSCDVSHLANFGHGKC*
>Pep-2_4693
KYYGNGVTCGKHSCSVNWGQKFSCDVSHLANFGHGKC*
>Pep-2_4694
KYYGNGVTCGKHSCSVNWGQEFSCDVSHLANFGHGKC*
>Pep-2_4696
KYYGNGVTCGKHSCSVNWGQIFSCDVSHLANFGHGKC*
>Pep-2_4698
KYYGNGVTCGKHSCSVNWGQCFSCDVSHLANFGHGKC*
>Pep-2_4699
KYYGNGVTCGKHSCSVNWGQARSCDVSHLANFGHGKC*
>Pep-2_4701
KYYGNGVTCGKHSCSVNWGQAKSCDVSHLANFGHGKC*
>Pep-2_4702
KYYGNGVTCGKHSCSVNWGQAISCDVSHLANFGHGKC*
>Pep-2_4703
KYYGNGVTCGKHSCSVNWGQAASCDVSHLANFGHGKC*
>Pep-2_4704
KYYGNGVTCGKHSCSVNWGQAWSCDVSHLANFGHGKC*
>Pep-2_4706
KYYGNGVTCGKHSCSVNWGQAFECDVSHLANFGHGKC*
>Pep-2_4707
KYYGNGVTCGKHSCSVNWGQAFTCDVSHLANFGHGKC*
>Pep-2_4708
KYYGNGVTCGKHSCSVNWGQAFMCDVSHLANFGHGKC*
>Pep-2_4709
KYYGNGVTCGKHSCSVNWGQAFGCDVSHLANFGHGKC*
>Pep-2_4710
KYYGNGVTCGKHSCSVNWGQAFWCDVSHLANFGHGKC*
>Pep-2_4711
KYYGNGVTCGKHSCSVNWGQAFSRDVSHLANFGHGKC*
>Pep-2_4712
KYYGNGVTCGKHSCSVNWGQAFSEDVSHLANFGHGKC*
>Pep-2_4713
KYYGNGVTCGKHSCSVNWGQAFSNDVSHLANFGHGKC*
>Pep-2_4714
KYYGNGVTCGKHSCSVNWGQAFSMDVSHLANFGHGKC*
>Pep-2_4715
KYYGNGVTCGKHSCSVNWGQAFSGDVSHLANFGHGKC*
>Pep-2_4716
KYYGNGVTCGKHSCSVNWGQAFSPDVSHLANFGHGKC*
>Pep-2_4717
KYYGNGVTCGKHSCSVNWGQAFSCDHSHLANFGHGKC*
>Pep-2_4718
KYYGNGVTCGKHSCSVNWGQAFSCDESHLANFGHGKC*
>Pep-2_4719
KYYGNGVTCGKHSCSVNWGQAFSCDNSHLANFGHGKC*
>Pep-2_4720
KYYGNGVTCGKHSCSVNWGQAFSCDFSHLANFGHGKC*
>Pep-2_4721
KYYGNGVTCGKHSCSVNWGQAFSCDGSHLANFGHGKC*
>Pep-2_4722
KYYGNGVTCGKHSCSVNWGQAFSCDWSHLANFGHGKC*
>Pep-2_4723
KYYGNGVTCGKHSCSVNWGQAFSCDVKHLANFGHGKC*
>Pep-2_4724
KYYGNGVTCGKHSCSVNWGQAFSCDVDHLANFGHGKC*
>Pep-2_4725
KYYGNGVTCGKHSCSVNWGQAFSCDVNHLANFGHGKC*
>Pep-2_4726
KYYGNGVTCGKHSCSVNWGQAFSCDVLHLANFGHGKC*
>Pep-2_4727
KYYGNGVTCGKHSCSVNWGQAFSCDVGHLANFGHGKC*
>Pep-2_4728
KYYGNGVTCGKHSCSVNWGQAFSCDVCHLANFGHGKC*
>Pep-2_4729
KYYGNGVTCGKHSCSVNWGQAFSCDVSRLANFGHGKC*
>Pep-2_4730
KYYGNGVTCGKHSCSVNWGQAFSCDVSELANFGHGKC*
>Pep-2_4731
KYYGNGVTCGKHSCSVNWGQAFSCDVSSLANFGHGKC*
>Pep-2_4732
KYYGNGVTCGKHSCSVNWGQAFSCDVSMLANFGHGKC*
>Pep-2_4733
KYYGNGVTCGKHSCSVNWGQAFSCDVSALANFGHGKC*
>Pep-2_4734
KYYGNGVTCGKHSCSVNWGQAFSCDVSWLANFGHGKC*
>Pep-2_4735
KYYGNGVTCGKHSCSVNWGQAFSCDVSHHANFGHGKC*
>Pep-2_4736
KYYGNGVTCGKHSCSVNWGQAFSCDVSHEANFGHGKC*
>Pep-2_4737
KYYGNGVTCGKHSCSVNWGQAFSCDVSHSANFGHGKC*
>Pep-2_4738
KYYGNGVTCGKHSCSVNWGQAFSCDVSHIANFGHGKC*
>Pep-2_4739
KYYGNGVTCGKHSCSVNWGQAFSCDVSHAANFGHGKC*
>Pep-2_4740
KYYGNGVTCGKHSCSVNWGQAFSCDVSHPANFGHGKC*
>Pep-2_4741
KYYGNGVTCGKHSCSVNWGQAFSCDVSHLHNFGHGKC*
>Pep-2_4742
KYYGNGVTCGKHSCSVNWGQAFSCDVSHLDNFGHGKC*
>Pep-2_4743
KYYGNGVTCGKHSCSVNWGQAFSCDVSHLYNFGHGKC*
>Pep-2_4744
KYYGNGVTCGKHSCSVNWGQAFSCDVSHLINFGHGKC*
>Pep-2_4745
KYYGNGVTCGKHSCSVNWGQAFSCDVSHLGNFGHGKC*
>Pep-2_4746
KYYGNGVTCGKHSCSVNWGQAFSCDVSHLCNFGHGKC*
>Pep-2_4747
KYYGNGVTCGKHSCSVNWGQAFSCDVSHLARFGHGKC*
>Pep-2_4748
KYYGNGVTCGKHSCSVNWGQAFSCDVSHLAEFGHGKC*
>Pep-2_4749
KYYGNGVTCGKHSCSVNWGQAFSCDVSHLASFGHGKC*
>Pep-2_4750
KYYGNGVTCGKHSCSVNWGQAFSCDVSHLAFFGHGKC*
>Pep-2_4751
KYYGNGVTCGKHSCSVNWGQAFSCDVSHLAGFGHGKC*
>Pep-2_4752
KYYGNGVTCGKHSCSVNWGQAFSCDVSHLAPFGHGKC*
>Pep-2_4753
KYYGNGVTCGKHSCSVNWGQAFSCDVSHLANRGHGKC*
>Pep-2_4754
KYYGNGVTCGKHSCSVNWGQAFSCDVSHLANDGHGKC*
>Pep-2_4755
KYYGNGVTCGKHSCSVNWGQAFSCDVSHLANKGHGKC*
>Pep-2_4756
KYYGNGVTCGKHSCSVNWGQAFSCDVSHLANIGHGKC*
>Pep-2_4757
KYYGNGVTCGKHSCSVNWGQAFSCDVSHLANAGHGKC*
>Pep-2_4758
KYYGNGVTCGKHSCSVNWGQAFSCDVSHLANCGHGKC*
>Pep-2_4759
KYYGNGVTCGKHSCSVNWGQAFSCDVSHLANFHHGKC*
>Pep-2_4760
KYYGNGVTCGKHSCSVNWGQAFSCDVSHLANFEHGKC*
>Pep-2_4761
KYYGNGVTCGKHSCSVNWGQAFSCDVSHLANFSHGKC*
>Pep-2_4762
KYYGNGVTCGKHSCSVNWGQAFSCDVSHLANFFHGKC*
>Pep-2_4763
KYYGNGVTCGKHSCSVNWGQAFSCDVSHLANFAHGKC*
>Pep-2_4764
KYYGNGVTCGKHSCSVNWGQAFSCDVSHLANFWHGKC*
>Pep-2_4765
KYYGNGVTCGKHSCSVNWGQAFSCDVSHLANFGKGKC*
>Pep-2_4766
KYYGNGVTCGKHSCSVNWGQAFSCDVSHLANFGEGKC*
>Pep-2_4767
KYYGNGVTCGKHSCSVNWGQAFSCDVSHLANFGTGKC*
>Pep-2_4768
KYYGNGVTCGKHSCSVNWGQAFSCDVSHLANFGVGKC*
>Pep-2_4769
KYYGNGVTCGKHSCSVNWGQAFSCDVSHLANFGAGKC*
>Pep-2_4770
KYYGNGVTCGKHSCSVNWGQAFSCDVSHLANFGCGKC*
>Pep-2_4771
KYYGNGVTCGKHSCSVNWGQAFSCDVSHLANFGHHKC*
>Pep-2_4772
KYYGNGVTCGKHSCSVNWGQAFSCDVSHLANFGHEKC*
>Pep-2_4773
KYYGNGVTCGKHSCSVNWGQAFSCDVSHLANFGHNKC*
>Pep-2_4774
KYYGNGVTCGKHSCSVNWGQAFSCDVSHLANFGHFKC*
>Pep-2_4775
KYYGNGVTCGKHSCSVNWGQAFSCDVSHLANFGHAKC*
>Pep-2_4776
KYYGNGVTCGKHSCSVNWGQAFSCDVSHLANFGHWKC*
>Pep-2_4777
KYYGNGVTCGKHSCSVNWGQAFSCDVSHLANFGHGHC*
>Pep-2_4778
KYYGNGVTCGKHSCSVNWGQAFSCDVSHLANFGHGDC*
>Pep-2_4779
KYYGNGVTCGKHSCSVNWGQAFSCDVSHLANFGHGNC*
>Pep-2_4780
KYYGNGVTCGKHSCSVNWGQAFSCDVSHLANFGHGMC*
>Pep-2_4781
KYYGNGVTCGKHSCSVNWGQAFSCDVSHLANFGHGAC*
>Pep-2_4782
KYYGNGVTCGKHSCSVNWGQAFSCDVSHLANFGHGCC*
>Pep-2_4783
KYYGNGVTCGKHSCSVNWGQAFSCDVSHLANFGHGKH*
>Pep-2_4784
KYYGNGVTCGKHSCSVNWGQAFSCDVSHLANFGHGKE*
>Pep-2_4785
KYYGNGVTCGKHSCSVNWGQAFSCDVSHLANFGHGKK*
>Pep-2_4786
KYYGNGVTCGKHSCSVNWGQAFSCDVSHLANFGHGKF*
>Pep-2_4787
KYYGNGVTCGKHSCSVNWGQAFSCDVSHLANFGHGKA*
>Pep-2_4788
KYYGNGVTCGKHSCSVNWGQAFSCDVSHLANFGHGKW*
>Pep-2_4789
KYYGNGVTCGKHSCSVNWHQAFSCNVSHLANFGHGKC*
>Pep-2_4790
KYYGNGVTCGKHSCSVNWDQAFSCNVSHLANFGHGKC*
>Pep-2_4791
KYYGNGVTCGKHSCSVNWNQAFSCNVSHLANFGHGKC*
>Pep-2_4792
KYYGNGVTCGKHSCSVNWIQAFSCNVSHLANFGHGKC*
>Pep-2_4793
KYYGNGVTCGKHSCSVNWAQAFSCNVSHLANFGHGKC*
>Pep-2_4794
KYYGNGVTCGKHSCSVNWCQAFSCNVSHLANFGHGKC*
>Pep-2_4795
KYYGNGVTCGKHSCSVNWGRAFSCNVSHLANFGHGKC*
>Pep-2_4796
KYYGNGVTCGKHSCSVNWGDAFSCNVSHLANFGHGKC*
>Pep-2_4797
KYYGNGVTCGKHSCSVNWGYAFSCNVSHLANFGHGKC*
>Pep-2_4798
KYYGNGVTCGKHSCSVNWGMAFSCNVSHLANFGHGKC*
>Pep-2_4801
KYYGNGVTCGKHSCSVNWGQRFSCNVSHLANFGHGKC*
>Pep-2_4802
KYYGNGVTCGKHSCSVNWGQEFSCNVSHLANFGHGKC*
>Pep-2_4803
KYYGNGVTCGKHSCSVNWGQNFSCNVSHLANFGHGKC*
>Pep-2_4804
KYYGNGVTCGKHSCSVNWGQFFSCNVSHLANFGHGKC*
>Pep-2_4806
KYYGNGVTCGKHSCSVNWGQPFSCNVSHLANFGHGKC*
>Pep-2_4807
KYYGNGVTCGKHSCSVNWGQAHSCNVSHLANFGHGKC*
>Pep-2_4808
KYYGNGVTCGKHSCSVNWGQAESCNVSHLANFGHGKC*
>Pep-2_4810
KYYGNGVTCGKHSCSVNWGQALSCNVSHLANFGHGKC*
>Pep-2_4811
KYYGNGVTCGKHSCSVNWGQAASCNVSHLANFGHGKC*
>Pep-2_4812
KYYGNGVTCGKHSCSVNWGQACSCNVSHLANFGHGKC*
>Pep-2_4813
KYYGNGVTCGKHSCSVNWGQAFRCNVSHLANFGHGKC*
>Pep-2_4814
KYYGNGVTCGKHSCSVNWGQAFECNVSHLANFGHGKC*
>Pep-2_4815
KYYGNGVTCGKHSCSVNWGQAFNCNVSHLANFGHGKC*
>Pep-2_4816
KYYGNGVTCGKHSCSVNWGQAFFCNVSHLANFGHGKC*
>Pep-2_4817
KYYGNGVTCGKHSCSVNWGQAFACNVSHLANFGHGKC*
>Pep-2_4818
KYYGNGVTCGKHSCSVNWGQAFPCNVSHLANFGHGKC*
>Pep-2_4820
KYYGNGVTCGKHSCSVNWGQAFSDNVSHLANFGHGKC*
>Pep-2_4821
KYYGNGVTCGKHSCSVNWGQAFSSNVSHLANFGHGKC*
>Pep-2_4822
KYYGNGVTCGKHSCSVNWGQAFSVNVSHLANFGHGKC*
>Pep-2_4824
KYYGNGVTCGKHSCSVNWGQAFSPNVSHLANFGHGKC*
>Pep-2_4825
KYYGNGVTCGKHSCSVNWGQAFSCNKSHLANFGHGKC*
>Pep-2_4826
KYYGNGVTCGKHSCSVNWGQAFSCNESHLANFGHGKC*
>Pep-2_4828
KYYGNGVTCGKHSCSVNWGQAFSCNFSHLANFGHGKC*
>Pep-2_4829
KYYGNGVTCGKHSCSVNWGQAFSCNGSHLANFGHGKC*
>Pep-2_4830
KYYGNGVTCGKHSCSVNWGQAFSCNCSHLANFGHGKC*
>Pep-2_4831
KYYGNGVTCGKHSCSVNWGQAFSCNVKHLANFGHGKC*
>Pep-2_4832
KYYGNGVTCGKHSCSVNWGQAFSCNVEHLANFGHGKC*
>Pep-2_4834
KYYGNGVTCGKHSCSVNWGQAFSCNVMHLANFGHGKC*
>Pep-2_4835
KYYGNGVTCGKHSCSVNWGQAFSCNVAHLANFGHGKC*
>Pep-2_4836
KYYGNGVTCGKHSCSVNWGQAFSCNVCHLANFGHGKC*
>Pep-2_4837
KYYGNGVTCGKHSCSVNWGQAFSCNVSRLANFGHGKC*
>Pep-2_4838
KYYGNGVTCGKHSCSVNWGQAFSCNVSDLANFGHGKC*
>Pep-2_4839
KYYGNGVTCGKHSCSVNWGQAFSCNVSNLANFGHGKC*
>Pep-2_4840
KYYGNGVTCGKHSCSVNWGQAFSCNVSLLANFGHGKC*
>Pep-2_4841
KYYGNGVTCGKHSCSVNWGQAFSCNVSALANFGHGKC*
>Pep-2_4842
KYYGNGVTCGKHSCSVNWGQAFSCNVSCLANFGHGKC*
>Pep-2_4843
KYYGNGVTCGKHSCSVNWGQAFSCNVSHRANFGHGKC*
>Pep-2_4844
KYYGNGVTCGKHSCSVNWGQAFSCNVSHDANFGHGKC*
>Pep-2_4845
KYYGNGVTCGKHSCSVNWGQAFSCNVSHYANFGHGKC*
>Pep-2_4846
KYYGNGVTCGKHSCSVNWGQAFSCNVSHVANFGHGKC*
>Pep-2_4847
KYYGNGVTCGKHSCSVNWGQAFSCNVSHAANFGHGKC*
>Pep-2_4848
KYYGNGVTCGKHSCSVNWGQAFSCNVSHWANFGHGKC*
>Pep-2_4849
KYYGNGVTCGKHSCSVNWGQAFSCNVSHLHNFGHGKC*
>Pep-2_4850
KYYGNGVTCGKHSCSVNWGQAFSCNVSHLENFGHGKC*
>Pep-2_4851
KYYGNGVTCGKHSCSVNWGQAFSCNVSHLYNFGHGKC*
>Pep-2_4852
KYYGNGVTCGKHSCSVNWGQAFSCNVSHLFNFGHGKC*
>Pep-2_4853
KYYGNGVTCGKHSCSVNWGQAFSCNVSHLGNFGHGKC*
>Pep-2_4854
KYYGNGVTCGKHSCSVNWGQAFSCNVSHLPNFGHGKC*
>Pep-2_4855
KYYGNGVTCGKHSCSVNWGQAFSCNVSHLAHFGHGKC*
>Pep-2_4856
KYYGNGVTCGKHSCSVNWGQAFSCNVSHLAEFGHGKC*
>Pep-2_4857
KYYGNGVTCGKHSCSVNWGQAFSCNVSHLATFGHGKC*
>Pep-2_4858
KYYGNGVTCGKHSCSVNWGQAFSCNVSHLAFFGHGKC*
>Pep-2_4859
KYYGNGVTCGKHSCSVNWGQAFSCNVSHLAAFGHGKC*
>Pep-2_4860
KYYGNGVTCGKHSCSVNWGQAFSCNVSHLAPFGHGKC*
>Pep-2_4861
KYYGNGVTCGKHSCSVNWGQAFSCNVSHLANKGHGKC*
>Pep-2_4862
KYYGNGVTCGKHSCSVNWGQAFSCNVSHLANDGHGKC*
>Pep-2_4863
KYYGNGVTCGKHSCSVNWGQAFSCNVSHLANYGHGKC*
>Pep-2_4864
KYYGNGVTCGKHSCSVNWGQAFSCNVSHLANVGHGKC*
>Pep-2_4865
KYYGNGVTCGKHSCSVNWGQAFSCNVSHLANGGHGKC*
>Pep-2_4866
KYYGNGVTCGKHSCSVNWGQAFSCNVSHLANWGHGKC*
>Pep-2_4867
KYYGNGVTCGKHSCSVNWGQAFSCNVSHLANFHHGKC*
>Pep-2_4868
KYYGNGVTCGKHSCSVNWGQAFSCNVSHLANFDHGKC*
>Pep-2_4869
KYYGNGVTCGKHSCSVNWGQAFSCNVSHLANFYHGKC*
>Pep-2_4870
KYYGNGVTCGKHSCSVNWGQAFSCNVSHLANFLHGKC*
>Pep-2_4871
KYYGNGVTCGKHSCSVNWGQAFSCNVSHLANFAHGKC*
>Pep-2_4872
KYYGNGVTCGKHSCSVNWGQAFSCNVSHLANFCHGKC*
>Pep-2_4873
KYYGNGVTCGKHSCSVNWGQAFSCNVSHLANFGRGKC*
>Pep-2_4874
KYYGNGVTCGKHSCSVNWGQAFSCNVSHLANFGEGKC*
>Pep-2_4875
KYYGNGVTCGKHSCSVNWGQAFSCNVSHLANFGYGKC*
>Pep-2_4876
KYYGNGVTCGKHSCSVNWGQAFSCNVSHLANFGFGKC*
>Pep-2_4877
KYYGNGVTCGKHSCSVNWGQAFSCNVSHLANFGAGKC*
>Pep-2_4878
KYYGNGVTCGKHSCSVNWGQAFSCNVSHLANFGCGKC*
>Pep-2_4879
KYYGNGVTCGKHSCSVNWGQAFSCNVSHLANFGHHKC*
>Pep-2_4880
KYYGNGVTCGKHSCSVNWGQAFSCNVSHLANFGHDKC*
>Pep-2_4881
KYYGNGVTCGKHSCSVNWGQAFSCNVSHLANFGHTKC*
>Pep-2_4882
KYYGNGVTCGKHSCSVNWGQAFSCNVSHLANFGHIKC*
>Pep-2_4883
KYYGNGVTCGKHSCSVNWGQAFSCNVSHLANFGHAKC*
>Pep-2_4884
KYYGNGVTCGKHSCSVNWGQAFSCNVSHLANFGHCKC*
>Pep-2_4885
KYYGNGVTCGKHSCSVNWGQAFSCNVSHLANFGHGRC*
>Pep-2_4886
KYYGNGVTCGKHSCSVNWGQAFSCNVSHLANFGHGEC*
>Pep-2_4887
KYYGNGVTCGKHSCSVNWGQAFSCNVSHLANFGHGSC*
>Pep-2_4888
KYYGNGVTCGKHSCSVNWGQAFSCNVSHLANFGHGVC*
>Pep-2_4889
KYYGNGVTCGKHSCSVNWGQAFSCNVSHLANFGHGAC*
>Pep-2_4890
KYYGNGVTCGKHSCSVNWGQAFSCNVSHLANFGHGPC*
>Pep-2_4891
KYYGNGVTCGKHSCSVNWGQAFSCNVSHLANFGHGKH*
>Pep-2_4892
KYYGNGVTCGKHSCSVNWGQAFSCNVSHLANFGHGKD*
>Pep-2_4893
KYYGNGVTCGKHSCSVNWGQAFSCNVSHLANFGHGKS*
>Pep-2_4894
KYYGNGVTCGKHSCSVNWGQAFSCNVSHLANFGHGKM*
>Pep-2_4895
KYYGNGVTCGKHSCSVNWGQAFSCNVSHLANFGHGKA*
>Pep-2_4896
KYYGNGVTCGKHSCSVNWGQAFSCNVSHLANFGHGKW*
>Pep-2_4897
KYYGNGVTCGKHSCSVNWHQAFSCVVSHLANFGHGKC*
>Pep-2_4898
KYYGNGVTCGKHSCSVNWEQAFSCVVSHLANFGHGKC*
>Pep-2_4899
KYYGNGVTCGKHSCSVNWYQAFSCVVSHLANFGHGKC*
>Pep-2_4900
KYYGNGVTCGKHSCSVNWFQAFSCVVSHLANFGHGKC*
>Pep-2_4901
KYYGNGVTCGKHSCSVNWAQAFSCVVSHLANFGHGKC*
>Pep-2_4902
KYYGNGVTCGKHSCSVNWPQAFSCVVSHLANFGHGKC*
>Pep-2_4903
KYYGNGVTCGKHSCSVNWGKAFSCVVSHLANFGHGKC*
>Pep-2_4905
KYYGNGVTCGKHSCSVNWGSAFSCVVSHLANFGHGKC*
>Pep-2_4906
KYYGNGVTCGKHSCSVNWGVAFSCVVSHLANFGHGKC*
>Pep-2_4907
KYYGNGVTCGKHSCSVNWGAAFSCVVSHLANFGHGKC*
>Pep-2_4908
KYYGNGVTCGKHSCSVNWGWAFSCVVSHLANFGHGKC*
>Pep-2_4909
KYYGNGVTCGKHSCSVNWGQRFSCVVSHLANFGHGKC*
>Pep-2_4910
KYYGNGVTCGKHSCSVNWGQEFSCVVSHLANFGHGKC*
>Pep-2_4911
KYYGNGVTCGKHSCSVNWGQNFSCVVSHLANFGHGKC*
>Pep-2_4912
KYYGNGVTCGKHSCSVNWGQFFSCVVSHLANFGHGKC*
>Pep-2_4913
KYYGNGVTCGKHSCSVNWGQGFSCVVSHLANFGHGKC*
>Pep-2_4914
KYYGNGVTCGKHSCSVNWGQPFSCVVSHLANFGHGKC*
>Pep-2_4915
KYYGNGVTCGKHSCSVNWGQARSCVVSHLANFGHGKC*
>Pep-2_4916
KYYGNGVTCGKHSCSVNWGQAESCVVSHLANFGHGKC*
>Pep-2_4917
KYYGNGVTCGKHSCSVNWGQASSCVVSHLANFGHGKC*
>Pep-2_4918
KYYGNGVTCGKHSCSVNWGQALSCVVSHLANFGHGKC*
>Pep-2_4919
KYYGNGVTCGKHSCSVNWGQAGSCVVSHLANFGHGKC*
>Pep-2_4921
KYYGNGVTCGKHSCSVNWGQAFKCVVSHLANFGHGKC*
>Pep-2_4922
KYYGNGVTCGKHSCSVNWGQAFDCVVSHLANFGHGKC*
>Pep-2_4923
KYYGNGVTCGKHSCSVNWGQAFTCVVSHLANFGHGKC*
>Pep-2_4924
KYYGNGVTCGKHSCSVNWGQAFVCVVSHLANFGHGKC*
>Pep-2_4925
KYYGNGVTCGKHSCSVNWGQAFGCVVSHLANFGHGKC*
>Pep-2_4926
KYYGNGVTCGKHSCSVNWGQAFCCVVSHLANFGHGKC*
>Pep-2_4927
KYYGNGVTCGKHSCSVNWGQAFSHVVSHLANFGHGKC*
>Pep-2_4928
KYYGNGVTCGKHSCSVNWGQAFSEVVSHLANFGHGKC*
>Pep-2_4929
KYYGNGVTCGKHSCSVNWGQAFSKVVSHLANFGHGKC*
>Pep-2_4930
KYYGNGVTCGKHSCSVNWGQAFSVVVSHLANFGHGKC*
>Pep-2_4931
KYYGNGVTCGKHSCSVNWGQAFSGVVSHLANFGHGKC*
>Pep-2_4932
KYYGNGVTCGKHSCSVNWGQAFSPVVSHLANFGHGKC*
>Pep-2_4933
KYYGNGVTCGKHSCSVNWGQAFSCVHSHLANFGHGKC*
>Pep-2_4934
KYYGNGVTCGKHSCSVNWGQAFSCVDSHLANFGHGKC*
>Pep-2_4935
KYYGNGVTCGKHSCSVNWGQAFSCVYSHLANFGHGKC*
>Pep-2_4936
KYYGNGVTCGKHSCSVNWGQAFSCVLSHLANFGHGKC*
>Pep-2_4937
KYYGNGVTCGKHSCSVNWGQAFSCVASHLANFGHGKC*
>Pep-2_4938
KYYGNGVTCGKHSCSVNWGQAFSCVWSHLANFGHGKC*
>Pep-2_4939
KYYGNGVTCGKHSCSVNWGQAFSCVVRHLANFGHGKC*
>Pep-2_4940
KYYGNGVTCGKHSCSVNWGQAFSCVVDHLANFGHGKC*
>Pep-2_4941
KYYGNGVTCGKHSCSVNWGQAFSCVVTHLANFGHGKC*
>Pep-2_4942
KYYGNGVTCGKHSCSVNWGQAFSCVVLHLANFGHGKC*
>Pep-2_4943
KYYGNGVTCGKHSCSVNWGQAFSCVVAHLANFGHGKC*
>Pep-2_4944
KYYGNGVTCGKHSCSVNWGQAFSCVVCHLANFGHGKC*
>Pep-2_4945
KYYGNGVTCGKHSCSVNWGQAFSCVVSRLANFGHGKC*
>Pep-2_4946
KYYGNGVTCGKHSCSVNWGQAFSCVVSELANFGHGKC*
>Pep-2_4947
KYYGNGVTCGKHSCSVNWGQAFSCVVSYLANFGHGKC*
>Pep-2_4948
KYYGNGVTCGKHSCSVNWGQAFSCVVSILANFGHGKC*
>Pep-2_4949
KYYGNGVTCGKHSCSVNWGQAFSCVVSALANFGHGKC*
>Pep-2_4950
KYYGNGVTCGKHSCSVNWGQAFSCVVSPLANFGHGKC*
>Pep-2_4951
KYYGNGVTCGKHSCSVNWGQAFSCVVSHRANFGHGKC*
>Pep-2_4952
KYYGNGVTCGKHSCSVNWGQAFSCVVSHEANFGHGKC*
>Pep-2_4953
KYYGNGVTCGKHSCSVNWGQAFSCVVSHSANFGHGKC*
>Pep-2_4954
KYYGNGVTCGKHSCSVNWGQAFSCVVSHIANFGHGKC*
>Pep-2_4955
KYYGNGVTCGKHSCSVNWGQAFSCVVSHGANFGHGKC*
>Pep-2_4956
KYYGNGVTCGKHSCSVNWGQAFSCVVSHPANFGHGKC*
>Pep-2_4957
KYYGNGVTCGKHSCSVNWGQAFSCVVSHLKNFGHGKC*
>Pep-2_4958
KYYGNGVTCGKHSCSVNWGQAFSCVVSHLENFGHGKC*
>Pep-2_4959
KYYGNGVTCGKHSCSVNWGQAFSCVVSHLTNFGHGKC*
>Pep-2_4960
KYYGNGVTCGKHSCSVNWGQAFSCVVSHLVNFGHGKC*
>Pep-2_4961
KYYGNGVTCGKHSCSVNWGQAFSCVVSHLGNFGHGKC*
>Pep-2_4962
KYYGNGVTCGKHSCSVNWGQAFSCVVSHLPNFGHGKC*
>Pep-2_4963
KYYGNGVTCGKHSCSVNWGQAFSCVVSHLARFGHGKC*
>Pep-2_4964
KYYGNGVTCGKHSCSVNWGQAFSCVVSHLAEFGHGKC*
>Pep-2_4965
KYYGNGVTCGKHSCSVNWGQAFSCVVSHLASFGHGKC*
>Pep-2_4966
KYYGNGVTCGKHSCSVNWGQAFSCVVSHLAFFGHGKC*
>Pep-2_4967
KYYGNGVTCGKHSCSVNWGQAFSCVVSHLAGFGHGKC*
>Pep-2_4968
KYYGNGVTCGKHSCSVNWGQAFSCVVSHLAPFGHGKC*
>Pep-2_4969
KYYGNGVTCGKHSCSVNWGQAFSCVVSHLANHGHGKC*
>Pep-2_4970
KYYGNGVTCGKHSCSVNWGQAFSCVVSHLANEGHGKC*
>Pep-2_4971
KYYGNGVTCGKHSCSVNWGQAFSCVVSHLANTGHGKC*
>Pep-2_4972
KYYGNGVTCGKHSCSVNWGQAFSCVVSHLANIGHGKC*
>Pep-2_4973
KYYGNGVTCGKHSCSVNWGQAFSCVVSHLANGGHGKC*
>Pep-2_4974
KYYGNGVTCGKHSCSVNWGQAFSCVVSHLANPGHGKC*
>Pep-2_4975
KYYGNGVTCGKHSCSVNWGQAFSCVVSHLANFKHGKC*
>Pep-2_4976
KYYGNGVTCGKHSCSVNWGQAFSCVVSHLANFDHGKC*
>Pep-2_4977
KYYGNGVTCGKHSCSVNWGQAFSCVVSHLANFTHGKC*
>Pep-2_4978
KYYGNGVTCGKHSCSVNWGQAFSCVVSHLANFIHGKC*
>Pep-2_4979
KYYGNGVTCGKHSCSVNWGQAFSCVVSHLANFAHGKC*
>Pep-2_4980
KYYGNGVTCGKHSCSVNWGQAFSCVVSHLANFPHGKC*
>Pep-2_4981
KYYGNGVTCGKHSCSVNWGQAFSCVVSHLANFGKGKC*
>Pep-2_4982
KYYGNGVTCGKHSCSVNWGQAFSCVVSHLANFGDGKC*
>Pep-2_4983
KYYGNGVTCGKHSCSVNWGQAFSCVVSHLANFGSGKC*
>Pep-2_4984
KYYGNGVTCGKHSCSVNWGQAFSCVVSHLANFGIGKC*
>Pep-2_4985
KYYGNGVTCGKHSCSVNWGQAFSCVVSHLANFGAGKC*
>Pep-2_4986
KYYGNGVTCGKHSCSVNWGQAFSCVVSHLANFGWGKC*
>Pep-2_4987
KYYGNGVTCGKHSCSVNWGQAFSCVVSHLANFGHKKC*
>Pep-2_4988
KYYGNGVTCGKHSCSVNWGQAFSCVVSHLANFGHDKC*
>Pep-2_4990
KYYGNGVTCGKHSCSVNWGQAFSCVVSHLANFGHIKC*
>Pep-2_4991
KYYGNGVTCGKHSCSVNWGQAFSCVVSHLANFGHAKC*
>Pep-2_4992
KYYGNGVTCGKHSCSVNWGQAFSCVVSHLANFGHPKC*
>Pep-2_4993
KYYGNGVTCGKHSCSVNWGQAFSCVVSHLANFGHGHC*
>Pep-2_4994
KYYGNGVTCGKHSCSVNWGQAFSCVVSHLANFGHGDC*
>Pep-2_4995
KYYGNGVTCGKHSCSVNWGQAFSCVVSHLANFGHGTC*
>Pep-2_4996
KYYGNGVTCGKHSCSVNWGQAFSCVVSHLANFGHGIC*
>Pep-2_4997
KYYGNGVTCGKHSCSVNWGQAFSCVVSHLANFGHGGC*
>Pep-2_4998
KYYGNGVTCGKHSCSVNWGQAFSCVVSHLANFGHGPC*
>Pep-2_4999
KYYGNGVTCGKHSCSVNWGQAFSCVVSHLANFGHGKH*
>Pep-2_5000
KYYGNGVTCGKHSCSVNWGQAFSCVVSHLANFGHGKE*
>Pep-2_5001
KYYGNGVTCGKHSCSVNWGQAFSCVVSHLANFGHGKS*
>Pep-2_5002
KYYGNGVTCGKHSCSVNWGQAFSCVVSHLANFGHGKF*
>Pep-2_5003
KYYGNGVTCGKHSCSVNWGQAFSCVVSHLANFGHGKG*
>Pep-2_5004
KYYGNGVTCGKHSCSVNWGQAFSCVVSHLANFGHGKP*
>Pep-2_5005
KYYGNGVTCGKHSCSVNWHQAFSCAVSHLANFGHGKC*
>Pep-2_5006
KYYGNGVTCGKHSCSVNWEQAFSCAVSHLANFGHGKC*
>Pep-2_5007
KYYGNGVTCGKHSCSVNWYQAFSCAVSHLANFGHGKC*
>Pep-2_5008
KYYGNGVTCGKHSCSVNWFQAFSCAVSHLANFGHGKC*
>Pep-2_5009
KYYGNGVTCGKHSCSVNWAQAFSCAVSHLANFGHGKC*
>Pep-2_5010
KYYGNGVTCGKHSCSVNWPQAFSCAVSHLANFGHGKC*
>Pep-2_5011
KYYGNGVTCGKHSCSVNWGRAFSCAVSHLANFGHGKC*
>Pep-2_5012
KYYGNGVTCGKHSCSVNWGEAFSCAVSHLANFGHGKC*
>Pep-2_5013
KYYGNGVTCGKHSCSVNWGNAFSCAVSHLANFGHGKC*
>Pep-2_5014
KYYGNGVTCGKHSCSVNWGVAFSCAVSHLANFGHGKC*
>Pep-2_5015
KYYGNGVTCGKHSCSVNWGAAFSCAVSHLANFGHGKC*
>Pep-2_5016
KYYGNGVTCGKHSCSVNWGPAFSCAVSHLANFGHGKC*
>Pep-2_5018
KYYGNGVTCGKHSCSVNWGQEFSCAVSHLANFGHGKC*
>Pep-2_5019
KYYGNGVTCGKHSCSVNWGQNFSCAVSHLANFGHGKC*
>Pep-2_5020
KYYGNGVTCGKHSCSVNWGQIFSCAVSHLANFGHGKC*
>Pep-2_5022
KYYGNGVTCGKHSCSVNWGQCFSCAVSHLANFGHGKC*
>Pep-2_5023
KYYGNGVTCGKHSCSVNWGQAHSCAVSHLANFGHGKC*
>Pep-2_5025
KYYGNGVTCGKHSCSVNWGQASSCAVSHLANFGHGKC*
>Pep-2_5026
KYYGNGVTCGKHSCSVNWGQALSCAVSHLANFGHGKC*
>Pep-2_5029
KYYGNGVTCGKHSCSVNWGQAFRCAVSHLANFGHGKC*
>Pep-2_5030
KYYGNGVTCGKHSCSVNWGQAFDCAVSHLANFGHGKC*
>Pep-2_5031
KYYGNGVTCGKHSCSVNWGQAFYCAVSHLANFGHGKC*
>Pep-2_5032
KYYGNGVTCGKHSCSVNWGQAFLCAVSHLANFGHGKC*
>Pep-2_5033
KYYGNGVTCGKHSCSVNWGQAFACAVSHLANFGHGKC*
>Pep-2_5034
KYYGNGVTCGKHSCSVNWGQAFPCAVSHLANFGHGKC*
>Pep-2_5035
KYYGNGVTCGKHSCSVNWGQAFSKAVSHLANFGHGKC*
>Pep-2_5036
KYYGNGVTCGKHSCSVNWGQAFSEAVSHLANFGHGKC*
>Pep-2_5037
KYYGNGVTCGKHSCSVNWGQAFSTAVSHLANFGHGKC*
>Pep-2_5038
KYYGNGVTCGKHSCSVNWGQAFSMAVSHLANFGHGKC*
>Pep-2_5039
KYYGNGVTCGKHSCSVNWGQAFSAAVSHLANFGHGKC*
>Pep-2_5040
KYYGNGVTCGKHSCSVNWGQAFSWAVSHLANFGHGKC*
>Pep-2_5041
KYYGNGVTCGKHSCSVNWGQAFSCAHSHLANFGHGKC*
>Pep-2_5042
KYYGNGVTCGKHSCSVNWGQAFSCAESHLANFGHGKC*
>Pep-2_5043
KYYGNGVTCGKHSCSVNWGQAFSCASSHLANFGHGKC*
>Pep-2_5044
KYYGNGVTCGKHSCSVNWGQAFSCAFSHLANFGHGKC*
>Pep-2_5045
KYYGNGVTCGKHSCSVNWGQAFSCAGSHLANFGHGKC*
>Pep-2_5046
KYYGNGVTCGKHSCSVNWGQAFSCACSHLANFGHGKC*
>Pep-2_5047
KYYGNGVTCGKHSCSVNWGQAFSCAVRHLANFGHGKC*
>Pep-2_5048
KYYGNGVTCGKHSCSVNWGQAFSCAVDHLANFGHGKC*
>Pep-2_5049
KYYGNGVTCGKHSCSVNWGQAFSCAVYHLANFGHGKC*
>Pep-2_5050
KYYGNGVTCGKHSCSVNWGQAFSCAVMHLANFGHGKC*
>Pep-2_5051
KYYGNGVTCGKHSCSVNWGQAFSCAVGHLANFGHGKC*
>Pep-2_5052
KYYGNGVTCGKHSCSVNWGQAFSCAVWHLANFGHGKC*
>Pep-2_5053
KYYGNGVTCGKHSCSVNWGQAFSCAVSRLANFGHGKC*
>Pep-2_5054
KYYGNGVTCGKHSCSVNWGQAFSCAVSELANFGHGKC*
>Pep-2_5055
KYYGNGVTCGKHSCSVNWGQAFSCAVSNLANFGHGKC*
>Pep-2_5056
KYYGNGVTCGKHSCSVNWGQAFSCAVSFLANFGHGKC*
>Pep-2_5057
KYYGNGVTCGKHSCSVNWGQAFSCAVSALANFGHGKC*
>Pep-2_5058
KYYGNGVTCGKHSCSVNWGQAFSCAVSPLANFGHGKC*
>Pep-2_5059
KYYGNGVTCGKHSCSVNWGQAFSCAVSHRANFGHGKC*
>Pep-2_5060
KYYGNGVTCGKHSCSVNWGQAFSCAVSHEANFGHGKC*
>Pep-2_5061
KYYGNGVTCGKHSCSVNWGQAFSCAVSHYANFGHGKC*
>Pep-2_5062
KYYGNGVTCGKHSCSVNWGQAFSCAVSHFANFGHGKC*
>Pep-2_5063
KYYGNGVTCGKHSCSVNWGQAFSCAVSHAANFGHGKC*
>Pep-2_5064
KYYGNGVTCGKHSCSVNWGQAFSCAVSHPANFGHGKC*
>Pep-2_5065
KYYGNGVTCGKHSCSVNWGQAFSCAVSHLHNFGHGKC*
>Pep-2_5066
KYYGNGVTCGKHSCSVNWGQAFSCAVSHLENFGHGKC*
>Pep-2_5067
KYYGNGVTCGKHSCSVNWGQAFSCAVSHLTNFGHGKC*
>Pep-2_5068
KYYGNGVTCGKHSCSVNWGQAFSCAVSHLINFGHGKC*
>Pep-2_5069
KYYGNGVTCGKHSCSVNWGQAFSCAVSHLGNFGHGKC*
>Pep-2_5070
KYYGNGVTCGKHSCSVNWGQAFSCAVSHLPNFGHGKC*
>Pep-2_5071
KYYGNGVTCGKHSCSVNWGQAFSCAVSHLAKFGHGKC*
>Pep-2_5072
KYYGNGVTCGKHSCSVNWGQAFSCAVSHLADFGHGKC*
>Pep-2_5074
KYYGNGVTCGKHSCSVNWGQAFSCAVSHLAFFGHGKC*
>Pep-2_5075
KYYGNGVTCGKHSCSVNWGQAFSCAVSHLAGFGHGKC*
>Pep-2_5076
KYYGNGVTCGKHSCSVNWGQAFSCAVSHLAWFGHGKC*
>Pep-2_5077
KYYGNGVTCGKHSCSVNWGQAFSCAVSHLANRGHGKC*
>Pep-2_5078
KYYGNGVTCGKHSCSVNWGQAFSCAVSHLANDGHGKC*
>Pep-2_5079
KYYGNGVTCGKHSCSVNWGQAFSCAVSHLANTGHGKC*
>Pep-2_5080
KYYGNGVTCGKHSCSVNWGQAFSCAVSHLANLGHGKC*
>Pep-2_5081
KYYGNGVTCGKHSCSVNWGQAFSCAVSHLANGGHGKC*
>Pep-2_5082
KYYGNGVTCGKHSCSVNWGQAFSCAVSHLANPGHGKC*
>Pep-2_5083
KYYGNGVTCGKHSCSVNWGQAFSCAVSHLANFRHGKC*
>Pep-2_5084
KYYGNGVTCGKHSCSVNWGQAFSCAVSHLANFDHGKC*
>Pep-2_5085
KYYGNGVTCGKHSCSVNWGQAFSCAVSHLANFYHGKC*
>Pep-2_5086
KYYGNGVTCGKHSCSVNWGQAFSCAVSHLANFLHGKC*
>Pep-2_5087
KYYGNGVTCGKHSCSVNWGQAFSCAVSHLANFAHGKC*
>Pep-2_5088
KYYGNGVTCGKHSCSVNWGQAFSCAVSHLANFWHGKC*
>Pep-2_5089
KYYGNGVTCGKHSCSVNWGQAFSCAVSHLANFGRGKC*
>Pep-2_5090
KYYGNGVTCGKHSCSVNWGQAFSCAVSHLANFGDGKC*
>Pep-2_5091
KYYGNGVTCGKHSCSVNWGQAFSCAVSHLANFGNGKC*
>Pep-2_5092
KYYGNGVTCGKHSCSVNWGQAFSCAVSHLANFGVGKC*
>Pep-2_5093
KYYGNGVTCGKHSCSVNWGQAFSCAVSHLANFGAGKC*
>Pep-2_5094
KYYGNGVTCGKHSCSVNWGQAFSCAVSHLANFGWGKC*
>Pep-2_5095
KYYGNGVTCGKHSCSVNWGQAFSCAVSHLANFGHHKC*
>Pep-2_5096
KYYGNGVTCGKHSCSVNWGQAFSCAVSHLANFGHEKC*
>Pep-2_5097
KYYGNGVTCGKHSCSVNWGQAFSCAVSHLANFGHTKC*
>Pep-2_5098
KYYGNGVTCGKHSCSVNWGQAFSCAVSHLANFGHVKC*
>Pep-2_5099
KYYGNGVTCGKHSCSVNWGQAFSCAVSHLANFGHAKC*
>Pep-2_5100
KYYGNGVTCGKHSCSVNWGQAFSCAVSHLANFGHWKC*
>Pep-2_5101
KYYGNGVTCGKHSCSVNWGQAFSCAVSHLANFGHGRC*
>Pep-2_5102
KYYGNGVTCGKHSCSVNWGQAFSCAVSHLANFGHGEC*
>Pep-2_5103
KYYGNGVTCGKHSCSVNWGQAFSCAVSHLANFGHGTC*
>Pep-2_5104
KYYGNGVTCGKHSCSVNWGQAFSCAVSHLANFGHGVC*
>Pep-2_5105
KYYGNGVTCGKHSCSVNWGQAFSCAVSHLANFGHGAC*
>Pep-2_5106
KYYGNGVTCGKHSCSVNWGQAFSCAVSHLANFGHGWC*
>Pep-2_5107
KYYGNGVTCGKHSCSVNWGQAFSCAVSHLANFGHGKH*
>Pep-2_5108
KYYGNGVTCGKHSCSVNWGQAFSCAVSHLANFGHGKD*
>Pep-2_5109
KYYGNGVTCGKHSCSVNWGQAFSCAVSHLANFGHGKK*
>Pep-2_5110
KYYGNGVTCGKHSCSVNWGQAFSCAVSHLANFGHGKM*
>Pep-2_5111
KYYGNGVTCGKHSCSVNWGQAFSCAVSHLANFGHGKG*
>Pep-2_5112
KYYGNGVTCGKHSCSVNWGQAFSCAVSHLANFGHGKP*
>Pep-2_5113
KYYGNGVTCGKHSCSVNWHQAFSCPVSHLANFGHGKC*
>Pep-2_5114
KYYGNGVTCGKHSCSVNWEQAFSCPVSHLANFGHGKC*
>Pep-2_5115
KYYGNGVTCGKHSCSVNWTQAFSCPVSHLANFGHGKC*
>Pep-2_5116
KYYGNGVTCGKHSCSVNWLQAFSCPVSHLANFGHGKC*
>Pep-2_5117
KYYGNGVTCGKHSCSVNWAQAFSCPVSHLANFGHGKC*
>Pep-2_5118
KYYGNGVTCGKHSCSVNWPQAFSCPVSHLANFGHGKC*
>Pep-2_5119
KYYGNGVTCGKHSCSVNWGHAFSCPVSHLANFGHGKC*
>Pep-2_5120
KYYGNGVTCGKHSCSVNWGDAFSCPVSHLANFGHGKC*
>Pep-2_5121
KYYGNGVTCGKHSCSVNWGTAFSCPVSHLANFGHGKC*
>Pep-2_5122
KYYGNGVTCGKHSCSVNWGLAFSCPVSHLANFGHGKC*
>Pep-2_5123
KYYGNGVTCGKHSCSVNWGGAFSCPVSHLANFGHGKC*
>Pep-2_5124
KYYGNGVTCGKHSCSVNWGPAFSCPVSHLANFGHGKC*
>Pep-2_5125
KYYGNGVTCGKHSCSVNWGQKFSCPVSHLANFGHGKC*
>Pep-2_5126
KYYGNGVTCGKHSCSVNWGQDFSCPVSHLANFGHGKC*
>Pep-2_5127
KYYGNGVTCGKHSCSVNWGQTFSCPVSHLANFGHGKC*
>Pep-2_5128
KYYGNGVTCGKHSCSVNWGQFFSCPVSHLANFGHGKC*
>Pep-2_5129
KYYGNGVTCGKHSCSVNWGQGFSCPVSHLANFGHGKC*
>Pep-2_5130
KYYGNGVTCGKHSCSVNWGQWFSCPVSHLANFGHGKC*
>Pep-2_5131
KYYGNGVTCGKHSCSVNWGQARSCPVSHLANFGHGKC*
>Pep-2_5132
KYYGNGVTCGKHSCSVNWGQADSCPVSHLANFGHGKC*
>Pep-2_5133
KYYGNGVTCGKHSCSVNWGQASSCPVSHLANFGHGKC*
>Pep-2_5134
KYYGNGVTCGKHSCSVNWGQAISCPVSHLANFGHGKC*
>Pep-2_5135
KYYGNGVTCGKHSCSVNWGQAGSCPVSHLANFGHGKC*
>Pep-2_5136
KYYGNGVTCGKHSCSVNWGQAPSCPVSHLANFGHGKC*
>Pep-2_5138
KYYGNGVTCGKHSCSVNWGQAFDCPVSHLANFGHGKC*
>Pep-2_5139
KYYGNGVTCGKHSCSVNWGQAFTCPVSHLANFGHGKC*
>Pep-2_5140
KYYGNGVTCGKHSCSVNWGQAFVCPVSHLANFGHGKC*
>Pep-2_5141
KYYGNGVTCGKHSCSVNWGQAFGCPVSHLANFGHGKC*
>Pep-2_5142
KYYGNGVTCGKHSCSVNWGQAFCCPVSHLANFGHGKC*
>Pep-2_5143
KYYGNGVTCGKHSCSVNWGQAFSHPVSHLANFGHGKC*
>Pep-2_5145
KYYGNGVTCGKHSCSVNWGQAFSKPVSHLANFGHGKC*
>Pep-2_5146
KYYGNGVTCGKHSCSVNWGQAFSFPVSHLANFGHGKC*
>Pep-2_5147
KYYGNGVTCGKHSCSVNWGQAFSAPVSHLANFGHGKC*
>Pep-2_5148
KYYGNGVTCGKHSCSVNWGQAFSWPVSHLANFGHGKC*
>Pep-2_5149
KYYGNGVTCGKHSCSVNWGQAFSCPKSHLANFGHGKC*
>Pep-2_5150
KYYGNGVTCGKHSCSVNWGQAFSCPDSHLANFGHGKC*
>Pep-2_5151
KYYGNGVTCGKHSCSVNWGQAFSCPYSHLANFGHGKC*
>Pep-2_5152
KYYGNGVTCGKHSCSVNWGQAFSCPLSHLANFGHGKC*
>Pep-2_5153
KYYGNGVTCGKHSCSVNWGQAFSCPGSHLANFGHGKC*
>Pep-2_5154
KYYGNGVTCGKHSCSVNWGQAFSCPWSHLANFGHGKC*
>Pep-2_5155
KYYGNGVTCGKHSCSVNWGQAFSCPVHHLANFGHGKC*
>Pep-2_5156
KYYGNGVTCGKHSCSVNWGQAFSCPVEHLANFGHGKC*
>Pep-2_5157
KYYGNGVTCGKHSCSVNWGQAFSCPVTHLANFGHGKC*
>Pep-2_5158
KYYGNGVTCGKHSCSVNWGQAFSCPVFHLANFGHGKC*
>Pep-2_5159
KYYGNGVTCGKHSCSVNWGQAFSCPVGHLANFGHGKC*
>Pep-2_5160
KYYGNGVTCGKHSCSVNWGQAFSCPVCHLANFGHGKC*
>Pep-2_5161
KYYGNGVTCGKHSCSVNWGQAFSCPVSKLANFGHGKC*
>Pep-2_5162
KYYGNGVTCGKHSCSVNWGQAFSCPVSELANFGHGKC*
>Pep-2_5163
KYYGNGVTCGKHSCSVNWGQAFSCPVSSLANFGHGKC*
>Pep-2_5164
KYYGNGVTCGKHSCSVNWGQAFSCPVSILANFGHGKC*
>Pep-2_5165
KYYGNGVTCGKHSCSVNWGQAFSCPVSGLANFGHGKC*
>Pep-2_5166
KYYGNGVTCGKHSCSVNWGQAFSCPVSCLANFGHGKC*
>Pep-2_5167
KYYGNGVTCGKHSCSVNWGQAFSCPVSHKANFGHGKC*
>Pep-2_5168
KYYGNGVTCGKHSCSVNWGQAFSCPVSHEANFGHGKC*
>Pep-2_5169
KYYGNGVTCGKHSCSVNWGQAFSCPVSHTANFGHGKC*
>Pep-2_5170
KYYGNGVTCGKHSCSVNWGQAFSCPVSHVANFGHGKC*
>Pep-2_5171
KYYGNGVTCGKHSCSVNWGQAFSCPVSHGANFGHGKC*
>Pep-2_5172
KYYGNGVTCGKHSCSVNWGQAFSCPVSHPANFGHGKC*
>Pep-2_5173
KYYGNGVTCGKHSCSVNWGQAFSCPVSHLKNFGHGKC*
>Pep-2_5174
KYYGNGVTCGKHSCSVNWGQAFSCPVSHLDNFGHGKC*
>Pep-2_5175
KYYGNGVTCGKHSCSVNWGQAFSCPVSHLSNFGHGKC*
>Pep-2_5176
KYYGNGVTCGKHSCSVNWGQAFSCPVSHLMNFGHGKC*
>Pep-2_5177
KYYGNGVTCGKHSCSVNWGQAFSCPVSHLGNFGHGKC*
>Pep-2_5178
KYYGNGVTCGKHSCSVNWGQAFSCPVSHLCNFGHGKC*
>Pep-2_5179
KYYGNGVTCGKHSCSVNWGQAFSCPVSHLARFGHGKC*
>Pep-2_5180
KYYGNGVTCGKHSCSVNWGQAFSCPVSHLAEFGHGKC*
>Pep-2_5181
KYYGNGVTCGKHSCSVNWGQAFSCPVSHLASFGHGKC*
>Pep-2_5182
KYYGNGVTCGKHSCSVNWGQAFSCPVSHLAFFGHGKC*
>Pep-2_5183
KYYGNGVTCGKHSCSVNWGQAFSCPVSHLAAFGHGKC*
>Pep-2_5184
KYYGNGVTCGKHSCSVNWGQAFSCPVSHLAWFGHGKC*
>Pep-2_5185
KYYGNGVTCGKHSCSVNWGQAFSCPVSHLANKGHGKC*
>Pep-2_5186
KYYGNGVTCGKHSCSVNWGQAFSCPVSHLANEGHGKC*
>Pep-2_5187
KYYGNGVTCGKHSCSVNWGQAFSCPVSHLANYGHGKC*
>Pep-2_5188
KYYGNGVTCGKHSCSVNWGQAFSCPVSHLANIGHGKC*
>Pep-2_5189
KYYGNGVTCGKHSCSVNWGQAFSCPVSHLANAGHGKC*
>Pep-2_5190
KYYGNGVTCGKHSCSVNWGQAFSCPVSHLANCGHGKC*
>Pep-2_5191
KYYGNGVTCGKHSCSVNWGQAFSCPVSHLANFHHGKC*
>Pep-2_5192
KYYGNGVTCGKHSCSVNWGQAFSCPVSHLANFDHGKC*
>Pep-2_5193
KYYGNGVTCGKHSCSVNWGQAFSCPVSHLANFYHGKC*
>Pep-2_5194
KYYGNGVTCGKHSCSVNWGQAFSCPVSHLANFLHGKC*
>Pep-2_5195
KYYGNGVTCGKHSCSVNWGQAFSCPVSHLANFAHGKC*
>Pep-2_5196
KYYGNGVTCGKHSCSVNWGQAFSCPVSHLANFCHGKC*
>Pep-2_5197
KYYGNGVTCGKHSCSVNWGQAFSCPVSHLANFGKGKC*
>Pep-2_5198
KYYGNGVTCGKHSCSVNWGQAFSCPVSHLANFGEGKC*
>Pep-2_5199
KYYGNGVTCGKHSCSVNWGQAFSCPVSHLANFGSGKC*
>Pep-2_5200
KYYGNGVTCGKHSCSVNWGQAFSCPVSHLANFGIGKC*
>Pep-2_5201
KYYGNGVTCGKHSCSVNWGQAFSCPVSHLANFGGGKC*
>Pep-2_5202
KYYGNGVTCGKHSCSVNWGQAFSCPVSHLANFGCGKC*
>Pep-2_5203
KYYGNGVTCGKHSCSVNWGQAFSCPVSHLANFGHRKC*
>Pep-2_5204
KYYGNGVTCGKHSCSVNWGQAFSCPVSHLANFGHDKC*
>Pep-2_5205
KYYGNGVTCGKHSCSVNWGQAFSCPVSHLANFGHTKC*
>Pep-2_5206
KYYGNGVTCGKHSCSVNWGQAFSCPVSHLANFGHMKC*
>Pep-2_5207
KYYGNGVTCGKHSCSVNWGQAFSCPVSHLANFGHAKC*
>Pep-2_5208
KYYGNGVTCGKHSCSVNWGQAFSCPVSHLANFGHWKC*
>Pep-2_5209
KYYGNGVTCGKHSCSVNWGQAFSCPVSHLANFGHGHC*
>Pep-2_5210
KYYGNGVTCGKHSCSVNWGQAFSCPVSHLANFGHGEC*
>Pep-2_5211
KYYGNGVTCGKHSCSVNWGQAFSCPVSHLANFGHGTC*
>Pep-2_5212
KYYGNGVTCGKHSCSVNWGQAFSCPVSHLANFGHGLC*
>Pep-2_5213
KYYGNGVTCGKHSCSVNWGQAFSCPVSHLANFGHGAC*
>Pep-2_5214
KYYGNGVTCGKHSCSVNWGQAFSCPVSHLANFGHGWC*
>Pep-2_5215
KYYGNGVTCGKHSCSVNWGQAFSCPVSHLANFGHGKR*
>Pep-2_5216
KYYGNGVTCGKHSCSVNWGQAFSCPVSHLANFGHGKD*
>Pep-2_5217
KYYGNGVTCGKHSCSVNWGQAFSCPVSHLANFGHGKT*
>Pep-2_5218
KYYGNGVTCGKHSCSVNWGQAFSCPVSHLANFGHGKM*
>Pep-2_5219
KYYGNGVTCGKHSCSVNWGQAFSCPVSHLANFGHGKG*
>Pep-2_5220
KYYGNGVTCGKHSCSVNWGQAFSCPVSHLANFGHGKW*
>Pep-2_5221
KYYGNGVTCGKHSCSVNWKQAFSCSRSHLANFGHGKC*
>Pep-2_5222
KYYGNGVTCGKHSCSVNWDQAFSCSRSHLANFGHGKC*
>Pep-2_5223
KYYGNGVTCGKHSCSVNWTQAFSCSRSHLANFGHGKC*
>Pep-2_5224
KYYGNGVTCGKHSCSVNWMQAFSCSRSHLANFGHGKC*
>Pep-2_5225
KYYGNGVTCGKHSCSVNWAQAFSCSRSHLANFGHGKC*
>Pep-2_5226
KYYGNGVTCGKHSCSVNWCQAFSCSRSHLANFGHGKC*
>Pep-2_5227
KYYGNGVTCGKHSCSVNWGRAFSCSRSHLANFGHGKC*
>Pep-2_5229
KYYGNGVTCGKHSCSVNWGTAFSCSRSHLANFGHGKC*
>Pep-2_5230
KYYGNGVTCGKHSCSVNWGIAFSCSRSHLANFGHGKC*
>Pep-2_5231
KYYGNGVTCGKHSCSVNWGGAFSCSRSHLANFGHGKC*
>Pep-2_5232
KYYGNGVTCGKHSCSVNWGPAFSCSRSHLANFGHGKC*
>Pep-2_5233
KYYGNGVTCGKHSCSVNWGQKFSCSRSHLANFGHGKC*
>Pep-2_5234
KYYGNGVTCGKHSCSVNWGQEFSCSRSHLANFGHGKC*
>Pep-2_5235
KYYGNGVTCGKHSCSVNWGQNFSCSRSHLANFGHGKC*
>Pep-2_5236
KYYGNGVTCGKHSCSVNWGQIFSCSRSHLANFGHGKC*
>Pep-2_5238
KYYGNGVTCGKHSCSVNWGQWFSCSRSHLANFGHGKC*
>Pep-2_5239
KYYGNGVTCGKHSCSVNWGQARSCSRSHLANFGHGKC*
>Pep-2_5240
KYYGNGVTCGKHSCSVNWGQADSCSRSHLANFGHGKC*
>Pep-2_5241
KYYGNGVTCGKHSCSVNWGQAYSCSRSHLANFGHGKC*
>Pep-2_5242
KYYGNGVTCGKHSCSVNWGQALSCSRSHLANFGHGKC*
>Pep-2_5243
KYYGNGVTCGKHSCSVNWGQAGSCSRSHLANFGHGKC*
>Pep-2_5244
KYYGNGVTCGKHSCSVNWGQACSCSRSHLANFGHGKC*
>Pep-2_5245
KYYGNGVTCGKHSCSVNWGQAFRCSRSHLANFGHGKC*
>Pep-2_5246
KYYGNGVTCGKHSCSVNWGQAFECSRSHLANFGHGKC*
>Pep-2_5248
KYYGNGVTCGKHSCSVNWGQAFMCSRSHLANFGHGKC*
>Pep-2_5250
KYYGNGVTCGKHSCSVNWGQAFPCSRSHLANFGHGKC*
>Pep-2_5252
KYYGNGVTCGKHSCSVNWGQAFSDSRSHLANFGHGKC*
>Pep-2_5253
KYYGNGVTCGKHSCSVNWGQAFSNSRSHLANFGHGKC*
>Pep-2_5254
KYYGNGVTCGKHSCSVNWGQAFSLSRSHLANFGHGKC*
>Pep-2_5255
KYYGNGVTCGKHSCSVNWGQAFSGSRSHLANFGHGKC*
>Pep-2_5256
KYYGNGVTCGKHSCSVNWGQAFSWSRSHLANFGHGKC*
>Pep-2_5257
KYYGNGVTCGKHSCSVNWGQAFSCRRSHLANFGHGKC*
>Pep-2_5258
KYYGNGVTCGKHSCSVNWGQAFSCERSHLANFGHGKC*
>Pep-2_5259
KYYGNGVTCGKHSCSVNWGQAFSCTRSHLANFGHGKC*
>Pep-2_5260
KYYGNGVTCGKHSCSVNWGQAFSCFRSHLANFGHGKC*
>Pep-2_5261
KYYGNGVTCGKHSCSVNWGQAFSCGRSHLANFGHGKC*
>Pep-2_5262
KYYGNGVTCGKHSCSVNWGQAFSCPRSHLANFGHGKC*
>Pep-2_5263
KYYGNGVTCGKHSCSVNWGQAFSCSRRHLANFGHGKC*
>Pep-2_5264
KYYGNGVTCGKHSCSVNWGQAFSCSRDHLANFGHGKC*
>Pep-2_5265
KYYGNGVTCGKHSCSVNWGQAFSCSRNHLANFGHGKC*
>Pep-2_5266
KYYGNGVTCGKHSCSVNWGQAFSCSRLHLANFGHGKC*
>Pep-2_5267
KYYGNGVTCGKHSCSVNWGQAFSCSRAHLANFGHGKC*
>Pep-2_5268
KYYGNGVTCGKHSCSVNWGQAFSCSRPHLANFGHGKC*
>Pep-2_5269
KYYGNGVTCGKHSCSVNWGQAFSCSRSKLANFGHGKC*
>Pep-2_5270
KYYGNGVTCGKHSCSVNWGQAFSCSRSDLANFGHGKC*
>Pep-2_5271
KYYGNGVTCGKHSCSVNWGQAFSCSRSYLANFGHGKC*
>Pep-2_5272
KYYGNGVTCGKHSCSVNWGQAFSCSRSVLANFGHGKC*
>Pep-2_5273
KYYGNGVTCGKHSCSVNWGQAFSCSRSALANFGHGKC*
>Pep-2_5274
KYYGNGVTCGKHSCSVNWGQAFSCSRSCLANFGHGKC*
>Pep-2_5275
KYYGNGVTCGKHSCSVNWGQAFSCSRSHRANFGHGKC*
>Pep-2_5276
KYYGNGVTCGKHSCSVNWGQAFSCSRSHEANFGHGKC*
>Pep-2_5277
KYYGNGVTCGKHSCSVNWGQAFSCSRSHNANFGHGKC*
>Pep-2_5278
KYYGNGVTCGKHSCSVNWGQAFSCSRSHIANFGHGKC*
>Pep-2_5279
KYYGNGVTCGKHSCSVNWGQAFSCSRSHAANFGHGKC*
>Pep-2_5280
KYYGNGVTCGKHSCSVNWGQAFSCSRSHWANFGHGKC*
>Pep-2_5281
KYYGNGVTCGKHSCSVNWGQAFSCSRSHLHNFGHGKC*
>Pep-2_5282
KYYGNGVTCGKHSCSVNWGQAFSCSRSHLDNFGHGKC*
>Pep-2_5283
KYYGNGVTCGKHSCSVNWGQAFSCSRSHLNNFGHGKC*
>Pep-2_5284
KYYGNGVTCGKHSCSVNWGQAFSCSRSHLMNFGHGKC*
>Pep-2_5285
KYYGNGVTCGKHSCSVNWGQAFSCSRSHLGNFGHGKC*
>Pep-2_5286
KYYGNGVTCGKHSCSVNWGQAFSCSRSHLPNFGHGKC*
>Pep-2_5287
KYYGNGVTCGKHSCSVNWGQAFSCSRSHLAHFGHGKC*
>Pep-2_5288
KYYGNGVTCGKHSCSVNWGQAFSCSRSHLAEFGHGKC*
>Pep-2_5289
KYYGNGVTCGKHSCSVNWGQAFSCSRSHLAKFGHGKC*
>Pep-2_5290
KYYGNGVTCGKHSCSVNWGQAFSCSRSHLAIFGHGKC*
>Pep-2_5291
KYYGNGVTCGKHSCSVNWGQAFSCSRSHLAGFGHGKC*
>Pep-2_5292
KYYGNGVTCGKHSCSVNWGQAFSCSRSHLACFGHGKC*
>Pep-2_5293
KYYGNGVTCGKHSCSVNWGQAFSCSRSHLANKGHGKC*
>Pep-2_5294
KYYGNGVTCGKHSCSVNWGQAFSCSRSHLANDGHGKC*
>Pep-2_5295
KYYGNGVTCGKHSCSVNWGQAFSCSRSHLANSGHGKC*
>Pep-2_5296
KYYGNGVTCGKHSCSVNWGQAFSCSRSHLANVGHGKC*
>Pep-2_5297
KYYGNGVTCGKHSCSVNWGQAFSCSRSHLANAGHGKC*
>Pep-2_5298
KYYGNGVTCGKHSCSVNWGQAFSCSRSHLANWGHGKC*
>Pep-2_5299
KYYGNGVTCGKHSCSVNWGQAFSCSRSHLANFRHGKC*
>Pep-2_5300
KYYGNGVTCGKHSCSVNWGQAFSCSRSHLANFDHGKC*
>Pep-2_5301
KYYGNGVTCGKHSCSVNWGQAFSCSRSHLANFTHGKC*
>Pep-2_5302
KYYGNGVTCGKHSCSVNWGQAFSCSRSHLANFFHGKC*
>Pep-2_5303
KYYGNGVTCGKHSCSVNWGQAFSCSRSHLANFAHGKC*
>Pep-2_5304
KYYGNGVTCGKHSCSVNWGQAFSCSRSHLANFWHGKC*
>Pep-2_5305
KYYGNGVTCGKHSCSVNWGQAFSCSRSHLANFGKGKC*
>Pep-2_5306
KYYGNGVTCGKHSCSVNWGQAFSCSRSHLANFGDGKC*
>Pep-2_5307
KYYGNGVTCGKHSCSVNWGQAFSCSRSHLANFGNGKC*
>Pep-2_5308
KYYGNGVTCGKHSCSVNWGQAFSCSRSHLANFGIGKC*
>Pep-2_5309
KYYGNGVTCGKHSCSVNWGQAFSCSRSHLANFGAGKC*
>Pep-2_5310
KYYGNGVTCGKHSCSVNWGQAFSCSRSHLANFGPGKC*
>Pep-2_5311
KYYGNGVTCGKHSCSVNWGQAFSCSRSHLANFGHKKC*
>Pep-2_5312
KYYGNGVTCGKHSCSVNWGQAFSCSRSHLANFGHDKC*
>Pep-2_5313
KYYGNGVTCGKHSCSVNWGQAFSCSRSHLANFGHYKC*
>Pep-2_5314
KYYGNGVTCGKHSCSVNWGQAFSCSRSHLANFGHMKC*
>Pep-2_5315
KYYGNGVTCGKHSCSVNWGQAFSCSRSHLANFGHAKC*
>Pep-2_5316
KYYGNGVTCGKHSCSVNWGQAFSCSRSHLANFGHWKC*
>Pep-2_5317
KYYGNGVTCGKHSCSVNWGQAFSCSRSHLANFGHGRC*
>Pep-2_5318
KYYGNGVTCGKHSCSVNWGQAFSCSRSHLANFGHGEC*
>Pep-2_5319
KYYGNGVTCGKHSCSVNWGQAFSCSRSHLANFGHGSC*
>Pep-2_5320
KYYGNGVTCGKHSCSVNWGQAFSCSRSHLANFGHGIC*
>Pep-2_5321
KYYGNGVTCGKHSCSVNWGQAFSCSRSHLANFGHGAC*
>Pep-2_5322
KYYGNGVTCGKHSCSVNWGQAFSCSRSHLANFGHGCC*
>Pep-2_5323
KYYGNGVTCGKHSCSVNWGQAFSCSRSHLANFGHGKK*
>Pep-2_5324
KYYGNGVTCGKHSCSVNWGQAFSCSRSHLANFGHGKE*
>Pep-2_5326
KYYGNGVTCGKHSCSVNWGQAFSCSRSHLANFGHGKI*
>Pep-2_5327
KYYGNGVTCGKHSCSVNWGQAFSCSRSHLANFGHGKA*
>Pep-2_5328
KYYGNGVTCGKHSCSVNWGQAFSCSRSHLANFGHGKW*
>Pep-2_5329
KYYGNGVTCGKHSCSVNWKQAFSCSDSHLANFGHGKC*
>Pep-2_5330
KYYGNGVTCGKHSCSVNWDQAFSCSDSHLANFGHGKC*
>Pep-2_5332
KYYGNGVTCGKHSCSVNWFQAFSCSDSHLANFGHGKC*
>Pep-2_5334
KYYGNGVTCGKHSCSVNWWQAFSCSDSHLANFGHGKC*
>Pep-2_5336
KYYGNGVTCGKHSCSVNWGEAFSCSDSHLANFGHGKC*
>Pep-2_5337
KYYGNGVTCGKHSCSVNWGSAFSCSDSHLANFGHGKC*
>Pep-2_5338
KYYGNGVTCGKHSCSVNWGLAFSCSDSHLANFGHGKC*
>Pep-2_5339
KYYGNGVTCGKHSCSVNWGGAFSCSDSHLANFGHGKC*
>Pep-2_5340
KYYGNGVTCGKHSCSVNWGPAFSCSDSHLANFGHGKC*
>Pep-2_5341
KYYGNGVTCGKHSCSVNWGQHFSCSDSHLANFGHGKC*
>Pep-2_5342
KYYGNGVTCGKHSCSVNWGQDFSCSDSHLANFGHGKC*
>Pep-2_5343
KYYGNGVTCGKHSCSVNWGQYFSCSDSHLANFGHGKC*
>Pep-2_5344
KYYGNGVTCGKHSCSVNWGQFFSCSDSHLANFGHGKC*
>Pep-2_5345
KYYGNGVTCGKHSCSVNWGQGFSCSDSHLANFGHGKC*
>Pep-2_5346
KYYGNGVTCGKHSCSVNWGQCFSCSDSHLANFGHGKC*
>Pep-2_5347
KYYGNGVTCGKHSCSVNWGQAKSCSDSHLANFGHGKC*
>Pep-2_5350
KYYGNGVTCGKHSCSVNWGQALSCSDSHLANFGHGKC*
>Pep-2_5351
KYYGNGVTCGKHSCSVNWGQAGSCSDSHLANFGHGKC*
>Pep-2_5352
KYYGNGVTCGKHSCSVNWGQACSCSDSHLANFGHGKC*
>Pep-2_5353
KYYGNGVTCGKHSCSVNWGQAFHCSDSHLANFGHGKC*
>Pep-2_5354
KYYGNGVTCGKHSCSVNWGQAFECSDSHLANFGHGKC*
>Pep-2_5355
KYYGNGVTCGKHSCSVNWGQAFYCSDSHLANFGHGKC*
>Pep-2_5357
KYYGNGVTCGKHSCSVNWGQAFACSDSHLANFGHGKC*
>Pep-2_5358
KYYGNGVTCGKHSCSVNWGQAFWCSDSHLANFGHGKC*
>Pep-2_5359
KYYGNGVTCGKHSCSVNWGQAFSRSDSHLANFGHGKC*
>Pep-2_5360
KYYGNGVTCGKHSCSVNWGQAFSESDSHLANFGHGKC*
>Pep-2_5361
KYYGNGVTCGKHSCSVNWGQAFSTSDSHLANFGHGKC*
>Pep-2_5363
KYYGNGVTCGKHSCSVNWGQAFSGSDSHLANFGHGKC*
>Pep-2_5364
KYYGNGVTCGKHSCSVNWGQAFSWSDSHLANFGHGKC*
>Pep-2_5366
KYYGNGVTCGKHSCSVNWGQAFSCEDSHLANFGHGKC*
>Pep-2_5367
KYYGNGVTCGKHSCSVNWGQAFSCTDSHLANFGHGKC*
>Pep-2_5368
KYYGNGVTCGKHSCSVNWGQAFSCFDSHLANFGHGKC*
>Pep-2_5369
KYYGNGVTCGKHSCSVNWGQAFSCGDSHLANFGHGKC*
>Pep-2_5370
KYYGNGVTCGKHSCSVNWGQAFSCWDSHLANFGHGKC*
>Pep-2_5371
KYYGNGVTCGKHSCSVNWGQAFSCSDKHLANFGHGKC*
>Pep-2_5372
KYYGNGVTCGKHSCSVNWGQAFSCSDEHLANFGHGKC*
>Pep-2_5374
KYYGNGVTCGKHSCSVNWGQAFSCSDFHLANFGHGKC*
>Pep-2_5375
KYYGNGVTCGKHSCSVNWGQAFSCSDAHLANFGHGKC*
>Pep-2_5376
KYYGNGVTCGKHSCSVNWGQAFSCSDPHLANFGHGKC*
>Pep-2_5377
KYYGNGVTCGKHSCSVNWGQAFSCSDSKLANFGHGKC*
>Pep-2_5378
KYYGNGVTCGKHSCSVNWGQAFSCSDSDLANFGHGKC*
>Pep-2_5379
KYYGNGVTCGKHSCSVNWGQAFSCSDSNLANFGHGKC*
>Pep-2_5380
KYYGNGVTCGKHSCSVNWGQAFSCSDSILANFGHGKC*
>Pep-2_5381
KYYGNGVTCGKHSCSVNWGQAFSCSDSGLANFGHGKC*
>Pep-2_5382
KYYGNGVTCGKHSCSVNWGQAFSCSDSWLANFGHGKC*
>Pep-2_5383
KYYGNGVTCGKHSCSVNWGQAFSCSDSHRANFGHGKC*
>Pep-2_5384
KYYGNGVTCGKHSCSVNWGQAFSCSDSHEANFGHGKC*
>Pep-2_5385
KYYGNGVTCGKHSCSVNWGQAFSCSDSHNANFGHGKC*
>Pep-2_5386
KYYGNGVTCGKHSCSVNWGQAFSCSDSHVANFGHGKC*
>Pep-2_5387
KYYGNGVTCGKHSCSVNWGQAFSCSDSHAANFGHGKC*
>Pep-2_5388
KYYGNGVTCGKHSCSVNWGQAFSCSDSHPANFGHGKC*
>Pep-2_5389
KYYGNGVTCGKHSCSVNWGQAFSCSDSHLRNFGHGKC*
>Pep-2_5390
KYYGNGVTCGKHSCSVNWGQAFSCSDSHLDNFGHGKC*
>Pep-2_5391
KYYGNGVTCGKHSCSVNWGQAFSCSDSHLYNFGHGKC*
>Pep-2_5392
KYYGNGVTCGKHSCSVNWGQAFSCSDSHLINFGHGKC*
>Pep-2_5393
KYYGNGVTCGKHSCSVNWGQAFSCSDSHLGNFGHGKC*
>Pep-2_5394
KYYGNGVTCGKHSCSVNWGQAFSCSDSHLCNFGHGKC*
>Pep-2_5395
KYYGNGVTCGKHSCSVNWGQAFSCSDSHLARFGHGKC*
>Pep-2_5396
KYYGNGVTCGKHSCSVNWGQAFSCSDSHLAEFGHGKC*
>Pep-2_5397
KYYGNGVTCGKHSCSVNWGQAFSCSDSHLATFGHGKC*
>Pep-2_5398
KYYGNGVTCGKHSCSVNWGQAFSCSDSHLALFGHGKC*
>Pep-2_5399
KYYGNGVTCGKHSCSVNWGQAFSCSDSHLAAFGHGKC*
>Pep-2_5400
KYYGNGVTCGKHSCSVNWGQAFSCSDSHLACFGHGKC*
>Pep-2_5401
KYYGNGVTCGKHSCSVNWGQAFSCSDSHLANRGHGKC*
>Pep-2_5402
KYYGNGVTCGKHSCSVNWGQAFSCSDSHLANEGHGKC*
>Pep-2_5403
KYYGNGVTCGKHSCSVNWGQAFSCSDSHLANSGHGKC*
>Pep-2_5404
KYYGNGVTCGKHSCSVNWGQAFSCSDSHLANLGHGKC*
>Pep-2_5405
KYYGNGVTCGKHSCSVNWGQAFSCSDSHLANAGHGKC*
>Pep-2_5406
KYYGNGVTCGKHSCSVNWGQAFSCSDSHLANPGHGKC*
>Pep-2_5407
KYYGNGVTCGKHSCSVNWGQAFSCSDSHLANFRHGKC*
>Pep-2_5408
KYYGNGVTCGKHSCSVNWGQAFSCSDSHLANFDHGKC*
>Pep-2_5409
KYYGNGVTCGKHSCSVNWGQAFSCSDSHLANFSHGKC*
>Pep-2_5410
KYYGNGVTCGKHSCSVNWGQAFSCSDSHLANFVHGKC*
>Pep-2_5411
KYYGNGVTCGKHSCSVNWGQAFSCSDSHLANFAHGKC*
>Pep-2_5412
KYYGNGVTCGKHSCSVNWGQAFSCSDSHLANFPHGKC*
>Pep-2_5413
KYYGNGVTCGKHSCSVNWGQAFSCSDSHLANFGKGKC*
>Pep-2_5414
KYYGNGVTCGKHSCSVNWGQAFSCSDSHLANFGEGKC*
>Pep-2_5416
KYYGNGVTCGKHSCSVNWGQAFSCSDSHLANFGIGKC*
>Pep-2_5417
KYYGNGVTCGKHSCSVNWGQAFSCSDSHLANFGGGKC*
>Pep-2_5418
KYYGNGVTCGKHSCSVNWGQAFSCSDSHLANFGPGKC*
>Pep-2_5419
KYYGNGVTCGKHSCSVNWGQAFSCSDSHLANFGHHKC*
>Pep-2_5420
KYYGNGVTCGKHSCSVNWGQAFSCSDSHLANFGHEKC*
>Pep-2_5421
KYYGNGVTCGKHSCSVNWGQAFSCSDSHLANFGHYKC*
>Pep-2_5422
KYYGNGVTCGKHSCSVNWGQAFSCSDSHLANFGHLKC*
>Pep-2_5423
KYYGNGVTCGKHSCSVNWGQAFSCSDSHLANFGHAKC*
>Pep-2_5424
KYYGNGVTCGKHSCSVNWGQAFSCSDSHLANFGHPKC*
>Pep-2_5425
KYYGNGVTCGKHSCSVNWGQAFSCSDSHLANFGHGHC*
>Pep-2_5426
KYYGNGVTCGKHSCSVNWGQAFSCSDSHLANFGHGEC*
>Pep-2_5427
KYYGNGVTCGKHSCSVNWGQAFSCSDSHLANFGHGYC*
>Pep-2_5428
KYYGNGVTCGKHSCSVNWGQAFSCSDSHLANFGHGFC*
>Pep-2_5429
KYYGNGVTCGKHSCSVNWGQAFSCSDSHLANFGHGGC*
>Pep-2_5430
KYYGNGVTCGKHSCSVNWGQAFSCSDSHLANFGHGPC*
>Pep-2_5431
KYYGNGVTCGKHSCSVNWGQAFSCSDSHLANFGHGKK*
>Pep-2_5432
KYYGNGVTCGKHSCSVNWGQAFSCSDSHLANFGHGKD*
>Pep-2_5434
KYYGNGVTCGKHSCSVNWGQAFSCSDSHLANFGHGKL*
>Pep-2_5435
KYYGNGVTCGKHSCSVNWGQAFSCSDSHLANFGHGKA*
>Pep-2_5436
KYYGNGVTCGKHSCSVNWGQAFSCSDSHLANFGHGKP*
>Pep-2_5437
KYYGNGVTCGKHSCSVNWHQAFSCSYSHLANFGHGKC*
>Pep-2_5438
KYYGNGVTCGKHSCSVNWDQAFSCSYSHLANFGHGKC*
>Pep-2_5439
KYYGNGVTCGKHSCSVNWNQAFSCSYSHLANFGHGKC*
>Pep-2_5440
KYYGNGVTCGKHSCSVNWIQAFSCSYSHLANFGHGKC*
>Pep-2_5441
KYYGNGVTCGKHSCSVNWAQAFSCSYSHLANFGHGKC*
>Pep-2_5442
KYYGNGVTCGKHSCSVNWCQAFSCSYSHLANFGHGKC*
>Pep-2_5443
KYYGNGVTCGKHSCSVNWGRAFSCSYSHLANFGHGKC*
>Pep-2_5444
KYYGNGVTCGKHSCSVNWGEAFSCSYSHLANFGHGKC*
>Pep-2_5445
KYYGNGVTCGKHSCSVNWGSAFSCSYSHLANFGHGKC*
>Pep-2_5446
KYYGNGVTCGKHSCSVNWGFAFSCSYSHLANFGHGKC*
>Pep-2_5447
KYYGNGVTCGKHSCSVNWGGAFSCSYSHLANFGHGKC*
>Pep-2_5448
KYYGNGVTCGKHSCSVNWGWAFSCSYSHLANFGHGKC*
>Pep-2_5449
KYYGNGVTCGKHSCSVNWGQHFSCSYSHLANFGHGKC*
>Pep-2_5450
KYYGNGVTCGKHSCSVNWGQEFSCSYSHLANFGHGKC*
>Pep-2_5451
KYYGNGVTCGKHSCSVNWGQYFSCSYSHLANFGHGKC*
>Pep-2_5452
KYYGNGVTCGKHSCSVNWGQMFSCSYSHLANFGHGKC*
>Pep-2_5453
KYYGNGVTCGKHSCSVNWGQGFSCSYSHLANFGHGKC*
>Pep-2_5454
KYYGNGVTCGKHSCSVNWGQCFSCSYSHLANFGHGKC*
>Pep-2_5455
KYYGNGVTCGKHSCSVNWGQARSCSYSHLANFGHGKC*
>Pep-2_5456
KYYGNGVTCGKHSCSVNWGQADSCSYSHLANFGHGKC*
>Pep-2_5457
KYYGNGVTCGKHSCSVNWGQAKSCSYSHLANFGHGKC*
>Pep-2_5458
KYYGNGVTCGKHSCSVNWGQAISCSYSHLANFGHGKC*
>Pep-2_5459
KYYGNGVTCGKHSCSVNWGQAGSCSYSHLANFGHGKC*
>Pep-2_5460
KYYGNGVTCGKHSCSVNWGQACSCSYSHLANFGHGKC*
>Pep-2_5461
KYYGNGVTCGKHSCSVNWGQAFHCSYSHLANFGHGKC*
>Pep-2_5462
KYYGNGVTCGKHSCSVNWGQAFDCSYSHLANFGHGKC*
>Pep-2_5463
KYYGNGVTCGKHSCSVNWGQAFNCSYSHLANFGHGKC*
>Pep-2_5464
KYYGNGVTCGKHSCSVNWGQAFLCSYSHLANFGHGKC*
>Pep-2_5465
KYYGNGVTCGKHSCSVNWGQAFGCSYSHLANFGHGKC*
>Pep-2_5466
KYYGNGVTCGKHSCSVNWGQAFPCSYSHLANFGHGKC*
>Pep-2_5467
KYYGNGVTCGKHSCSVNWGQAFSRSYSHLANFGHGKC*
>Pep-2_5468
KYYGNGVTCGKHSCSVNWGQAFSESYSHLANFGHGKC*
>Pep-2_5469
KYYGNGVTCGKHSCSVNWGQAFSNSYSHLANFGHGKC*
>Pep-2_5470
KYYGNGVTCGKHSCSVNWGQAFSLSYSHLANFGHGKC*
>Pep-2_5471
KYYGNGVTCGKHSCSVNWGQAFSGSYSHLANFGHGKC*
>Pep-2_5472
KYYGNGVTCGKHSCSVNWGQAFSWSYSHLANFGHGKC*
>Pep-2_5473
KYYGNGVTCGKHSCSVNWGQAFSCKYSHLANFGHGKC*
>Pep-2_5474
KYYGNGVTCGKHSCSVNWGQAFSCEYSHLANFGHGKC*
>Pep-2_5475
KYYGNGVTCGKHSCSVNWGQAFSCYYSHLANFGHGKC*
>Pep-2_5477
KYYGNGVTCGKHSCSVNWGQAFSCGYSHLANFGHGKC*
>Pep-2_5478
KYYGNGVTCGKHSCSVNWGQAFSCWYSHLANFGHGKC*
>Pep-2_5479
KYYGNGVTCGKHSCSVNWGQAFSCSYRHLANFGHGKC*
>Pep-2_5480
KYYGNGVTCGKHSCSVNWGQAFSCSYDHLANFGHGKC*
>Pep-2_5481
KYYGNGVTCGKHSCSVNWGQAFSCSYKHLANFGHGKC*
>Pep-2_5482
KYYGNGVTCGKHSCSVNWGQAFSCSYVHLANFGHGKC*
>Pep-2_5483
KYYGNGVTCGKHSCSVNWGQAFSCSYGHLANFGHGKC*
>Pep-2_5484
KYYGNGVTCGKHSCSVNWGQAFSCSYPHLANFGHGKC*
>Pep-2_5485
KYYGNGVTCGKHSCSVNWGQAFSCSYSKLANFGHGKC*
>Pep-2_5486
KYYGNGVTCGKHSCSVNWGQAFSCSYSDLANFGHGKC*
>Pep-2_5487
KYYGNGVTCGKHSCSVNWGQAFSCSYSTLANFGHGKC*
>Pep-2_5488
KYYGNGVTCGKHSCSVNWGQAFSCSYSVLANFGHGKC*
>Pep-2_5489
KYYGNGVTCGKHSCSVNWGQAFSCSYSGLANFGHGKC*
>Pep-2_5490
KYYGNGVTCGKHSCSVNWGQAFSCSYSWLANFGHGKC*
>Pep-2_5491
KYYGNGVTCGKHSCSVNWGQAFSCSYSHRANFGHGKC*
>Pep-2_5492
KYYGNGVTCGKHSCSVNWGQAFSCSYSHEANFGHGKC*
>Pep-2_5493
KYYGNGVTCGKHSCSVNWGQAFSCSYSHSANFGHGKC*
>Pep-2_5494
KYYGNGVTCGKHSCSVNWGQAFSCSYSHMANFGHGKC*
>Pep-2_5495
KYYGNGVTCGKHSCSVNWGQAFSCSYSHGANFGHGKC*
>Pep-2_5496
KYYGNGVTCGKHSCSVNWGQAFSCSYSHWANFGHGKC*
>Pep-2_5497
KYYGNGVTCGKHSCSVNWGQAFSCSYSHLKNFGHGKC*
>Pep-2_5498
KYYGNGVTCGKHSCSVNWGQAFSCSYSHLDNFGHGKC*
>Pep-2_5499
KYYGNGVTCGKHSCSVNWGQAFSCSYSHLYNFGHGKC*
>Pep-2_5500
KYYGNGVTCGKHSCSVNWGQAFSCSYSHLMNFGHGKC*
>Pep-2_5501
KYYGNGVTCGKHSCSVNWGQAFSCSYSHLGNFGHGKC*
>Pep-2_5502
KYYGNGVTCGKHSCSVNWGQAFSCSYSHLPNFGHGKC*
>Pep-2_5503
KYYGNGVTCGKHSCSVNWGQAFSCSYSHLAHFGHGKC*
>Pep-2_5504
KYYGNGVTCGKHSCSVNWGQAFSCSYSHLADFGHGKC*
>Pep-2_5505
KYYGNGVTCGKHSCSVNWGQAFSCSYSHLASFGHGKC*
>Pep-2_5506
KYYGNGVTCGKHSCSVNWGQAFSCSYSHLAVFGHGKC*
>Pep-2_5507
KYYGNGVTCGKHSCSVNWGQAFSCSYSHLAAFGHGKC*
>Pep-2_5508
KYYGNGVTCGKHSCSVNWGQAFSCSYSHLAPFGHGKC*
>Pep-2_5509
KYYGNGVTCGKHSCSVNWGQAFSCSYSHLANHGHGKC*
>Pep-2_5510
KYYGNGVTCGKHSCSVNWGQAFSCSYSHLANDGHGKC*
>Pep-2_5511
KYYGNGVTCGKHSCSVNWGQAFSCSYSHLANTGHGKC*
>Pep-2_5512
KYYGNGVTCGKHSCSVNWGQAFSCSYSHLANVGHGKC*
>Pep-2_5513
KYYGNGVTCGKHSCSVNWGQAFSCSYSHLANAGHGKC*
>Pep-2_5514
KYYGNGVTCGKHSCSVNWGQAFSCSYSHLANPGHGKC*
>Pep-2_5515
KYYGNGVTCGKHSCSVNWGQAFSCSYSHLANFRHGKC*
>Pep-2_5516
KYYGNGVTCGKHSCSVNWGQAFSCSYSHLANFDHGKC*
>Pep-2_5517
KYYGNGVTCGKHSCSVNWGQAFSCSYSHLANFNHGKC*
>Pep-2_5518
KYYGNGVTCGKHSCSVNWGQAFSCSYSHLANFMHGKC*
>Pep-2_5519
KYYGNGVTCGKHSCSVNWGQAFSCSYSHLANFAHGKC*
>Pep-2_5520
KYYGNGVTCGKHSCSVNWGQAFSCSYSHLANFWHGKC*
>Pep-2_5521
KYYGNGVTCGKHSCSVNWGQAFSCSYSHLANFGRGKC*
>Pep-2_5522
KYYGNGVTCGKHSCSVNWGQAFSCSYSHLANFGDGKC*
>Pep-2_5523
KYYGNGVTCGKHSCSVNWGQAFSCSYSHLANFGKGKC*
>Pep-2_5524
KYYGNGVTCGKHSCSVNWGQAFSCSYSHLANFGVGKC*
>Pep-2_5525
KYYGNGVTCGKHSCSVNWGQAFSCSYSHLANFGGGKC*
>Pep-2_5526
KYYGNGVTCGKHSCSVNWGQAFSCSYSHLANFGCGKC*
>Pep-2_5527
KYYGNGVTCGKHSCSVNWGQAFSCSYSHLANFGHHKC*
>Pep-2_5528
KYYGNGVTCGKHSCSVNWGQAFSCSYSHLANFGHDKC*
>Pep-2_5529
KYYGNGVTCGKHSCSVNWGQAFSCSYSHLANFGHNKC*
>Pep-2_5530
KYYGNGVTCGKHSCSVNWGQAFSCSYSHLANFGHIKC*
>Pep-2_5531
KYYGNGVTCGKHSCSVNWGQAFSCSYSHLANFGHAKC*
>Pep-2_5532
KYYGNGVTCGKHSCSVNWGQAFSCSYSHLANFGHWKC*
>Pep-2_5533
KYYGNGVTCGKHSCSVNWGQAFSCSYSHLANFGHGHC*
>Pep-2_5534
KYYGNGVTCGKHSCSVNWGQAFSCSYSHLANFGHGDC*
>Pep-2_5535
KYYGNGVTCGKHSCSVNWGQAFSCSYSHLANFGHGNC*
>Pep-2_5536
KYYGNGVTCGKHSCSVNWGQAFSCSYSHLANFGHGIC*
>Pep-2_5537
KYYGNGVTCGKHSCSVNWGQAFSCSYSHLANFGHGAC*
>Pep-2_5538
KYYGNGVTCGKHSCSVNWGQAFSCSYSHLANFGHGCC*
>Pep-2_5539
KYYGNGVTCGKHSCSVNWGQAFSCSYSHLANFGHGKH*
>Pep-2_5540
KYYGNGVTCGKHSCSVNWGQAFSCSYSHLANFGHGKE*
>Pep-2_5541
KYYGNGVTCGKHSCSVNWGQAFSCSYSHLANFGHGKT*
>Pep-2_5542
KYYGNGVTCGKHSCSVNWGQAFSCSYSHLANFGHGKI*
>Pep-2_5543
KYYGNGVTCGKHSCSVNWGQAFSCSYSHLANFGHGKG*
>Pep-2_5544
KYYGNGVTCGKHSCSVNWGQAFSCSYSHLANFGHGKW*
>Pep-2_5545
KYYGNGVTCGKHSCSVNWKQAFSCSFSHLANFGHGKC*
>Pep-2_5546
KYYGNGVTCGKHSCSVNWDQAFSCSFSHLANFGHGKC*
>Pep-2_5547
KYYGNGVTCGKHSCSVNWYQAFSCSFSHLANFGHGKC*
>Pep-2_5548
KYYGNGVTCGKHSCSVNWFQAFSCSFSHLANFGHGKC*
>Pep-2_5549
KYYGNGVTCGKHSCSVNWAQAFSCSFSHLANFGHGKC*
>Pep-2_5551
KYYGNGVTCGKHSCSVNWGRAFSCSFSHLANFGHGKC*
>Pep-2_5552
KYYGNGVTCGKHSCSVNWGDAFSCSFSHLANFGHGKC*
>Pep-2_5553
KYYGNGVTCGKHSCSVNWGTAFSCSFSHLANFGHGKC*
>Pep-2_5554
KYYGNGVTCGKHSCSVNWGIAFSCSFSHLANFGHGKC*
>Pep-2_5555
KYYGNGVTCGKHSCSVNWGGAFSCSFSHLANFGHGKC*
>Pep-2_5556
KYYGNGVTCGKHSCSVNWGCAFSCSFSHLANFGHGKC*
>Pep-2_5557
KYYGNGVTCGKHSCSVNWGQHFSCSFSHLANFGHGKC*
>Pep-2_5558
KYYGNGVTCGKHSCSVNWGQDFSCSFSHLANFGHGKC*
>Pep-2_5559
KYYGNGVTCGKHSCSVNWGQSFSCSFSHLANFGHGKC*
>Pep-2_5560
KYYGNGVTCGKHSCSVNWGQVFSCSFSHLANFGHGKC*
>Pep-2_5561
KYYGNGVTCGKHSCSVNWGQGFSCSFSHLANFGHGKC*
>Pep-2_5562
KYYGNGVTCGKHSCSVNWGQCFSCSFSHLANFGHGKC*
>Pep-2_5563
KYYGNGVTCGKHSCSVNWGQARSCSFSHLANFGHGKC*
>Pep-2_5564
KYYGNGVTCGKHSCSVNWGQAESCSFSHLANFGHGKC*
>Pep-2_5565
KYYGNGVTCGKHSCSVNWGQAKSCSFSHLANFGHGKC*
>Pep-2_5566
KYYGNGVTCGKHSCSVNWGQALSCSFSHLANFGHGKC*
>Pep-2_5567
KYYGNGVTCGKHSCSVNWGQAGSCSFSHLANFGHGKC*
>Pep-2_5568
KYYGNGVTCGKHSCSVNWGQACSCSFSHLANFGHGKC*
>Pep-2_5569
KYYGNGVTCGKHSCSVNWGQAFRCSFSHLANFGHGKC*
>Pep-2_5570
KYYGNGVTCGKHSCSVNWGQAFDCSFSHLANFGHGKC*
>Pep-2_5571
KYYGNGVTCGKHSCSVNWGQAFKCSFSHLANFGHGKC*
>Pep-2_5573
KYYGNGVTCGKHSCSVNWGQAFACSFSHLANFGHGKC*
>Pep-2_5574
KYYGNGVTCGKHSCSVNWGQAFCCSFSHLANFGHGKC*
>Pep-2_5575
KYYGNGVTCGKHSCSVNWGQAFSKSFSHLANFGHGKC*
>Pep-2_5576
KYYGNGVTCGKHSCSVNWGQAFSESFSHLANFGHGKC*
>Pep-2_5578
KYYGNGVTCGKHSCSVNWGQAFSLSFSHLANFGHGKC*
>Pep-2_5580
KYYGNGVTCGKHSCSVNWGQAFSWSFSHLANFGHGKC*
>Pep-2_5581
KYYGNGVTCGKHSCSVNWGQAFSCKFSHLANFGHGKC*
>Pep-2_5584
KYYGNGVTCGKHSCSVNWGQAFSCVFSHLANFGHGKC*
>Pep-2_5586
KYYGNGVTCGKHSCSVNWGQAFSCCFSHLANFGHGKC*
>Pep-2_5587
KYYGNGVTCGKHSCSVNWGQAFSCSFKHLANFGHGKC*
>Pep-2_5588
KYYGNGVTCGKHSCSVNWGQAFSCSFDHLANFGHGKC*
>Pep-2_5589
KYYGNGVTCGKHSCSVNWGQAFSCSFYHLANFGHGKC*
>Pep-2_5590
KYYGNGVTCGKHSCSVNWGQAFSCSFVHLANFGHGKC*
>Pep-2_5591
KYYGNGVTCGKHSCSVNWGQAFSCSFAHLANFGHGKC*
>Pep-2_5592
KYYGNGVTCGKHSCSVNWGQAFSCSFPHLANFGHGKC*
>Pep-2_5593
KYYGNGVTCGKHSCSVNWGQAFSCSFSKLANFGHGKC*
>Pep-2_5594
KYYGNGVTCGKHSCSVNWGQAFSCSFSDLANFGHGKC*
>Pep-2_5595
KYYGNGVTCGKHSCSVNWGQAFSCSFSTLANFGHGKC*
>Pep-2_5596
KYYGNGVTCGKHSCSVNWGQAFSCSFSVLANFGHGKC*
>Pep-2_5597
KYYGNGVTCGKHSCSVNWGQAFSCSFSGLANFGHGKC*
>Pep-2_5598
KYYGNGVTCGKHSCSVNWGQAFSCSFSWLANFGHGKC*
>Pep-2_5599
KYYGNGVTCGKHSCSVNWGQAFSCSFSHKANFGHGKC*
>Pep-2_5600
KYYGNGVTCGKHSCSVNWGQAFSCSFSHEANFGHGKC*
>Pep-2_5602
KYYGNGVTCGKHSCSVNWGQAFSCSFSHVANFGHGKC*
>Pep-2_5603
KYYGNGVTCGKHSCSVNWGQAFSCSFSHAANFGHGKC*
>Pep-2_5604
KYYGNGVTCGKHSCSVNWGQAFSCSFSHPANFGHGKC*
>Pep-2_5605
KYYGNGVTCGKHSCSVNWGQAFSCSFSHLHNFGHGKC*
>Pep-2_5606
KYYGNGVTCGKHSCSVNWGQAFSCSFSHLENFGHGKC*
>Pep-2_5607
KYYGNGVTCGKHSCSVNWGQAFSCSFSHLSNFGHGKC*
>Pep-2_5608
KYYGNGVTCGKHSCSVNWGQAFSCSFSHLLNFGHGKC*
>Pep-2_5609
KYYGNGVTCGKHSCSVNWGQAFSCSFSHLGNFGHGKC*
>Pep-2_5610
KYYGNGVTCGKHSCSVNWGQAFSCSFSHLWNFGHGKC*
>Pep-2_5611
KYYGNGVTCGKHSCSVNWGQAFSCSFSHLARFGHGKC*
>Pep-2_5612
KYYGNGVTCGKHSCSVNWGQAFSCSFSHLAEFGHGKC*
>Pep-2_5613
KYYGNGVTCGKHSCSVNWGQAFSCSFSHLATFGHGKC*
>Pep-2_5614
KYYGNGVTCGKHSCSVNWGQAFSCSFSHLAIFGHGKC*
>Pep-2_5615
KYYGNGVTCGKHSCSVNWGQAFSCSFSHLAAFGHGKC*
>Pep-2_5616
KYYGNGVTCGKHSCSVNWGQAFSCSFSHLAPFGHGKC*
>Pep-2_5617
KYYGNGVTCGKHSCSVNWGQAFSCSFSHLANHGHGKC*
>Pep-2_5618
KYYGNGVTCGKHSCSVNWGQAFSCSFSHLANDGHGKC*
>Pep-2_5619
KYYGNGVTCGKHSCSVNWGQAFSCSFSHLANYGHGKC*
>Pep-2_5620
KYYGNGVTCGKHSCSVNWGQAFSCSFSHLANIGHGKC*
>Pep-2_5621
KYYGNGVTCGKHSCSVNWGQAFSCSFSHLANGGHGKC*
>Pep-2_5622
KYYGNGVTCGKHSCSVNWGQAFSCSFSHLANCGHGKC*
>Pep-2_5623
KYYGNGVTCGKHSCSVNWGQAFSCSFSHLANFHHGKC*
>Pep-2_5624
KYYGNGVTCGKHSCSVNWGQAFSCSFSHLANFDHGKC*
>Pep-2_5625
KYYGNGVTCGKHSCSVNWGQAFSCSFSHLANFNHGKC*
>Pep-2_5626
KYYGNGVTCGKHSCSVNWGQAFSCSFSHLANFFHGKC*
>Pep-2_5627
KYYGNGVTCGKHSCSVNWGQAFSCSFSHLANFAHGKC*
>Pep-2_5628
KYYGNGVTCGKHSCSVNWGQAFSCSFSHLANFPHGKC*
>Pep-2_5629
KYYGNGVTCGKHSCSVNWGQAFSCSFSHLANFGKGKC*
>Pep-2_5630
KYYGNGVTCGKHSCSVNWGQAFSCSFSHLANFGDGKC*
>Pep-2_5631
KYYGNGVTCGKHSCSVNWGQAFSCSFSHLANFGTGKC*
>Pep-2_5632
KYYGNGVTCGKHSCSVNWGQAFSCSFSHLANFGFGKC*
>Pep-2_5633
KYYGNGVTCGKHSCSVNWGQAFSCSFSHLANFGAGKC*
>Pep-2_5634
KYYGNGVTCGKHSCSVNWGQAFSCSFSHLANFGCGKC*
>Pep-2_5635
KYYGNGVTCGKHSCSVNWGQAFSCSFSHLANFGHHKC*
>Pep-2_5636
KYYGNGVTCGKHSCSVNWGQAFSCSFSHLANFGHDKC*
>Pep-2_5637
KYYGNGVTCGKHSCSVNWGQAFSCSFSHLANFGHTKC*
>Pep-2_5638
KYYGNGVTCGKHSCSVNWGQAFSCSFSHLANFGHIKC*
>Pep-2_5639
KYYGNGVTCGKHSCSVNWGQAFSCSFSHLANFGHAKC*
>Pep-2_5640
KYYGNGVTCGKHSCSVNWGQAFSCSFSHLANFGHWKC*
>Pep-2_5641
KYYGNGVTCGKHSCSVNWGQAFSCSFSHLANFGHGHC*
>Pep-2_5642
KYYGNGVTCGKHSCSVNWGQAFSCSFSHLANFGHGEC*
>Pep-2_5643
KYYGNGVTCGKHSCSVNWGQAFSCSFSHLANFGHGTC*
>Pep-2_5644
KYYGNGVTCGKHSCSVNWGQAFSCSFSHLANFGHGLC*
>Pep-2_5645
KYYGNGVTCGKHSCSVNWGQAFSCSFSHLANFGHGGC*
>Pep-2_5646
KYYGNGVTCGKHSCSVNWGQAFSCSFSHLANFGHGCC*
>Pep-2_5647
KYYGNGVTCGKHSCSVNWGQAFSCSFSHLANFGHGKR*
>Pep-2_5648
KYYGNGVTCGKHSCSVNWGQAFSCSFSHLANFGHGKD*
>Pep-2_5649
KYYGNGVTCGKHSCSVNWGQAFSCSFSHLANFGHGKS*
>Pep-2_5650
KYYGNGVTCGKHSCSVNWGQAFSCSFSHLANFGHGKV*
>Pep-2_5651
KYYGNGVTCGKHSCSVNWGQAFSCSFSHLANFGHGKG*
>Pep-2_5652
KYYGNGVTCGKHSCSVNWGQAFSCSFSHLANFGHGKP*
>Pep-2_5653
KYYGNGVTCGKHSCSVNWHQAFSCSASHLANFGHGKC*
>Pep-2_5654
KYYGNGVTCGKHSCSVNWDQAFSCSASHLANFGHGKC*
>Pep-2_5655
KYYGNGVTCGKHSCSVNWNQAFSCSASHLANFGHGKC*
>Pep-2_5656
KYYGNGVTCGKHSCSVNWFQAFSCSASHLANFGHGKC*
>Pep-2_5657
KYYGNGVTCGKHSCSVNWAQAFSCSASHLANFGHGKC*
>Pep-2_5658
KYYGNGVTCGKHSCSVNWWQAFSCSASHLANFGHGKC*
>Pep-2_5661
KYYGNGVTCGKHSCSVNWGSAFSCSASHLANFGHGKC*
>Pep-2_5662
KYYGNGVTCGKHSCSVNWGMAFSCSASHLANFGHGKC*
>Pep-2_5664
KYYGNGVTCGKHSCSVNWGWAFSCSASHLANFGHGKC*
>Pep-2_5665
KYYGNGVTCGKHSCSVNWGQHFSCSASHLANFGHGKC*
>Pep-2_5666
KYYGNGVTCGKHSCSVNWGQEFSCSASHLANFGHGKC*
>Pep-2_5667
KYYGNGVTCGKHSCSVNWGQKFSCSASHLANFGHGKC*
>Pep-2_5668
KYYGNGVTCGKHSCSVNWGQLFSCSASHLANFGHGKC*
>Pep-2_5670
KYYGNGVTCGKHSCSVNWGQCFSCSASHLANFGHGKC*
>Pep-2_5671
KYYGNGVTCGKHSCSVNWGQAHSCSASHLANFGHGKC*
>Pep-2_5672
KYYGNGVTCGKHSCSVNWGQADSCSASHLANFGHGKC*
>Pep-2_5673
KYYGNGVTCGKHSCSVNWGQATSCSASHLANFGHGKC*
>Pep-2_5674
KYYGNGVTCGKHSCSVNWGQALSCSASHLANFGHGKC*
>Pep-2_5675
KYYGNGVTCGKHSCSVNWGQAASCSASHLANFGHGKC*
>Pep-2_5676
KYYGNGVTCGKHSCSVNWGQAWSCSASHLANFGHGKC*
>Pep-2_5677
KYYGNGVTCGKHSCSVNWGQAFHCSASHLANFGHGKC*
>Pep-2_5680
KYYGNGVTCGKHSCSVNWGQAFICSASHLANFGHGKC*
>Pep-2_5681
KYYGNGVTCGKHSCSVNWGQAFGCSASHLANFGHGKC*
>Pep-2_5682
KYYGNGVTCGKHSCSVNWGQAFPCSASHLANFGHGKC*
>Pep-2_5683
KYYGNGVTCGKHSCSVNWGQAFSKSASHLANFGHGKC*
>Pep-2_5684
KYYGNGVTCGKHSCSVNWGQAFSESASHLANFGHGKC*
>Pep-2_5685
KYYGNGVTCGKHSCSVNWGQAFSSSASHLANFGHGKC*
>Pep-2_5686
KYYGNGVTCGKHSCSVNWGQAFSMSASHLANFGHGKC*
>Pep-2_5688
KYYGNGVTCGKHSCSVNWGQAFSWSASHLANFGHGKC*
>Pep-2_5689
KYYGNGVTCGKHSCSVNWGQAFSCRASHLANFGHGKC*
>Pep-2_5690
KYYGNGVTCGKHSCSVNWGQAFSCDASHLANFGHGKC*
>Pep-2_5691
KYYGNGVTCGKHSCSVNWGQAFSCYASHLANFGHGKC*
>Pep-2_5692
KYYGNGVTCGKHSCSVNWGQAFSCLASHLANFGHGKC*
>Pep-2_5693
KYYGNGVTCGKHSCSVNWGQAFSCAASHLANFGHGKC*
>Pep-2_5694
KYYGNGVTCGKHSCSVNWGQAFSCPASHLANFGHGKC*
>Pep-2_5695
KYYGNGVTCGKHSCSVNWGQAFSCSAKHLANFGHGKC*
>Pep-2_5696
KYYGNGVTCGKHSCSVNWGQAFSCSAEHLANFGHGKC*
>Pep-2_5697
KYYGNGVTCGKHSCSVNWGQAFSCSANHLANFGHGKC*
>Pep-2_5698
KYYGNGVTCGKHSCSVNWGQAFSCSAFHLANFGHGKC*
>Pep-2_5699
KYYGNGVTCGKHSCSVNWGQAFSCSAAHLANFGHGKC*
>Pep-2_5700
KYYGNGVTCGKHSCSVNWGQAFSCSAPHLANFGHGKC*
>Pep-2_5701
KYYGNGVTCGKHSCSVNWGQAFSCSASRLANFGHGKC*
>Pep-2_5702
KYYGNGVTCGKHSCSVNWGQAFSCSASDLANFGHGKC*
>Pep-2_5703
KYYGNGVTCGKHSCSVNWGQAFSCSASTLANFGHGKC*
>Pep-2_5704
KYYGNGVTCGKHSCSVNWGQAFSCSASVLANFGHGKC*
>Pep-2_5705
KYYGNGVTCGKHSCSVNWGQAFSCSASALANFGHGKC*
>Pep-2_5706
KYYGNGVTCGKHSCSVNWGQAFSCSASPLANFGHGKC*
>Pep-2_5707
KYYGNGVTCGKHSCSVNWGQAFSCSASHRANFGHGKC*
>Pep-2_5708
KYYGNGVTCGKHSCSVNWGQAFSCSASHEANFGHGKC*
>Pep-2_5709
KYYGNGVTCGKHSCSVNWGQAFSCSASHNANFGHGKC*
>Pep-2_5710
KYYGNGVTCGKHSCSVNWGQAFSCSASHFANFGHGKC*
>Pep-2_5711
KYYGNGVTCGKHSCSVNWGQAFSCSASHAANFGHGKC*
>Pep-2_5712
KYYGNGVTCGKHSCSVNWGQAFSCSASHPANFGHGKC*
>Pep-2_5713
KYYGNGVTCGKHSCSVNWGQAFSCSASHLRNFGHGKC*
>Pep-2_5714
KYYGNGVTCGKHSCSVNWGQAFSCSASHLDNFGHGKC*
>Pep-2_5715
KYYGNGVTCGKHSCSVNWGQAFSCSASHLTNFGHGKC*
>Pep-2_5716
KYYGNGVTCGKHSCSVNWGQAFSCSASHLMNFGHGKC*
>Pep-2_5717
KYYGNGVTCGKHSCSVNWGQAFSCSASHLGNFGHGKC*
>Pep-2_5718
KYYGNGVTCGKHSCSVNWGQAFSCSASHLPNFGHGKC*
>Pep-2_5719
KYYGNGVTCGKHSCSVNWGQAFSCSASHLAKFGHGKC*
>Pep-2_5720
KYYGNGVTCGKHSCSVNWGQAFSCSASHLADFGHGKC*
>Pep-2_5721
KYYGNGVTCGKHSCSVNWGQAFSCSASHLATFGHGKC*
>Pep-2_5722
KYYGNGVTCGKHSCSVNWGQAFSCSASHLAVFGHGKC*
>Pep-2_5723
KYYGNGVTCGKHSCSVNWGQAFSCSASHLAAFGHGKC*
>Pep-2_5724
KYYGNGVTCGKHSCSVNWGQAFSCSASHLAWFGHGKC*
>Pep-2_5725
KYYGNGVTCGKHSCSVNWGQAFSCSASHLANHGHGKC*
>Pep-2_5726
KYYGNGVTCGKHSCSVNWGQAFSCSASHLANEGHGKC*
>Pep-2_5727
KYYGNGVTCGKHSCSVNWGQAFSCSASHLANNGHGKC*
>Pep-2_5728
KYYGNGVTCGKHSCSVNWGQAFSCSASHLANIGHGKC*
>Pep-2_5729
KYYGNGVTCGKHSCSVNWGQAFSCSASHLANAGHGKC*
>Pep-2_5730
KYYGNGVTCGKHSCSVNWGQAFSCSASHLANWGHGKC*
>Pep-2_5731
KYYGNGVTCGKHSCSVNWGQAFSCSASHLANFRHGKC*
>Pep-2_5732
KYYGNGVTCGKHSCSVNWGQAFSCSASHLANFDHGKC*
>Pep-2_5733
KYYGNGVTCGKHSCSVNWGQAFSCSASHLANFNHGKC*
>Pep-2_5734
KYYGNGVTCGKHSCSVNWGQAFSCSASHLANFLHGKC*
>Pep-2_5735
KYYGNGVTCGKHSCSVNWGQAFSCSASHLANFAHGKC*
>Pep-2_5736
KYYGNGVTCGKHSCSVNWGQAFSCSASHLANFPHGKC*
>Pep-2_5737
KYYGNGVTCGKHSCSVNWGQAFSCSASHLANFGRGKC*
>Pep-2_5738
KYYGNGVTCGKHSCSVNWGQAFSCSASHLANFGDGKC*
>Pep-2_5739
KYYGNGVTCGKHSCSVNWGQAFSCSASHLANFGSGKC*
>Pep-2_5740
KYYGNGVTCGKHSCSVNWGQAFSCSASHLANFGLGKC*
>Pep-2_5741
KYYGNGVTCGKHSCSVNWGQAFSCSASHLANFGAGKC*
>Pep-2_5742
KYYGNGVTCGKHSCSVNWGQAFSCSASHLANFGWGKC*
>Pep-2_5743
KYYGNGVTCGKHSCSVNWGQAFSCSASHLANFGHKKC*
>Pep-2_5744
KYYGNGVTCGKHSCSVNWGQAFSCSASHLANFGHDKC*
>Pep-2_5745
KYYGNGVTCGKHSCSVNWGQAFSCSASHLANFGHTKC*
>Pep-2_5746
KYYGNGVTCGKHSCSVNWGQAFSCSASHLANFGHFKC*
>Pep-2_5747
KYYGNGVTCGKHSCSVNWGQAFSCSASHLANFGHAKC*
>Pep-2_5748
KYYGNGVTCGKHSCSVNWGQAFSCSASHLANFGHCKC*
>Pep-2_5749
KYYGNGVTCGKHSCSVNWGQAFSCSASHLANFGHGRC*
>Pep-2_5750
KYYGNGVTCGKHSCSVNWGQAFSCSASHLANFGHGDC*
>Pep-2_5751
KYYGNGVTCGKHSCSVNWGQAFSCSASHLANFGHGNC*
>Pep-2_5752
KYYGNGVTCGKHSCSVNWGQAFSCSASHLANFGHGIC*
>Pep-2_5753
KYYGNGVTCGKHSCSVNWGQAFSCSASHLANFGHGAC*
>Pep-2_5754
KYYGNGVTCGKHSCSVNWGQAFSCSASHLANFGHGCC*
>Pep-2_5755
KYYGNGVTCGKHSCSVNWGQAFSCSASHLANFGHGKH*
>Pep-2_5756
KYYGNGVTCGKHSCSVNWGQAFSCSASHLANFGHGKE*
>Pep-2_5757
KYYGNGVTCGKHSCSVNWGQAFSCSASHLANFGHGKS*
>Pep-2_5758
KYYGNGVTCGKHSCSVNWGQAFSCSASHLANFGHGKF*
>Pep-2_5759
KYYGNGVTCGKHSCSVNWGQAFSCSASHLANFGHGKA*
>Pep-2_5760
KYYGNGVTCGKHSCSVNWGQAFSCSASHLANFGHGKW*
>Pep-2_5761
KYYGNGVTCGKHSCSVNWRQAFSCSWSHLANFGHGKC*
>Pep-2_5762
KYYGNGVTCGKHSCSVNWDQAFSCSWSHLANFGHGKC*
>Pep-2_5763
KYYGNGVTCGKHSCSVNWNQAFSCSWSHLANFGHGKC*
>Pep-2_5764
KYYGNGVTCGKHSCSVNWIQAFSCSWSHLANFGHGKC*
>Pep-2_5765
KYYGNGVTCGKHSCSVNWAQAFSCSWSHLANFGHGKC*
>Pep-2_5766
KYYGNGVTCGKHSCSVNWWQAFSCSWSHLANFGHGKC*
>Pep-2_5767
KYYGNGVTCGKHSCSVNWGHAFSCSWSHLANFGHGKC*
>Pep-2_5768
KYYGNGVTCGKHSCSVNWGEAFSCSWSHLANFGHGKC*
>Pep-2_5769
KYYGNGVTCGKHSCSVNWGYAFSCSWSHLANFGHGKC*
>Pep-2_5770
KYYGNGVTCGKHSCSVNWGIAFSCSWSHLANFGHGKC*
>Pep-2_5771
KYYGNGVTCGKHSCSVNWGAAFSCSWSHLANFGHGKC*
>Pep-2_5772
KYYGNGVTCGKHSCSVNWGWAFSCSWSHLANFGHGKC*
>Pep-2_5773
KYYGNGVTCGKHSCSVNWGQKFSCSWSHLANFGHGKC*
>Pep-2_5776
KYYGNGVTCGKHSCSVNWGQLFSCSWSHLANFGHGKC*
>Pep-2_5777
KYYGNGVTCGKHSCSVNWGQGFSCSWSHLANFGHGKC*
>Pep-2_5778
KYYGNGVTCGKHSCSVNWGQPFSCSWSHLANFGHGKC*
>Pep-2_5780
KYYGNGVTCGKHSCSVNWGQADSCSWSHLANFGHGKC*
>Pep-2_5781
KYYGNGVTCGKHSCSVNWGQAYSCSWSHLANFGHGKC*
>Pep-2_5782
KYYGNGVTCGKHSCSVNWGQAMSCSWSHLANFGHGKC*
>Pep-2_5783
KYYGNGVTCGKHSCSVNWGQAGSCSWSHLANFGHGKC*
>Pep-2_5784
KYYGNGVTCGKHSCSVNWGQAWSCSWSHLANFGHGKC*
>Pep-2_5785
KYYGNGVTCGKHSCSVNWGQAFHCSWSHLANFGHGKC*
>Pep-2_5787
KYYGNGVTCGKHSCSVNWGQAFNCSWSHLANFGHGKC*
>Pep-2_5788
KYYGNGVTCGKHSCSVNWGQAFLCSWSHLANFGHGKC*
>Pep-2_5789
KYYGNGVTCGKHSCSVNWGQAFGCSWSHLANFGHGKC*
>Pep-2_5790
KYYGNGVTCGKHSCSVNWGQAFPCSWSHLANFGHGKC*
>Pep-2_5791
KYYGNGVTCGKHSCSVNWGQAFSKSWSHLANFGHGKC*
>Pep-2_5792
KYYGNGVTCGKHSCSVNWGQAFSESWSHLANFGHGKC*
>Pep-2_5793
KYYGNGVTCGKHSCSVNWGQAFSTSWSHLANFGHGKC*
>Pep-2_5794
KYYGNGVTCGKHSCSVNWGQAFSISWSHLANFGHGKC*
>Pep-2_5796
KYYGNGVTCGKHSCSVNWGQAFSPSWSHLANFGHGKC*
>Pep-2_5797
KYYGNGVTCGKHSCSVNWGQAFSCKWSHLANFGHGKC*
>Pep-2_5798
KYYGNGVTCGKHSCSVNWGQAFSCEWSHLANFGHGKC*
>Pep-2_5799
KYYGNGVTCGKHSCSVNWGQAFSCTWSHLANFGHGKC*
>Pep-2_5800
KYYGNGVTCGKHSCSVNWGQAFSCFWSHLANFGHGKC*
>Pep-2_5801
KYYGNGVTCGKHSCSVNWGQAFSCGWSHLANFGHGKC*
>Pep-2_5802
KYYGNGVTCGKHSCSVNWGQAFSCWWSHLANFGHGKC*
>Pep-2_5803
KYYGNGVTCGKHSCSVNWGQAFSCSWKHLANFGHGKC*
>Pep-2_5804
KYYGNGVTCGKHSCSVNWGQAFSCSWEHLANFGHGKC*
>Pep-2_5805
KYYGNGVTCGKHSCSVNWGQAFSCSWYHLANFGHGKC*
>Pep-2_5806
KYYGNGVTCGKHSCSVNWGQAFSCSWIHLANFGHGKC*
>Pep-2_5807
KYYGNGVTCGKHSCSVNWGQAFSCSWAHLANFGHGKC*
>Pep-2_5808
KYYGNGVTCGKHSCSVNWGQAFSCSWPHLANFGHGKC*
>Pep-2_5809
KYYGNGVTCGKHSCSVNWGQAFSCSWSKLANFGHGKC*
>Pep-2_5810
KYYGNGVTCGKHSCSVNWGQAFSCSWSDLANFGHGKC*
>Pep-2_5811
KYYGNGVTCGKHSCSVNWGQAFSCSWSSLANFGHGKC*
>Pep-2_5812
KYYGNGVTCGKHSCSVNWGQAFSCSWSVLANFGHGKC*
>Pep-2_5813
KYYGNGVTCGKHSCSVNWGQAFSCSWSALANFGHGKC*
>Pep-2_5814
KYYGNGVTCGKHSCSVNWGQAFSCSWSWLANFGHGKC*
>Pep-2_5815
KYYGNGVTCGKHSCSVNWGQAFSCSWSHHANFGHGKC*
>Pep-2_5816
KYYGNGVTCGKHSCSVNWGQAFSCSWSHDANFGHGKC*
>Pep-2_5817
KYYGNGVTCGKHSCSVNWGQAFSCSWSHSANFGHGKC*
>Pep-2_5818
KYYGNGVTCGKHSCSVNWGQAFSCSWSHVANFGHGKC*
>Pep-2_5819
KYYGNGVTCGKHSCSVNWGQAFSCSWSHAANFGHGKC*
>Pep-2_5820
KYYGNGVTCGKHSCSVNWGQAFSCSWSHWANFGHGKC*
>Pep-2_5821
KYYGNGVTCGKHSCSVNWGQAFSCSWSHLKNFGHGKC*
>Pep-2_5822
KYYGNGVTCGKHSCSVNWGQAFSCSWSHLENFGHGKC*
>Pep-2_5824
KYYGNGVTCGKHSCSVNWGQAFSCSWSHLFNFGHGKC*
>Pep-2_5825
KYYGNGVTCGKHSCSVNWGQAFSCSWSHLGNFGHGKC*
>Pep-2_5826
KYYGNGVTCGKHSCSVNWGQAFSCSWSHLCNFGHGKC*
>Pep-2_5827
KYYGNGVTCGKHSCSVNWGQAFSCSWSHLAKFGHGKC*
>Pep-2_5828
KYYGNGVTCGKHSCSVNWGQAFSCSWSHLADFGHGKC*
>Pep-2_5829
KYYGNGVTCGKHSCSVNWGQAFSCSWSHLATFGHGKC*
>Pep-2_5830
KYYGNGVTCGKHSCSVNWGQAFSCSWSHLAVFGHGKC*
>Pep-2_5831
KYYGNGVTCGKHSCSVNWGQAFSCSWSHLAAFGHGKC*
>Pep-2_5832
KYYGNGVTCGKHSCSVNWGQAFSCSWSHLAPFGHGKC*
>Pep-2_5833
KYYGNGVTCGKHSCSVNWGQAFSCSWSHLANHGHGKC*
>Pep-2_5834
KYYGNGVTCGKHSCSVNWGQAFSCSWSHLANDGHGKC*
>Pep-2_5835
KYYGNGVTCGKHSCSVNWGQAFSCSWSHLANYGHGKC*
>Pep-2_5836
KYYGNGVTCGKHSCSVNWGQAFSCSWSHLANVGHGKC*
>Pep-2_5837
KYYGNGVTCGKHSCSVNWGQAFSCSWSHLANGGHGKC*
>Pep-2_5838
KYYGNGVTCGKHSCSVNWGQAFSCSWSHLANCGHGKC*
>Pep-2_5839
KYYGNGVTCGKHSCSVNWGQAFSCSWSHLANFHHGKC*
>Pep-2_5840
KYYGNGVTCGKHSCSVNWGQAFSCSWSHLANFDHGKC*
>Pep-2_5841
KYYGNGVTCGKHSCSVNWGQAFSCSWSHLANFYHGKC*
>Pep-2_5842
KYYGNGVTCGKHSCSVNWGQAFSCSWSHLANFMHGKC*
>Pep-2_5843
KYYGNGVTCGKHSCSVNWGQAFSCSWSHLANFAHGKC*
>Pep-2_5844
KYYGNGVTCGKHSCSVNWGQAFSCSWSHLANFCHGKC*
>Pep-2_5845
KYYGNGVTCGKHSCSVNWGQAFSCSWSHLANFGKGKC*
>Pep-2_5846
KYYGNGVTCGKHSCSVNWGQAFSCSWSHLANFGDGKC*
>Pep-2_5848
KYYGNGVTCGKHSCSVNWGQAFSCSWSHLANFGLGKC*
>Pep-2_5849
KYYGNGVTCGKHSCSVNWGQAFSCSWSHLANFGGGKC*
>Pep-2_5850
KYYGNGVTCGKHSCSVNWGQAFSCSWSHLANFGPGKC*
>Pep-2_5851
KYYGNGVTCGKHSCSVNWGQAFSCSWSHLANFGHKKC*
>Pep-2_5852
KYYGNGVTCGKHSCSVNWGQAFSCSWSHLANFGHEKC*
>Pep-2_5853
KYYGNGVTCGKHSCSVNWGQAFSCSWSHLANFGHSKC*
>Pep-2_5854
KYYGNGVTCGKHSCSVNWGQAFSCSWSHLANFGHMKC*
>Pep-2_5855
KYYGNGVTCGKHSCSVNWGQAFSCSWSHLANFGHAKC*
>Pep-2_5856
KYYGNGVTCGKHSCSVNWGQAFSCSWSHLANFGHPKC*
>Pep-2_5857
KYYGNGVTCGKHSCSVNWGQAFSCSWSHLANFGHGRC*
>Pep-2_5858
KYYGNGVTCGKHSCSVNWGQAFSCSWSHLANFGHGEC*
>Pep-2_5859
KYYGNGVTCGKHSCSVNWGQAFSCSWSHLANFGHGTC*
>Pep-2_5860
KYYGNGVTCGKHSCSVNWGQAFSCSWSHLANFGHGFC*
>Pep-2_5861
KYYGNGVTCGKHSCSVNWGQAFSCSWSHLANFGHGGC*
>Pep-2_5862
KYYGNGVTCGKHSCSVNWGQAFSCSWSHLANFGHGCC*
>Pep-2_5863
KYYGNGVTCGKHSCSVNWGQAFSCSWSHLANFGHGKH*
>Pep-2_5864
KYYGNGVTCGKHSCSVNWGQAFSCSWSHLANFGHGKD*
>Pep-2_5865
KYYGNGVTCGKHSCSVNWGQAFSCSWSHLANFGHGKN*
>Pep-2_5866
KYYGNGVTCGKHSCSVNWGQAFSCSWSHLANFGHGKI*
>Pep-2_5867
KYYGNGVTCGKHSCSVNWGQAFSCSWSHLANFGHGKA*
>Pep-2_5868
KYYGNGVTCGKHSCSVNWGQAFSCSWSHLANFGHGKW*
>Pep-2_5869
KYYGNGVTCGKHSCSVNWHQAFSCSVHHLANFGHGKC*
>Pep-2_5871
KYYGNGVTCGKHSCSVNWKQAFSCSVHHLANFGHGKC*
>Pep-2_5872
KYYGNGVTCGKHSCSVNWIQAFSCSVHHLANFGHGKC*
>Pep-2_5873
KYYGNGVTCGKHSCSVNWAQAFSCSVHHLANFGHGKC*
>Pep-2_5874
KYYGNGVTCGKHSCSVNWWQAFSCSVHHLANFGHGKC*
>Pep-2_5875
KYYGNGVTCGKHSCSVNWGRAFSCSVHHLANFGHGKC*
>Pep-2_5876
KYYGNGVTCGKHSCSVNWGEAFSCSVHHLANFGHGKC*
>Pep-2_5877
KYYGNGVTCGKHSCSVNWGNAFSCSVHHLANFGHGKC*
>Pep-2_5878
KYYGNGVTCGKHSCSVNWGLAFSCSVHHLANFGHGKC*
>Pep-2_5879
KYYGNGVTCGKHSCSVNWGAAFSCSVHHLANFGHGKC*
>Pep-2_5880
KYYGNGVTCGKHSCSVNWGPAFSCSVHHLANFGHGKC*
>Pep-2_5881
KYYGNGVTCGKHSCSVNWGQKFSCSVHHLANFGHGKC*
>Pep-2_5884
KYYGNGVTCGKHSCSVNWGQFFSCSVHHLANFGHGKC*
>Pep-2_5885
KYYGNGVTCGKHSCSVNWGQGFSCSVHHLANFGHGKC*
>Pep-2_5886
KYYGNGVTCGKHSCSVNWGQCFSCSVHHLANFGHGKC*
>Pep-2_5887
KYYGNGVTCGKHSCSVNWGQARSCSVHHLANFGHGKC*
>Pep-2_5888
KYYGNGVTCGKHSCSVNWGQADSCSVHHLANFGHGKC*
>Pep-2_5890
KYYGNGVTCGKHSCSVNWGQAISCSVHHLANFGHGKC*
>Pep-2_5891
KYYGNGVTCGKHSCSVNWGQAGSCSVHHLANFGHGKC*
>Pep-2_5892
KYYGNGVTCGKHSCSVNWGQAPSCSVHHLANFGHGKC*
>Pep-2_5893
KYYGNGVTCGKHSCSVNWGQAFKCSVHHLANFGHGKC*
>Pep-2_5894
KYYGNGVTCGKHSCSVNWGQAFECSVHHLANFGHGKC*
>Pep-2_5896
KYYGNGVTCGKHSCSVNWGQAFFCSVHHLANFGHGKC*
>Pep-2_5897
KYYGNGVTCGKHSCSVNWGQAFGCSVHHLANFGHGKC*
>Pep-2_5898
KYYGNGVTCGKHSCSVNWGQAFCCSVHHLANFGHGKC*
>Pep-2_5899
KYYGNGVTCGKHSCSVNWGQAFSRSVHHLANFGHGKC*
>Pep-2_5901
KYYGNGVTCGKHSCSVNWGQAFSNSVHHLANFGHGKC*
>Pep-2_5902
KYYGNGVTCGKHSCSVNWGQAFSMSVHHLANFGHGKC*
>Pep-2_5903
KYYGNGVTCGKHSCSVNWGQAFSGSVHHLANFGHGKC*
>Pep-2_5904
KYYGNGVTCGKHSCSVNWGQAFSPSVHHLANFGHGKC*
>Pep-2_5905
KYYGNGVTCGKHSCSVNWGQAFSCHVHHLANFGHGKC*
>Pep-2_5906
KYYGNGVTCGKHSCSVNWGQAFSCEVHHLANFGHGKC*
>Pep-2_5907
KYYGNGVTCGKHSCSVNWGQAFSCKVHHLANFGHGKC*
>Pep-2_5908
KYYGNGVTCGKHSCSVNWGQAFSCLVHHLANFGHGKC*
>Pep-2_5909
KYYGNGVTCGKHSCSVNWGQAFSCAVHHLANFGHGKC*
>Pep-2_5910
KYYGNGVTCGKHSCSVNWGQAFSCWVHHLANFGHGKC*
>Pep-2_5911
KYYGNGVTCGKHSCSVNWGQAFSCSRHHLANFGHGKC*
>Pep-2_5912
KYYGNGVTCGKHSCSVNWGQAFSCSDHHLANFGHGKC*
>Pep-2_5913
KYYGNGVTCGKHSCSVNWGQAFSCSNHHLANFGHGKC*
>Pep-2_5914
KYYGNGVTCGKHSCSVNWGQAFSCSIHHLANFGHGKC*
>Pep-2_5915
KYYGNGVTCGKHSCSVNWGQAFSCSGHHLANFGHGKC*
>Pep-2_5916
KYYGNGVTCGKHSCSVNWGQAFSCSPHHLANFGHGKC*
>Pep-2_5917
KYYGNGVTCGKHSCSVNWGQAFSCSVHRLANFGHGKC*
>Pep-2_5918
KYYGNGVTCGKHSCSVNWGQAFSCSVHELANFGHGKC*
>Pep-2_5919
KYYGNGVTCGKHSCSVNWGQAFSCSVHTLANFGHGKC*
>Pep-2_5920
KYYGNGVTCGKHSCSVNWGQAFSCSVHLLANFGHGKC*
>Pep-2_5921
KYYGNGVTCGKHSCSVNWGQAFSCSVHALANFGHGKC*
>Pep-2_5922
KYYGNGVTCGKHSCSVNWGQAFSCSVHPLANFGHGKC*
>Pep-2_5923
KYYGNGVTCGKHSCSVNWGQAFSCSVHHHANFGHGKC*
>Pep-2_5924
KYYGNGVTCGKHSCSVNWGQAFSCSVHHEANFGHGKC*
>Pep-2_5925
KYYGNGVTCGKHSCSVNWGQAFSCSVHHSANFGHGKC*
>Pep-2_5926
KYYGNGVTCGKHSCSVNWGQAFSCSVHHMANFGHGKC*
>Pep-2_5927
KYYGNGVTCGKHSCSVNWGQAFSCSVHHAANFGHGKC*
>Pep-2_5928
KYYGNGVTCGKHSCSVNWGQAFSCSVHHPANFGHGKC*
>Pep-2_5929
KYYGNGVTCGKHSCSVNWGQAFSCSVHHLHNFGHGKC*
>Pep-2_5930
KYYGNGVTCGKHSCSVNWGQAFSCSVHHLDNFGHGKC*
>Pep-2_5931
KYYGNGVTCGKHSCSVNWGQAFSCSVHHLTNFGHGKC*
>Pep-2_5932
KYYGNGVTCGKHSCSVNWGQAFSCSVHHLINFGHGKC*
>Pep-2_5933
KYYGNGVTCGKHSCSVNWGQAFSCSVHHLGNFGHGKC*
>Pep-2_5934
KYYGNGVTCGKHSCSVNWGQAFSCSVHHLPNFGHGKC*
>Pep-2_5935
KYYGNGVTCGKHSCSVNWGQAFSCSVHHLAHFGHGKC*
>Pep-2_5936
KYYGNGVTCGKHSCSVNWGQAFSCSVHHLAEFGHGKC*
>Pep-2_5937
KYYGNGVTCGKHSCSVNWGQAFSCSVHHLATFGHGKC*
>Pep-2_5938
KYYGNGVTCGKHSCSVNWGQAFSCSVHHLAMFGHGKC*
>Pep-2_5939
KYYGNGVTCGKHSCSVNWGQAFSCSVHHLAGFGHGKC*
>Pep-2_5940
KYYGNGVTCGKHSCSVNWGQAFSCSVHHLACFGHGKC*
>Pep-2_5941
KYYGNGVTCGKHSCSVNWGQAFSCSVHHLANHGHGKC*
>Pep-2_5942
KYYGNGVTCGKHSCSVNWGQAFSCSVHHLANDGHGKC*
>Pep-2_5943
KYYGNGVTCGKHSCSVNWGQAFSCSVHHLANYGHGKC*
>Pep-2_5944
KYYGNGVTCGKHSCSVNWGQAFSCSVHHLANVGHGKC*
>Pep-2_5945
KYYGNGVTCGKHSCSVNWGQAFSCSVHHLANAGHGKC*
>Pep-2_5946
KYYGNGVTCGKHSCSVNWGQAFSCSVHHLANPGHGKC*
>Pep-2_5947
KYYGNGVTCGKHSCSVNWGQAFSCSVHHLANFKHGKC*
>Pep-2_5948
KYYGNGVTCGKHSCSVNWGQAFSCSVHHLANFEHGKC*
>Pep-2_5949
KYYGNGVTCGKHSCSVNWGQAFSCSVHHLANFYHGKC*
>Pep-2_5950
KYYGNGVTCGKHSCSVNWGQAFSCSVHHLANFMHGKC*
>Pep-2_5951
KYYGNGVTCGKHSCSVNWGQAFSCSVHHLANFAHGKC*
>Pep-2_5952
KYYGNGVTCGKHSCSVNWGQAFSCSVHHLANFCHGKC*
>Pep-2_5953
KYYGNGVTCGKHSCSVNWGQAFSCSVHHLANFGRGKC*
>Pep-2_5954
KYYGNGVTCGKHSCSVNWGQAFSCSVHHLANFGDGKC*
>Pep-2_5955
KYYGNGVTCGKHSCSVNWGQAFSCSVHHLANFGKGKC*
>Pep-2_5956
KYYGNGVTCGKHSCSVNWGQAFSCSVHHLANFGFGKC*
>Pep-2_5957
KYYGNGVTCGKHSCSVNWGQAFSCSVHHLANFGAGKC*
>Pep-2_5958
KYYGNGVTCGKHSCSVNWGQAFSCSVHHLANFGWGKC*
>Pep-2_5959
KYYGNGVTCGKHSCSVNWGQAFSCSVHHLANFGHHKC*
>Pep-2_5960
KYYGNGVTCGKHSCSVNWGQAFSCSVHHLANFGHEKC*
>Pep-2_5961
KYYGNGVTCGKHSCSVNWGQAFSCSVHHLANFGHYKC*
>Pep-2_5962
KYYGNGVTCGKHSCSVNWGQAFSCSVHHLANFGHVKC*
>Pep-2_5963
KYYGNGVTCGKHSCSVNWGQAFSCSVHHLANFGHAKC*
>Pep-2_5964
KYYGNGVTCGKHSCSVNWGQAFSCSVHHLANFGHPKC*
>Pep-2_5965
KYYGNGVTCGKHSCSVNWGQAFSCSVHHLANFGHGRC*
>Pep-2_5966
KYYGNGVTCGKHSCSVNWGQAFSCSVHHLANFGHGEC*
>Pep-2_5967
KYYGNGVTCGKHSCSVNWGQAFSCSVHHLANFGHGSC*
>Pep-2_5968
KYYGNGVTCGKHSCSVNWGQAFSCSVHHLANFGHGIC*
>Pep-2_5969
KYYGNGVTCGKHSCSVNWGQAFSCSVHHLANFGHGGC*
>Pep-2_5970
KYYGNGVTCGKHSCSVNWGQAFSCSVHHLANFGHGWC*
>Pep-2_5971
KYYGNGVTCGKHSCSVNWGQAFSCSVHHLANFGHGKK*
>Pep-2_5972
KYYGNGVTCGKHSCSVNWGQAFSCSVHHLANFGHGKD*
>Pep-2_5974
KYYGNGVTCGKHSCSVNWGQAFSCSVHHLANFGHGKV*
>Pep-2_5975
KYYGNGVTCGKHSCSVNWGQAFSCSVHHLANFGHGKA*
>Pep-2_5976
KYYGNGVTCGKHSCSVNWGQAFSCSVHHLANFGHGKW*
>Pep-2_5979
KYYGNGVTCGKHSCSVNWYQAFSCSVEHLANFGHGKC*
>Pep-2_5980
KYYGNGVTCGKHSCSVNWLQAFSCSVEHLANFGHGKC*
>Pep-2_5983
KYYGNGVTCGKHSCSVNWGHAFSCSVEHLANFGHGKC*
>Pep-2_5985
KYYGNGVTCGKHSCSVNWGNAFSCSVEHLANFGHGKC*
>Pep-2_5986
KYYGNGVTCGKHSCSVNWGFAFSCSVEHLANFGHGKC*
>Pep-2_5987
KYYGNGVTCGKHSCSVNWGAAFSCSVEHLANFGHGKC*
>Pep-2_5988
KYYGNGVTCGKHSCSVNWGCAFSCSVEHLANFGHGKC*
>Pep-2_5990
KYYGNGVTCGKHSCSVNWGQEFSCSVEHLANFGHGKC*
>Pep-2_5991
KYYGNGVTCGKHSCSVNWGQTFSCSVEHLANFGHGKC*
>Pep-2_5992
KYYGNGVTCGKHSCSVNWGQMFSCSVEHLANFGHGKC*
>Pep-2_5993
KYYGNGVTCGKHSCSVNWGQGFSCSVEHLANFGHGKC*
>Pep-2_5994
KYYGNGVTCGKHSCSVNWGQCFSCSVEHLANFGHGKC*
>Pep-2_5995
KYYGNGVTCGKHSCSVNWGQAHSCSVEHLANFGHGKC*
>Pep-2_5997
KYYGNGVTCGKHSCSVNWGQAYSCSVEHLANFGHGKC*
>Pep-2_5998
KYYGNGVTCGKHSCSVNWGQAMSCSVEHLANFGHGKC*
>Pep-2_5999
KYYGNGVTCGKHSCSVNWGQAASCSVEHLANFGHGKC*
>Pep-2_6000
KYYGNGVTCGKHSCSVNWGQAPSCSVEHLANFGHGKC*
>Pep-2_6001
KYYGNGVTCGKHSCSVNWGQAFHCSVEHLANFGHGKC*
>Pep-2_6002
KYYGNGVTCGKHSCSVNWGQAFECSVEHLANFGHGKC*
>Pep-2_6003
KYYGNGVTCGKHSCSVNWGQAFTCSVEHLANFGHGKC*
>Pep-2_6004
KYYGNGVTCGKHSCSVNWGQAFMCSVEHLANFGHGKC*
>Pep-2_6005
KYYGNGVTCGKHSCSVNWGQAFGCSVEHLANFGHGKC*
>Pep-2_6006
KYYGNGVTCGKHSCSVNWGQAFPCSVEHLANFGHGKC*
>Pep-2_6007
KYYGNGVTCGKHSCSVNWGQAFSRSVEHLANFGHGKC*
>Pep-2_6009
KYYGNGVTCGKHSCSVNWGQAFSTSVEHLANFGHGKC*
>Pep-2_6010
KYYGNGVTCGKHSCSVNWGQAFSFSVEHLANFGHGKC*
>Pep-2_6011
KYYGNGVTCGKHSCSVNWGQAFSGSVEHLANFGHGKC*
>Pep-2_6012
KYYGNGVTCGKHSCSVNWGQAFSWSVEHLANFGHGKC*
>Pep-2_6013
KYYGNGVTCGKHSCSVNWGQAFSCRVEHLANFGHGKC*
>Pep-2_6014
KYYGNGVTCGKHSCSVNWGQAFSCEVEHLANFGHGKC*
>Pep-2_6015
KYYGNGVTCGKHSCSVNWGQAFSCTVEHLANFGHGKC*
>Pep-2_6016
KYYGNGVTCGKHSCSVNWGQAFSCMVEHLANFGHGKC*
>Pep-2_6017
KYYGNGVTCGKHSCSVNWGQAFSCGVEHLANFGHGKC*
>Pep-2_6019
KYYGNGVTCGKHSCSVNWGQAFSCSHEHLANFGHGKC*
>Pep-2_6020
KYYGNGVTCGKHSCSVNWGQAFSCSEEHLANFGHGKC*
>Pep-2_6021
KYYGNGVTCGKHSCSVNWGQAFSCSSEHLANFGHGKC*
>Pep-2_6022
KYYGNGVTCGKHSCSVNWGQAFSCSIEHLANFGHGKC*
>Pep-2_6023
KYYGNGVTCGKHSCSVNWGQAFSCSGEHLANFGHGKC*
>Pep-2_6025
KYYGNGVTCGKHSCSVNWGQAFSCSVERLANFGHGKC*
>Pep-2_6026
KYYGNGVTCGKHSCSVNWGQAFSCSVEDLANFGHGKC*
>Pep-2_6027
KYYGNGVTCGKHSCSVNWGQAFSCSVEYLANFGHGKC*
>Pep-2_6028
KYYGNGVTCGKHSCSVNWGQAFSCSVEFLANFGHGKC*
>Pep-2_6029
KYYGNGVTCGKHSCSVNWGQAFSCSVEALANFGHGKC*
>Pep-2_6030
KYYGNGVTCGKHSCSVNWGQAFSCSVEPLANFGHGKC*
>Pep-2_6031
KYYGNGVTCGKHSCSVNWGQAFSCSVEHRANFGHGKC*
>Pep-2_6032
KYYGNGVTCGKHSCSVNWGQAFSCSVEHEANFGHGKC*
>Pep-2_6033
KYYGNGVTCGKHSCSVNWGQAFSCSVEHKANFGHGKC*
>Pep-2_6034
KYYGNGVTCGKHSCSVNWGQAFSCSVEHFANFGHGKC*
>Pep-2_6035
KYYGNGVTCGKHSCSVNWGQAFSCSVEHGANFGHGKC*
>Pep-2_6036
KYYGNGVTCGKHSCSVNWGQAFSCSVEHWANFGHGKC*
>Pep-2_6037
KYYGNGVTCGKHSCSVNWGQAFSCSVEHLKNFGHGKC*
>Pep-2_6038
KYYGNGVTCGKHSCSVNWGQAFSCSVEHLDNFGHGKC*
>Pep-2_6039
KYYGNGVTCGKHSCSVNWGQAFSCSVEHLNNFGHGKC*
>Pep-2_6040
KYYGNGVTCGKHSCSVNWGQAFSCSVEHLMNFGHGKC*
>Pep-2_6041
KYYGNGVTCGKHSCSVNWGQAFSCSVEHLGNFGHGKC*
>Pep-2_6042
KYYGNGVTCGKHSCSVNWGQAFSCSVEHLCNFGHGKC*
>Pep-2_6043
KYYGNGVTCGKHSCSVNWGQAFSCSVEHLAKFGHGKC*
>Pep-2_6044
KYYGNGVTCGKHSCSVNWGQAFSCSVEHLAEFGHGKC*
>Pep-2_6045
KYYGNGVTCGKHSCSVNWGQAFSCSVEHLATFGHGKC*
>Pep-2_6046
KYYGNGVTCGKHSCSVNWGQAFSCSVEHLALFGHGKC*
>Pep-2_6047
KYYGNGVTCGKHSCSVNWGQAFSCSVEHLAGFGHGKC*
>Pep-2_6048
KYYGNGVTCGKHSCSVNWGQAFSCSVEHLACFGHGKC*
>Pep-2_6049
KYYGNGVTCGKHSCSVNWGQAFSCSVEHLANHGHGKC*
>Pep-2_6050
KYYGNGVTCGKHSCSVNWGQAFSCSVEHLANDGHGKC*
>Pep-2_6051
KYYGNGVTCGKHSCSVNWGQAFSCSVEHLANYGHGKC*
>Pep-2_6052
KYYGNGVTCGKHSCSVNWGQAFSCSVEHLANLGHGKC*
>Pep-2_6053
KYYGNGVTCGKHSCSVNWGQAFSCSVEHLANAGHGKC*
>Pep-2_6054
KYYGNGVTCGKHSCSVNWGQAFSCSVEHLANPGHGKC*
>Pep-2_6055
KYYGNGVTCGKHSCSVNWGQAFSCSVEHLANFRHGKC*
>Pep-2_6056
KYYGNGVTCGKHSCSVNWGQAFSCSVEHLANFEHGKC*
>Pep-2_6057
KYYGNGVTCGKHSCSVNWGQAFSCSVEHLANFSHGKC*
>Pep-2_6058
KYYGNGVTCGKHSCSVNWGQAFSCSVEHLANFMHGKC*
>Pep-2_6059
KYYGNGVTCGKHSCSVNWGQAFSCSVEHLANFAHGKC*
>Pep-2_6060
KYYGNGVTCGKHSCSVNWGQAFSCSVEHLANFWHGKC*
>Pep-2_6061
KYYGNGVTCGKHSCSVNWGQAFSCSVEHLANFGRGKC*
>Pep-2_6062
KYYGNGVTCGKHSCSVNWGQAFSCSVEHLANFGDGKC*
>Pep-2_6063
KYYGNGVTCGKHSCSVNWGQAFSCSVEHLANFGYGKC*
>Pep-2_6064
KYYGNGVTCGKHSCSVNWGQAFSCSVEHLANFGVGKC*
>Pep-2_6065
KYYGNGVTCGKHSCSVNWGQAFSCSVEHLANFGAGKC*
>Pep-2_6066
KYYGNGVTCGKHSCSVNWGQAFSCSVEHLANFGCGKC*
>Pep-2_6067
KYYGNGVTCGKHSCSVNWGQAFSCSVEHLANFGHHKC*
>Pep-2_6068
KYYGNGVTCGKHSCSVNWGQAFSCSVEHLANFGHDKC*
>Pep-2_6069
KYYGNGVTCGKHSCSVNWGQAFSCSVEHLANFGHYKC*
>Pep-2_6070
KYYGNGVTCGKHSCSVNWGQAFSCSVEHLANFGHIKC*
>Pep-2_6071
KYYGNGVTCGKHSCSVNWGQAFSCSVEHLANFGHAKC*
>Pep-2_6072
KYYGNGVTCGKHSCSVNWGQAFSCSVEHLANFGHWKC*
>Pep-2_6073
KYYGNGVTCGKHSCSVNWGQAFSCSVEHLANFGHGHC*
>Pep-2_6074
KYYGNGVTCGKHSCSVNWGQAFSCSVEHLANFGHGEC*
>Pep-2_6075
KYYGNGVTCGKHSCSVNWGQAFSCSVEHLANFGHGYC*
>Pep-2_6076
KYYGNGVTCGKHSCSVNWGQAFSCSVEHLANFGHGLC*
>Pep-2_6077
KYYGNGVTCGKHSCSVNWGQAFSCSVEHLANFGHGGC*
>Pep-2_6078
KYYGNGVTCGKHSCSVNWGQAFSCSVEHLANFGHGWC*
>Pep-2_6079
KYYGNGVTCGKHSCSVNWGQAFSCSVEHLANFGHGKR*
>Pep-2_6080
KYYGNGVTCGKHSCSVNWGQAFSCSVEHLANFGHGKD*
>Pep-2_6081
KYYGNGVTCGKHSCSVNWGQAFSCSVEHLANFGHGKN*
>Pep-2_6082
KYYGNGVTCGKHSCSVNWGQAFSCSVEHLANFGHGKV*
>Pep-2_6083
KYYGNGVTCGKHSCSVNWGQAFSCSVEHLANFGHGKA*
>Pep-2_6084
KYYGNGVTCGKHSCSVNWGQAFSCSVEHLANFGHGKW*
>Pep-2_6085
KYYGNGVTCGKHSCSVNWHQAFSCSVTHLANFGHGKC*
>Pep-2_6086
KYYGNGVTCGKHSCSVNWDQAFSCSVTHLANFGHGKC*
>Pep-2_6087
KYYGNGVTCGKHSCSVNWNQAFSCSVTHLANFGHGKC*
>Pep-2_6088
KYYGNGVTCGKHSCSVNWFQAFSCSVTHLANFGHGKC*
>Pep-2_6089
KYYGNGVTCGKHSCSVNWAQAFSCSVTHLANFGHGKC*
>Pep-2_6090
KYYGNGVTCGKHSCSVNWWQAFSCSVTHLANFGHGKC*
>Pep-2_6091
KYYGNGVTCGKHSCSVNWGRAFSCSVTHLANFGHGKC*
>Pep-2_6092
KYYGNGVTCGKHSCSVNWGEAFSCSVTHLANFGHGKC*
>Pep-2_6093
KYYGNGVTCGKHSCSVNWGSAFSCSVTHLANFGHGKC*
>Pep-2_6094
KYYGNGVTCGKHSCSVNWGLAFSCSVTHLANFGHGKC*
>Pep-2_6095
KYYGNGVTCGKHSCSVNWGAAFSCSVTHLANFGHGKC*
>Pep-2_6096
KYYGNGVTCGKHSCSVNWGWAFSCSVTHLANFGHGKC*
>Pep-2_6097
KYYGNGVTCGKHSCSVNWGQRFSCSVTHLANFGHGKC*
>Pep-2_6098
KYYGNGVTCGKHSCSVNWGQDFSCSVTHLANFGHGKC*
>Pep-2_6099
KYYGNGVTCGKHSCSVNWGQNFSCSVTHLANFGHGKC*
>Pep-2_6100
KYYGNGVTCGKHSCSVNWGQMFSCSVTHLANFGHGKC*
>Pep-2_6101
KYYGNGVTCGKHSCSVNWGQGFSCSVTHLANFGHGKC*
>Pep-2_6102
KYYGNGVTCGKHSCSVNWGQWFSCSVTHLANFGHGKC*
>Pep-2_6103
KYYGNGVTCGKHSCSVNWGQAHSCSVTHLANFGHGKC*
>Pep-2_6104
KYYGNGVTCGKHSCSVNWGQAESCSVTHLANFGHGKC*
>Pep-2_6105
KYYGNGVTCGKHSCSVNWGQATSCSVTHLANFGHGKC*
>Pep-2_6106
KYYGNGVTCGKHSCSVNWGQAVSCSVTHLANFGHGKC*
>Pep-2_6107
KYYGNGVTCGKHSCSVNWGQAGSCSVTHLANFGHGKC*
>Pep-2_6108
KYYGNGVTCGKHSCSVNWGQAWSCSVTHLANFGHGKC*
>Pep-2_6109
KYYGNGVTCGKHSCSVNWGQAFHCSVTHLANFGHGKC*
>Pep-2_6111
KYYGNGVTCGKHSCSVNWGQAFTCSVTHLANFGHGKC*
>Pep-2_6112
KYYGNGVTCGKHSCSVNWGQAFICSVTHLANFGHGKC*
>Pep-2_6113
KYYGNGVTCGKHSCSVNWGQAFACSVTHLANFGHGKC*
>Pep-2_6114
KYYGNGVTCGKHSCSVNWGQAFWCSVTHLANFGHGKC*
>Pep-2_6115
KYYGNGVTCGKHSCSVNWGQAFSHSVTHLANFGHGKC*
>Pep-2_6116
KYYGNGVTCGKHSCSVNWGQAFSDSVTHLANFGHGKC*
>Pep-2_6117
KYYGNGVTCGKHSCSVNWGQAFSSSVTHLANFGHGKC*
>Pep-2_6118
KYYGNGVTCGKHSCSVNWGQAFSISVTHLANFGHGKC*
>Pep-2_6119
KYYGNGVTCGKHSCSVNWGQAFSASVTHLANFGHGKC*
>Pep-2_6120
KYYGNGVTCGKHSCSVNWGQAFSWSVTHLANFGHGKC*
>Pep-2_6121
KYYGNGVTCGKHSCSVNWGQAFSCHVTHLANFGHGKC*
>Pep-2_6122
KYYGNGVTCGKHSCSVNWGQAFSCEVTHLANFGHGKC*
>Pep-2_6123
KYYGNGVTCGKHSCSVNWGQAFSCTVTHLANFGHGKC*
>Pep-2_6124
KYYGNGVTCGKHSCSVNWGQAFSCLVTHLANFGHGKC*
>Pep-2_6125
KYYGNGVTCGKHSCSVNWGQAFSCGVTHLANFGHGKC*
>Pep-2_6127
KYYGNGVTCGKHSCSVNWGQAFSCSKTHLANFGHGKC*
>Pep-2_6128
KYYGNGVTCGKHSCSVNWGQAFSCSETHLANFGHGKC*
>Pep-2_6130
KYYGNGVTCGKHSCSVNWGQAFSCSLTHLANFGHGKC*
>Pep-2_6131
KYYGNGVTCGKHSCSVNWGQAFSCSATHLANFGHGKC*
>Pep-2_6132
KYYGNGVTCGKHSCSVNWGQAFSCSPTHLANFGHGKC*
>Pep-2_6133
KYYGNGVTCGKHSCSVNWGQAFSCSVTKLANFGHGKC*
>Pep-2_6134
KYYGNGVTCGKHSCSVNWGQAFSCSVTDLANFGHGKC*
>Pep-2_6135
KYYGNGVTCGKHSCSVNWGQAFSCSVTNLANFGHGKC*
>Pep-2_6136
KYYGNGVTCGKHSCSVNWGQAFSCSVTILANFGHGKC*
>Pep-2_6137
KYYGNGVTCGKHSCSVNWGQAFSCSVTGLANFGHGKC*
>Pep-2_6138
KYYGNGVTCGKHSCSVNWGQAFSCSVTWLANFGHGKC*
>Pep-2_6139
KYYGNGVTCGKHSCSVNWGQAFSCSVTHKANFGHGKC*
>Pep-2_6140
KYYGNGVTCGKHSCSVNWGQAFSCSVTHDANFGHGKC*
>Pep-2_6141
KYYGNGVTCGKHSCSVNWGQAFSCSVTHSANFGHGKC*
>Pep-2_6142
KYYGNGVTCGKHSCSVNWGQAFSCSVTHIANFGHGKC*
>Pep-2_6143
KYYGNGVTCGKHSCSVNWGQAFSCSVTHAANFGHGKC*
>Pep-2_6144
KYYGNGVTCGKHSCSVNWGQAFSCSVTHCANFGHGKC*
>Pep-2_6145
KYYGNGVTCGKHSCSVNWGQAFSCSVTHLRNFGHGKC*
>Pep-2_6146
KYYGNGVTCGKHSCSVNWGQAFSCSVTHLDNFGHGKC*
>Pep-2_6147
KYYGNGVTCGKHSCSVNWGQAFSCSVTHLKNFGHGKC*
>Pep-2_6148
KYYGNGVTCGKHSCSVNWGQAFSCSVTHLFNFGHGKC*
>Pep-2_6149
KYYGNGVTCGKHSCSVNWGQAFSCSVTHLGNFGHGKC*
>Pep-2_6150
KYYGNGVTCGKHSCSVNWGQAFSCSVTHLWNFGHGKC*
>Pep-2_6151
KYYGNGVTCGKHSCSVNWGQAFSCSVTHLAKFGHGKC*
>Pep-2_6152
KYYGNGVTCGKHSCSVNWGQAFSCSVTHLADFGHGKC*
>Pep-2_6153
KYYGNGVTCGKHSCSVNWGQAFSCSVTHLASFGHGKC*
>Pep-2_6154
KYYGNGVTCGKHSCSVNWGQAFSCSVTHLALFGHGKC*
>Pep-2_6155
KYYGNGVTCGKHSCSVNWGQAFSCSVTHLAAFGHGKC*
>Pep-2_6156
KYYGNGVTCGKHSCSVNWGQAFSCSVTHLAWFGHGKC*
>Pep-2_6157
KYYGNGVTCGKHSCSVNWGQAFSCSVTHLANKGHGKC*
>Pep-2_6158
KYYGNGVTCGKHSCSVNWGQAFSCSVTHLANDGHGKC*
>Pep-2_6160
KYYGNGVTCGKHSCSVNWGQAFSCSVTHLANVGHGKC*
>Pep-2_6161
KYYGNGVTCGKHSCSVNWGQAFSCSVTHLANAGHGKC*
>Pep-2_6162
KYYGNGVTCGKHSCSVNWGQAFSCSVTHLANCGHGKC*
>Pep-2_6163
KYYGNGVTCGKHSCSVNWGQAFSCSVTHLANFHHGKC*
>Pep-2_6164
KYYGNGVTCGKHSCSVNWGQAFSCSVTHLANFDHGKC*
>Pep-2_6165
KYYGNGVTCGKHSCSVNWGQAFSCSVTHLANFKHGKC*
>Pep-2_6166
KYYGNGVTCGKHSCSVNWGQAFSCSVTHLANFLHGKC*
>Pep-2_6167
KYYGNGVTCGKHSCSVNWGQAFSCSVTHLANFAHGKC*
>Pep-2_6168
KYYGNGVTCGKHSCSVNWGQAFSCSVTHLANFWHGKC*
>Pep-2_6169
KYYGNGVTCGKHSCSVNWGQAFSCSVTHLANFGRGKC*
>Pep-2_6170
KYYGNGVTCGKHSCSVNWGQAFSCSVTHLANFGDGKC*
>Pep-2_6171
KYYGNGVTCGKHSCSVNWGQAFSCSVTHLANFGTGKC*
>Pep-2_6172
KYYGNGVTCGKHSCSVNWGQAFSCSVTHLANFGLGKC*
>Pep-2_6173
KYYGNGVTCGKHSCSVNWGQAFSCSVTHLANFGAGKC*
>Pep-2_6174
KYYGNGVTCGKHSCSVNWGQAFSCSVTHLANFGPGKC*
>Pep-2_6175
KYYGNGVTCGKHSCSVNWGQAFSCSVTHLANFGHHKC*
>Pep-2_6176
KYYGNGVTCGKHSCSVNWGQAFSCSVTHLANFGHEKC*
>Pep-2_6177
KYYGNGVTCGKHSCSVNWGQAFSCSVTHLANFGHSKC*
>Pep-2_6178
KYYGNGVTCGKHSCSVNWGQAFSCSVTHLANFGHLKC*
>Pep-2_6179
KYYGNGVTCGKHSCSVNWGQAFSCSVTHLANFGHAKC*
>Pep-2_6180
KYYGNGVTCGKHSCSVNWGQAFSCSVTHLANFGHCKC*
>Pep-2_6181
KYYGNGVTCGKHSCSVNWGQAFSCSVTHLANFGHGRC*
>Pep-2_6182
KYYGNGVTCGKHSCSVNWGQAFSCSVTHLANFGHGDC*
>Pep-2_6183
KYYGNGVTCGKHSCSVNWGQAFSCSVTHLANFGHGNC*
>Pep-2_6184
KYYGNGVTCGKHSCSVNWGQAFSCSVTHLANFGHGFC*
>Pep-2_6185
KYYGNGVTCGKHSCSVNWGQAFSCSVTHLANFGHGAC*
>Pep-2_6186
KYYGNGVTCGKHSCSVNWGQAFSCSVTHLANFGHGCC*
>Pep-2_6187
KYYGNGVTCGKHSCSVNWGQAFSCSVTHLANFGHGKR*
>Pep-2_6188
KYYGNGVTCGKHSCSVNWGQAFSCSVTHLANFGHGKD*
>Pep-2_6189
KYYGNGVTCGKHSCSVNWGQAFSCSVTHLANFGHGKK*
>Pep-2_6190
KYYGNGVTCGKHSCSVNWGQAFSCSVTHLANFGHGKI*
>Pep-2_6191
KYYGNGVTCGKHSCSVNWGQAFSCSVTHLANFGHGKA*
>Pep-2_6192
KYYGNGVTCGKHSCSVNWGQAFSCSVTHLANFGHGKP*
>Pep-2_6193
KYYGNGVTCGKHSCSVNWKQAFSCSVVHLANFGHGKC*
>Pep-2_6194
KYYGNGVTCGKHSCSVNWEQAFSCSVVHLANFGHGKC*
>Pep-2_6196
KYYGNGVTCGKHSCSVNWLQAFSCSVVHLANFGHGKC*
>Pep-2_6197
KYYGNGVTCGKHSCSVNWAQAFSCSVVHLANFGHGKC*
>Pep-2_6198
KYYGNGVTCGKHSCSVNWWQAFSCSVVHLANFGHGKC*
>Pep-2_6199
KYYGNGVTCGKHSCSVNWGHAFSCSVVHLANFGHGKC*
>Pep-2_6200
KYYGNGVTCGKHSCSVNWGEAFSCSVVHLANFGHGKC*
>Pep-2_6201
KYYGNGVTCGKHSCSVNWGTAFSCSVVHLANFGHGKC*
>Pep-2_6202
KYYGNGVTCGKHSCSVNWGIAFSCSVVHLANFGHGKC*
>Pep-2_6203
KYYGNGVTCGKHSCSVNWGGAFSCSVVHLANFGHGKC*
>Pep-2_6204
KYYGNGVTCGKHSCSVNWGPAFSCSVVHLANFGHGKC*
>Pep-2_6205
KYYGNGVTCGKHSCSVNWGQKFSCSVVHLANFGHGKC*
>Pep-2_6206
KYYGNGVTCGKHSCSVNWGQDFSCSVVHLANFGHGKC*
>Pep-2_6207
KYYGNGVTCGKHSCSVNWGQNFSCSVVHLANFGHGKC*
>Pep-2_6208
KYYGNGVTCGKHSCSVNWGQMFSCSVVHLANFGHGKC*
>Pep-2_6209
KYYGNGVTCGKHSCSVNWGQGFSCSVVHLANFGHGKC*
>Pep-2_6210
KYYGNGVTCGKHSCSVNWGQCFSCSVVHLANFGHGKC*
>Pep-2_6211
KYYGNGVTCGKHSCSVNWGQARSCSVVHLANFGHGKC*
>Pep-2_6213
KYYGNGVTCGKHSCSVNWGQANSCSVVHLANFGHGKC*
>Pep-2_6214
KYYGNGVTCGKHSCSVNWGQAISCSVVHLANFGHGKC*
>Pep-2_6215
KYYGNGVTCGKHSCSVNWGQAASCSVVHLANFGHGKC*
>Pep-2_6216
KYYGNGVTCGKHSCSVNWGQACSCSVVHLANFGHGKC*
>Pep-2_6217
KYYGNGVTCGKHSCSVNWGQAFKCSVVHLANFGHGKC*
>Pep-2_6218
KYYGNGVTCGKHSCSVNWGQAFECSVVHLANFGHGKC*
>Pep-2_6219
KYYGNGVTCGKHSCSVNWGQAFTCSVVHLANFGHGKC*
>Pep-2_6220
KYYGNGVTCGKHSCSVNWGQAFICSVVHLANFGHGKC*
>Pep-2_6221
KYYGNGVTCGKHSCSVNWGQAFACSVVHLANFGHGKC*
>Pep-2_6222
KYYGNGVTCGKHSCSVNWGQAFCCSVVHLANFGHGKC*
>Pep-2_6223
KYYGNGVTCGKHSCSVNWGQAFSHSVVHLANFGHGKC*
>Pep-2_6224
KYYGNGVTCGKHSCSVNWGQAFSDSVVHLANFGHGKC*
>Pep-2_6225
KYYGNGVTCGKHSCSVNWGQAFSTSVVHLANFGHGKC*
>Pep-2_6226
KYYGNGVTCGKHSCSVNWGQAFSVSVVHLANFGHGKC*
>Pep-2_6227
KYYGNGVTCGKHSCSVNWGQAFSASVVHLANFGHGKC*
>Pep-2_6228
KYYGNGVTCGKHSCSVNWGQAFSWSVVHLANFGHGKC*
>Pep-2_6229
KYYGNGVTCGKHSCSVNWGQAFSCHVVHLANFGHGKC*
>Pep-2_6230
KYYGNGVTCGKHSCSVNWGQAFSCEVVHLANFGHGKC*
>Pep-2_6231
KYYGNGVTCGKHSCSVNWGQAFSCTVVHLANFGHGKC*
>Pep-2_6232
KYYGNGVTCGKHSCSVNWGQAFSCIVVHLANFGHGKC*
>Pep-2_6233
KYYGNGVTCGKHSCSVNWGQAFSCAVVHLANFGHGKC*
>Pep-2_6234
KYYGNGVTCGKHSCSVNWGQAFSCPVVHLANFGHGKC*
>Pep-2_6235
KYYGNGVTCGKHSCSVNWGQAFSCSRVHLANFGHGKC*
>Pep-2_6236
KYYGNGVTCGKHSCSVNWGQAFSCSDVHLANFGHGKC*
>Pep-2_6237
KYYGNGVTCGKHSCSVNWGQAFSCSTVHLANFGHGKC*
>Pep-2_6239
KYYGNGVTCGKHSCSVNWGQAFSCSAVHLANFGHGKC*
>Pep-2_6240
KYYGNGVTCGKHSCSVNWGQAFSCSWVHLANFGHGKC*
>Pep-2_6241
KYYGNGVTCGKHSCSVNWGQAFSCSVVRLANFGHGKC*
>Pep-2_6242
KYYGNGVTCGKHSCSVNWGQAFSCSVVELANFGHGKC*
>Pep-2_6243
KYYGNGVTCGKHSCSVNWGQAFSCSVVNLANFGHGKC*
>Pep-2_6244
KYYGNGVTCGKHSCSVNWGQAFSCSVVLLANFGHGKC*
>Pep-2_6245
KYYGNGVTCGKHSCSVNWGQAFSCSVVGLANFGHGKC*
>Pep-2_6246
KYYGNGVTCGKHSCSVNWGQAFSCSVVPLANFGHGKC*
>Pep-2_6247
KYYGNGVTCGKHSCSVNWGQAFSCSVVHHANFGHGKC*
>Pep-2_6248
KYYGNGVTCGKHSCSVNWGQAFSCSVVHEANFGHGKC*
>Pep-2_6249
KYYGNGVTCGKHSCSVNWGQAFSCSVVHTANFGHGKC*
>Pep-2_6250
KYYGNGVTCGKHSCSVNWGQAFSCSVVHIANFGHGKC*
>Pep-2_6251
KYYGNGVTCGKHSCSVNWGQAFSCSVVHGANFGHGKC*
>Pep-2_6252
KYYGNGVTCGKHSCSVNWGQAFSCSVVHWANFGHGKC*
>Pep-2_6253
KYYGNGVTCGKHSCSVNWGQAFSCSVVHLRNFGHGKC*
>Pep-2_6254
KYYGNGVTCGKHSCSVNWGQAFSCSVVHLENFGHGKC*
>Pep-2_6255
KYYGNGVTCGKHSCSVNWGQAFSCSVVHLNNFGHGKC*
>Pep-2_6256
KYYGNGVTCGKHSCSVNWGQAFSCSVVHLVNFGHGKC*
>Pep-2_6257
KYYGNGVTCGKHSCSVNWGQAFSCSVVHLGNFGHGKC*
>Pep-2_6258
KYYGNGVTCGKHSCSVNWGQAFSCSVVHLPNFGHGKC*
>Pep-2_6259
KYYGNGVTCGKHSCSVNWGQAFSCSVVHLAHFGHGKC*
>Pep-2_6260
KYYGNGVTCGKHSCSVNWGQAFSCSVVHLAEFGHGKC*
>Pep-2_6261
KYYGNGVTCGKHSCSVNWGQAFSCSVVHLAKFGHGKC*
>Pep-2_6262
KYYGNGVTCGKHSCSVNWGQAFSCSVVHLAMFGHGKC*
>Pep-2_6263
KYYGNGVTCGKHSCSVNWGQAFSCSVVHLAGFGHGKC*
>Pep-2_6264
KYYGNGVTCGKHSCSVNWGQAFSCSVVHLACFGHGKC*
>Pep-2_6265
KYYGNGVTCGKHSCSVNWGQAFSCSVVHLANHGHGKC*
>Pep-2_6266
KYYGNGVTCGKHSCSVNWGQAFSCSVVHLANDGHGKC*
>Pep-2_6267
KYYGNGVTCGKHSCSVNWGQAFSCSVVHLANKGHGKC*
>Pep-2_6268
KYYGNGVTCGKHSCSVNWGQAFSCSVVHLANVGHGKC*
>Pep-2_6269
KYYGNGVTCGKHSCSVNWGQAFSCSVVHLANAGHGKC*
>Pep-2_6270
KYYGNGVTCGKHSCSVNWGQAFSCSVVHLANPGHGKC*
>Pep-2_6271
KYYGNGVTCGKHSCSVNWGQAFSCSVVHLANFKHGKC*
>Pep-2_6272
KYYGNGVTCGKHSCSVNWGQAFSCSVVHLANFEHGKC*
>Pep-2_6273
KYYGNGVTCGKHSCSVNWGQAFSCSVVHLANFNHGKC*
>Pep-2_6274
KYYGNGVTCGKHSCSVNWGQAFSCSVVHLANFIHGKC*
>Pep-2_6275
KYYGNGVTCGKHSCSVNWGQAFSCSVVHLANFAHGKC*
>Pep-2_6276
KYYGNGVTCGKHSCSVNWGQAFSCSVVHLANFCHGKC*
>Pep-2_6277
KYYGNGVTCGKHSCSVNWGQAFSCSVVHLANFGRGKC*
>Pep-2_6278
KYYGNGVTCGKHSCSVNWGQAFSCSVVHLANFGEGKC*
>Pep-2_6279
KYYGNGVTCGKHSCSVNWGQAFSCSVVHLANFGKGKC*
>Pep-2_6280
KYYGNGVTCGKHSCSVNWGQAFSCSVVHLANFGIGKC*
>Pep-2_6281
KYYGNGVTCGKHSCSVNWGQAFSCSVVHLANFGGGKC*
>Pep-2_6282
KYYGNGVTCGKHSCSVNWGQAFSCSVVHLANFGWGKC*
>Pep-2_6283
KYYGNGVTCGKHSCSVNWGQAFSCSVVHLANFGHRKC*
>Pep-2_6284
KYYGNGVTCGKHSCSVNWGQAFSCSVVHLANFGHEKC*
>Pep-2_6285
KYYGNGVTCGKHSCSVNWGQAFSCSVVHLANFGHSKC*
>Pep-2_6286
KYYGNGVTCGKHSCSVNWGQAFSCSVVHLANFGHLKC*
>Pep-2_6287
KYYGNGVTCGKHSCSVNWGQAFSCSVVHLANFGHAKC*
>Pep-2_6288
KYYGNGVTCGKHSCSVNWGQAFSCSVVHLANFGHWKC*
>Pep-2_6289
KYYGNGVTCGKHSCSVNWGQAFSCSVVHLANFGHGRC*
>Pep-2_6290
KYYGNGVTCGKHSCSVNWGQAFSCSVVHLANFGHGDC*
>Pep-2_6291
KYYGNGVTCGKHSCSVNWGQAFSCSVVHLANFGHGNC*
>Pep-2_6292
KYYGNGVTCGKHSCSVNWGQAFSCSVVHLANFGHGIC*
>Pep-2_6293
KYYGNGVTCGKHSCSVNWGQAFSCSVVHLANFGHGGC*
>Pep-2_6294
KYYGNGVTCGKHSCSVNWGQAFSCSVVHLANFGHGPC*
>Pep-2_6295
KYYGNGVTCGKHSCSVNWGQAFSCSVVHLANFGHGKK*
>Pep-2_6296
KYYGNGVTCGKHSCSVNWGQAFSCSVVHLANFGHGKD*
>Pep-2_6297
KYYGNGVTCGKHSCSVNWGQAFSCSVVHLANFGHGKY*
>Pep-2_6298
KYYGNGVTCGKHSCSVNWGQAFSCSVVHLANFGHGKL*
>Pep-2_6299
KYYGNGVTCGKHSCSVNWGQAFSCSVVHLANFGHGKG*
>Pep-2_6300
KYYGNGVTCGKHSCSVNWGQAFSCSVVHLANFGHGKW*
>Pep-2_6301
KYYGNGVTCGKHSCSVNWHQAFSCSVAHLANFGHGKC*
>Pep-2_6302
KYYGNGVTCGKHSCSVNWDQAFSCSVAHLANFGHGKC*
>Pep-2_6304
KYYGNGVTCGKHSCSVNWIQAFSCSVAHLANFGHGKC*
>Pep-2_6307
KYYGNGVTCGKHSCSVNWGRAFSCSVAHLANFGHGKC*
>Pep-2_6309
KYYGNGVTCGKHSCSVNWGYAFSCSVAHLANFGHGKC*
>Pep-2_6310
KYYGNGVTCGKHSCSVNWGMAFSCSVAHLANFGHGKC*
>Pep-2_6311
KYYGNGVTCGKHSCSVNWGAAFSCSVAHLANFGHGKC*
>Pep-2_6312
KYYGNGVTCGKHSCSVNWGWAFSCSVAHLANFGHGKC*
>Pep-2_6319
KYYGNGVTCGKHSCSVNWGQARSCSVAHLANFGHGKC*
>Pep-2_6320
KYYGNGVTCGKHSCSVNWGQADSCSVAHLANFGHGKC*
>Pep-2_6321
KYYGNGVTCGKHSCSVNWGQAYSCSVAHLANFGHGKC*
>Pep-2_6322
KYYGNGVTCGKHSCSVNWGQALSCSVAHLANFGHGKC*
>Pep-2_6323
KYYGNGVTCGKHSCSVNWGQAGSCSVAHLANFGHGKC*
>Pep-2_6324
KYYGNGVTCGKHSCSVNWGQACSCSVAHLANFGHGKC*
>Pep-2_6325
KYYGNGVTCGKHSCSVNWGQAFHCSVAHLANFGHGKC*
>Pep-2_6326
KYYGNGVTCGKHSCSVNWGQAFDCSVAHLANFGHGKC*
>Pep-2_6327
KYYGNGVTCGKHSCSVNWGQAFYCSVAHLANFGHGKC*
>Pep-2_6329
KYYGNGVTCGKHSCSVNWGQAFACSVAHLANFGHGKC*
>Pep-2_6330
KYYGNGVTCGKHSCSVNWGQAFCCSVAHLANFGHGKC*
>Pep-2_6332
KYYGNGVTCGKHSCSVNWGQAFSESVAHLANFGHGKC*
>Pep-2_6333
KYYGNGVTCGKHSCSVNWGQAFSTSVAHLANFGHGKC*
>Pep-2_6334
KYYGNGVTCGKHSCSVNWGQAFSLSVAHLANFGHGKC*
>Pep-2_6335
KYYGNGVTCGKHSCSVNWGQAFSGSVAHLANFGHGKC*
>Pep-2_6336
KYYGNGVTCGKHSCSVNWGQAFSWSVAHLANFGHGKC*
>Pep-2_6337
KYYGNGVTCGKHSCSVNWGQAFSCKVAHLANFGHGKC*
>Pep-2_6338
KYYGNGVTCGKHSCSVNWGQAFSCDVAHLANFGHGKC*
>Pep-2_6340
KYYGNGVTCGKHSCSVNWGQAFSCFVAHLANFGHGKC*
>Pep-2_6341
KYYGNGVTCGKHSCSVNWGQAFSCAVAHLANFGHGKC*
>Pep-2_6342
KYYGNGVTCGKHSCSVNWGQAFSCPVAHLANFGHGKC*
>Pep-2_6344
KYYGNGVTCGKHSCSVNWGQAFSCSEAHLANFGHGKC*
>Pep-2_6345
KYYGNGVTCGKHSCSVNWGQAFSCSTAHLANFGHGKC*
>Pep-2_6348
KYYGNGVTCGKHSCSVNWGQAFSCSCAHLANFGHGKC*
>Pep-2_6349
KYYGNGVTCGKHSCSVNWGQAFSCSVARLANFGHGKC*
>Pep-2_6350
KYYGNGVTCGKHSCSVNWGQAFSCSVAELANFGHGKC*
>Pep-2_6351
KYYGNGVTCGKHSCSVNWGQAFSCSVATLANFGHGKC*
>Pep-2_6352
KYYGNGVTCGKHSCSVNWGQAFSCSVAILANFGHGKC*
>Pep-2_6353
KYYGNGVTCGKHSCSVNWGQAFSCSVAALANFGHGKC*
>Pep-2_6354
KYYGNGVTCGKHSCSVNWGQAFSCSVAWLANFGHGKC*
>Pep-2_6355
KYYGNGVTCGKHSCSVNWGQAFSCSVAHHANFGHGKC*
>Pep-2_6356
KYYGNGVTCGKHSCSVNWGQAFSCSVAHDANFGHGKC*
>Pep-2_6357
KYYGNGVTCGKHSCSVNWGQAFSCSVAHKANFGHGKC*
>Pep-2_6358
KYYGNGVTCGKHSCSVNWGQAFSCSVAHFANFGHGKC*
>Pep-2_6359
KYYGNGVTCGKHSCSVNWGQAFSCSVAHGANFGHGKC*
>Pep-2_6360
KYYGNGVTCGKHSCSVNWGQAFSCSVAHWANFGHGKC*
>Pep-2_6361
KYYGNGVTCGKHSCSVNWGQAFSCSVAHLHNFGHGKC*
>Pep-2_6362
KYYGNGVTCGKHSCSVNWGQAFSCSVAHLDNFGHGKC*
>Pep-2_6363
KYYGNGVTCGKHSCSVNWGQAFSCSVAHLKNFGHGKC*
>Pep-2_6364
KYYGNGVTCGKHSCSVNWGQAFSCSVAHLFNFGHGKC*
>Pep-2_6365
KYYGNGVTCGKHSCSVNWGQAFSCSVAHLGNFGHGKC*
>Pep-2_6366
KYYGNGVTCGKHSCSVNWGQAFSCSVAHLPNFGHGKC*
>Pep-2_6367
KYYGNGVTCGKHSCSVNWGQAFSCSVAHLAHFGHGKC*
>Pep-2_6368
KYYGNGVTCGKHSCSVNWGQAFSCSVAHLADFGHGKC*
>Pep-2_6369
KYYGNGVTCGKHSCSVNWGQAFSCSVAHLAYFGHGKC*
>Pep-2_6370
KYYGNGVTCGKHSCSVNWGQAFSCSVAHLAIFGHGKC*
>Pep-2_6371
KYYGNGVTCGKHSCSVNWGQAFSCSVAHLAGFGHGKC*
>Pep-2_6372
KYYGNGVTCGKHSCSVNWGQAFSCSVAHLACFGHGKC*
>Pep-2_6373
KYYGNGVTCGKHSCSVNWGQAFSCSVAHLANKGHGKC*
>Pep-2_6374
KYYGNGVTCGKHSCSVNWGQAFSCSVAHLANDGHGKC*
>Pep-2_6375
KYYGNGVTCGKHSCSVNWGQAFSCSVAHLANNGHGKC*
>Pep-2_6376
KYYGNGVTCGKHSCSVNWGQAFSCSVAHLANLGHGKC*
>Pep-2_6377
KYYGNGVTCGKHSCSVNWGQAFSCSVAHLANAGHGKC*
>Pep-2_6378
KYYGNGVTCGKHSCSVNWGQAFSCSVAHLANPGHGKC*
>Pep-2_6379
KYYGNGVTCGKHSCSVNWGQAFSCSVAHLANFKHGKC*
>Pep-2_6380
KYYGNGVTCGKHSCSVNWGQAFSCSVAHLANFDHGKC*
>Pep-2_6381
KYYGNGVTCGKHSCSVNWGQAFSCSVAHLANFYHGKC*
>Pep-2_6382
KYYGNGVTCGKHSCSVNWGQAFSCSVAHLANFMHGKC*
>Pep-2_6383
KYYGNGVTCGKHSCSVNWGQAFSCSVAHLANFAHGKC*
>Pep-2_6384
KYYGNGVTCGKHSCSVNWGQAFSCSVAHLANFWHGKC*
>Pep-2_6385
KYYGNGVTCGKHSCSVNWGQAFSCSVAHLANFGKGKC*
>Pep-2_6386
KYYGNGVTCGKHSCSVNWGQAFSCSVAHLANFGDGKC*
>Pep-2_6387
KYYGNGVTCGKHSCSVNWGQAFSCSVAHLANFGTGKC*
>Pep-2_6388
KYYGNGVTCGKHSCSVNWGQAFSCSVAHLANFGLGKC*
>Pep-2_6389
KYYGNGVTCGKHSCSVNWGQAFSCSVAHLANFGAGKC*
>Pep-2_6390
KYYGNGVTCGKHSCSVNWGQAFSCSVAHLANFGCGKC*
>Pep-2_6391
KYYGNGVTCGKHSCSVNWGQAFSCSVAHLANFGHKKC*
>Pep-2_6392
KYYGNGVTCGKHSCSVNWGQAFSCSVAHLANFGHDKC*
>Pep-2_6393
KYYGNGVTCGKHSCSVNWGQAFSCSVAHLANFGHSKC*
>Pep-2_6394
KYYGNGVTCGKHSCSVNWGQAFSCSVAHLANFGHFKC*
>Pep-2_6395
KYYGNGVTCGKHSCSVNWGQAFSCSVAHLANFGHAKC*
>Pep-2_6396
KYYGNGVTCGKHSCSVNWGQAFSCSVAHLANFGHCKC*
>Pep-2_6397
KYYGNGVTCGKHSCSVNWGQAFSCSVAHLANFGHGRC*
>Pep-2_6398
KYYGNGVTCGKHSCSVNWGQAFSCSVAHLANFGHGDC*
>Pep-2_6399
KYYGNGVTCGKHSCSVNWGQAFSCSVAHLANFGHGSC*
>Pep-2_6400
KYYGNGVTCGKHSCSVNWGQAFSCSVAHLANFGHGLC*
>Pep-2_6401
KYYGNGVTCGKHSCSVNWGQAFSCSVAHLANFGHGGC*
>Pep-2_6402
KYYGNGVTCGKHSCSVNWGQAFSCSVAHLANFGHGPC*
>Pep-2_6403
KYYGNGVTCGKHSCSVNWGQAFSCSVAHLANFGHGKH*
>Pep-2_6404
KYYGNGVTCGKHSCSVNWGQAFSCSVAHLANFGHGKE*
>Pep-2_6405
KYYGNGVTCGKHSCSVNWGQAFSCSVAHLANFGHGKK*
>Pep-2_6406
KYYGNGVTCGKHSCSVNWGQAFSCSVAHLANFGHGKV*
>Pep-2_6407
KYYGNGVTCGKHSCSVNWGQAFSCSVAHLANFGHGKA*
>Pep-2_6408
KYYGNGVTCGKHSCSVNWGQAFSCSVAHLANFGHGKW*
>Pep-2_6410
KYYGNGVTCGKHSCSVNWEQAFSCSVPHLANFGHGKC*
>Pep-2_6411
KYYGNGVTCGKHSCSVNWKQAFSCSVPHLANFGHGKC*
>Pep-2_6412
KYYGNGVTCGKHSCSVNWVQAFSCSVPHLANFGHGKC*
>Pep-2_6414
KYYGNGVTCGKHSCSVNWWQAFSCSVPHLANFGHGKC*
>Pep-2_6415
KYYGNGVTCGKHSCSVNWGHAFSCSVPHLANFGHGKC*
>Pep-2_6416
KYYGNGVTCGKHSCSVNWGEAFSCSVPHLANFGHGKC*
>Pep-2_6417
KYYGNGVTCGKHSCSVNWGTAFSCSVPHLANFGHGKC*
>Pep-2_6418
KYYGNGVTCGKHSCSVNWGFAFSCSVPHLANFGHGKC*
>Pep-2_6419
KYYGNGVTCGKHSCSVNWGAAFSCSVPHLANFGHGKC*
>Pep-2_6420
KYYGNGVTCGKHSCSVNWGWAFSCSVPHLANFGHGKC*
>Pep-2_6421
KYYGNGVTCGKHSCSVNWGQHFSCSVPHLANFGHGKC*
>Pep-2_6422
KYYGNGVTCGKHSCSVNWGQDFSCSVPHLANFGHGKC*
>Pep-2_6423
KYYGNGVTCGKHSCSVNWGQTFSCSVPHLANFGHGKC*
>Pep-2_6425
KYYGNGVTCGKHSCSVNWGQGFSCSVPHLANFGHGKC*
>Pep-2_6426
KYYGNGVTCGKHSCSVNWGQPFSCSVPHLANFGHGKC*
>Pep-2_6427
KYYGNGVTCGKHSCSVNWGQAKSCSVPHLANFGHGKC*
>Pep-2_6428
KYYGNGVTCGKHSCSVNWGQADSCSVPHLANFGHGKC*
>Pep-2_6429
KYYGNGVTCGKHSCSVNWGQASSCSVPHLANFGHGKC*
>Pep-2_6430
KYYGNGVTCGKHSCSVNWGQALSCSVPHLANFGHGKC*
>Pep-2_6431
KYYGNGVTCGKHSCSVNWGQAGSCSVPHLANFGHGKC*
>Pep-2_6433
KYYGNGVTCGKHSCSVNWGQAFRCSVPHLANFGHGKC*
>Pep-2_6434
KYYGNGVTCGKHSCSVNWGQAFECSVPHLANFGHGKC*
>Pep-2_6435
KYYGNGVTCGKHSCSVNWGQAFYCSVPHLANFGHGKC*
>Pep-2_6436
KYYGNGVTCGKHSCSVNWGQAFMCSVPHLANFGHGKC*
>Pep-2_6437
KYYGNGVTCGKHSCSVNWGQAFACSVPHLANFGHGKC*
>Pep-2_6438
KYYGNGVTCGKHSCSVNWGQAFCCSVPHLANFGHGKC*
>Pep-2_6439
KYYGNGVTCGKHSCSVNWGQAFSHSVPHLANFGHGKC*
>Pep-2_6440
KYYGNGVTCGKHSCSVNWGQAFSESVPHLANFGHGKC*
>Pep-2_6441
KYYGNGVTCGKHSCSVNWGQAFSNSVPHLANFGHGKC*
>Pep-2_6442
KYYGNGVTCGKHSCSVNWGQAFSISVPHLANFGHGKC*
>Pep-2_6444
KYYGNGVTCGKHSCSVNWGQAFSPSVPHLANFGHGKC*
>Pep-2_6446
KYYGNGVTCGKHSCSVNWGQAFSCEVPHLANFGHGKC*
>Pep-2_6447
KYYGNGVTCGKHSCSVNWGQAFSCTVPHLANFGHGKC*
>Pep-2_6448
KYYGNGVTCGKHSCSVNWGQAFSCMVPHLANFGHGKC*
>Pep-2_6449
KYYGNGVTCGKHSCSVNWGQAFSCAVPHLANFGHGKC*
>Pep-2_6450
KYYGNGVTCGKHSCSVNWGQAFSCCVPHLANFGHGKC*
>Pep-2_6451
KYYGNGVTCGKHSCSVNWGQAFSCSKPHLANFGHGKC*
>Pep-2_6452
KYYGNGVTCGKHSCSVNWGQAFSCSEPHLANFGHGKC*
>Pep-2_6454
KYYGNGVTCGKHSCSVNWGQAFSCSMPHLANFGHGKC*
>Pep-2_6455
KYYGNGVTCGKHSCSVNWGQAFSCSGPHLANFGHGKC*
>Pep-2_6456
KYYGNGVTCGKHSCSVNWGQAFSCSPPHLANFGHGKC*
>Pep-2_6457
KYYGNGVTCGKHSCSVNWGQAFSCSVPKLANFGHGKC*
>Pep-2_6458
KYYGNGVTCGKHSCSVNWGQAFSCSVPELANFGHGKC*
>Pep-2_6459
KYYGNGVTCGKHSCSVNWGQAFSCSVPYLANFGHGKC*
>Pep-2_6460
KYYGNGVTCGKHSCSVNWGQAFSCSVPMLANFGHGKC*
>Pep-2_6461
KYYGNGVTCGKHSCSVNWGQAFSCSVPGLANFGHGKC*
>Pep-2_6462
KYYGNGVTCGKHSCSVNWGQAFSCSVPWLANFGHGKC*
>Pep-2_6463
KYYGNGVTCGKHSCSVNWGQAFSCSVPHHANFGHGKC*
>Pep-2_6464
KYYGNGVTCGKHSCSVNWGQAFSCSVPHDANFGHGKC*
>Pep-2_6465
KYYGNGVTCGKHSCSVNWGQAFSCSVPHYANFGHGKC*
>Pep-2_6466
KYYGNGVTCGKHSCSVNWGQAFSCSVPHIANFGHGKC*
>Pep-2_6467
KYYGNGVTCGKHSCSVNWGQAFSCSVPHAANFGHGKC*
>Pep-2_6468
KYYGNGVTCGKHSCSVNWGQAFSCSVPHPANFGHGKC*
>Pep-2_6469
KYYGNGVTCGKHSCSVNWGQAFSCSVPHLHNFGHGKC*
>Pep-2_6470
KYYGNGVTCGKHSCSVNWGQAFSCSVPHLDNFGHGKC*
>Pep-2_6471
KYYGNGVTCGKHSCSVNWGQAFSCSVPHLNNFGHGKC*
>Pep-2_6472
KYYGNGVTCGKHSCSVNWGQAFSCSVPHLMNFGHGKC*
>Pep-2_6473
KYYGNGVTCGKHSCSVNWGQAFSCSVPHLGNFGHGKC*
>Pep-2_6474
KYYGNGVTCGKHSCSVNWGQAFSCSVPHLWNFGHGKC*
>Pep-2_6475
KYYGNGVTCGKHSCSVNWGQAFSCSVPHLAKFGHGKC*
>Pep-2_6476
KYYGNGVTCGKHSCSVNWGQAFSCSVPHLADFGHGKC*
>Pep-2_6477
KYYGNGVTCGKHSCSVNWGQAFSCSVPHLASFGHGKC*
>Pep-2_6478
KYYGNGVTCGKHSCSVNWGQAFSCSVPHLALFGHGKC*
>Pep-2_6479
KYYGNGVTCGKHSCSVNWGQAFSCSVPHLAAFGHGKC*
>Pep-2_6480
KYYGNGVTCGKHSCSVNWGQAFSCSVPHLAPFGHGKC*
>Pep-2_6481
KYYGNGVTCGKHSCSVNWGQAFSCSVPHLANKGHGKC*
>Pep-2_6482
KYYGNGVTCGKHSCSVNWGQAFSCSVPHLANEGHGKC*
>Pep-2_6483
KYYGNGVTCGKHSCSVNWGQAFSCSVPHLANYGHGKC*
>Pep-2_6484
KYYGNGVTCGKHSCSVNWGQAFSCSVPHLANLGHGKC*
>Pep-2_6485
KYYGNGVTCGKHSCSVNWGQAFSCSVPHLANAGHGKC*
>Pep-2_6486
KYYGNGVTCGKHSCSVNWGQAFSCSVPHLANPGHGKC*
>Pep-2_6487
KYYGNGVTCGKHSCSVNWGQAFSCSVPHLANFKHGKC*
>Pep-2_6488
KYYGNGVTCGKHSCSVNWGQAFSCSVPHLANFEHGKC*
>Pep-2_6489
KYYGNGVTCGKHSCSVNWGQAFSCSVPHLANFTHGKC*
>Pep-2_6490
KYYGNGVTCGKHSCSVNWGQAFSCSVPHLANFFHGKC*
>Pep-2_6491
KYYGNGVTCGKHSCSVNWGQAFSCSVPHLANFAHGKC*
>Pep-2_6492
KYYGNGVTCGKHSCSVNWGQAFSCSVPHLANFWHGKC*
>Pep-2_6493
KYYGNGVTCGKHSCSVNWGQAFSCSVPHLANFGKGKC*
>Pep-2_6494
KYYGNGVTCGKHSCSVNWGQAFSCSVPHLANFGEGKC*
>Pep-2_6495
KYYGNGVTCGKHSCSVNWGQAFSCSVPHLANFGYGKC*
>Pep-2_6496
KYYGNGVTCGKHSCSVNWGQAFSCSVPHLANFGVGKC*
>Pep-2_6497
KYYGNGVTCGKHSCSVNWGQAFSCSVPHLANFGGGKC*
>Pep-2_6498
KYYGNGVTCGKHSCSVNWGQAFSCSVPHLANFGPGKC*
>Pep-2_6499
KYYGNGVTCGKHSCSVNWGQAFSCSVPHLANFGHRKC*
>Pep-2_6500
KYYGNGVTCGKHSCSVNWGQAFSCSVPHLANFGHDKC*
>Pep-2_6501
KYYGNGVTCGKHSCSVNWGQAFSCSVPHLANFGHNKC*
>Pep-2_6502
KYYGNGVTCGKHSCSVNWGQAFSCSVPHLANFGHVKC*
>Pep-2_6503
KYYGNGVTCGKHSCSVNWGQAFSCSVPHLANFGHAKC*
>Pep-2_6504
KYYGNGVTCGKHSCSVNWGQAFSCSVPHLANFGHCKC*
>Pep-2_6505
KYYGNGVTCGKHSCSVNWGQAFSCSVPHLANFGHGRC*
>Pep-2_6506
KYYGNGVTCGKHSCSVNWGQAFSCSVPHLANFGHGDC*
>Pep-2_6507
KYYGNGVTCGKHSCSVNWGQAFSCSVPHLANFGHGNC*
>Pep-2_6508
KYYGNGVTCGKHSCSVNWGQAFSCSVPHLANFGHGMC*
>Pep-2_6509
KYYGNGVTCGKHSCSVNWGQAFSCSVPHLANFGHGGC*
>Pep-2_6510
KYYGNGVTCGKHSCSVNWGQAFSCSVPHLANFGHGCC*
>Pep-2_6511
KYYGNGVTCGKHSCSVNWGQAFSCSVPHLANFGHGKR*
>Pep-2_6512
KYYGNGVTCGKHSCSVNWGQAFSCSVPHLANFGHGKE*
>Pep-2_6513
KYYGNGVTCGKHSCSVNWGQAFSCSVPHLANFGHGKN*
>Pep-2_6514
KYYGNGVTCGKHSCSVNWGQAFSCSVPHLANFGHGKL*
>Pep-2_6515
KYYGNGVTCGKHSCSVNWGQAFSCSVPHLANFGHGKG*
>Pep-2_6516
KYYGNGVTCGKHSCSVNWGQAFSCSVPHLANFGHGKP*
>Pep-2_6517
KYYGNGVTCGKHSCSVNWKQAFSCSVSRLANFGHGKC*
>Pep-2_6518
KYYGNGVTCGKHSCSVNWEQAFSCSVSRLANFGHGKC*
>Pep-2_6519
KYYGNGVTCGKHSCSVNWTQAFSCSVSRLANFGHGKC*
>Pep-2_6520
KYYGNGVTCGKHSCSVNWLQAFSCSVSRLANFGHGKC*
>Pep-2_6521
KYYGNGVTCGKHSCSVNWAQAFSCSVSRLANFGHGKC*
>Pep-2_6522
KYYGNGVTCGKHSCSVNWPQAFSCSVSRLANFGHGKC*
>Pep-2_6523
KYYGNGVTCGKHSCSVNWGRAFSCSVSRLANFGHGKC*
>Pep-2_6524
KYYGNGVTCGKHSCSVNWGEAFSCSVSRLANFGHGKC*
>Pep-2_6525
KYYGNGVTCGKHSCSVNWGNAFSCSVSRLANFGHGKC*
>Pep-2_6526
KYYGNGVTCGKHSCSVNWGFAFSCSVSRLANFGHGKC*
>Pep-2_6527
KYYGNGVTCGKHSCSVNWGGAFSCSVSRLANFGHGKC*
>Pep-2_6528
KYYGNGVTCGKHSCSVNWGPAFSCSVSRLANFGHGKC*
>Pep-2_6529
KYYGNGVTCGKHSCSVNWGQHFSCSVSRLANFGHGKC*
>Pep-2_6531
KYYGNGVTCGKHSCSVNWGQTFSCSVSRLANFGHGKC*
>Pep-2_6532
KYYGNGVTCGKHSCSVNWGQMFSCSVSRLANFGHGKC*
>Pep-2_6535
KYYGNGVTCGKHSCSVNWGQARSCSVSRLANFGHGKC*
>Pep-2_6537
KYYGNGVTCGKHSCSVNWGQAKSCSVSRLANFGHGKC*
>Pep-2_6538
KYYGNGVTCGKHSCSVNWGQAMSCSVSRLANFGHGKC*
>Pep-2_6539
KYYGNGVTCGKHSCSVNWGQAGSCSVSRLANFGHGKC*
>Pep-2_6540
KYYGNGVTCGKHSCSVNWGQAPSCSVSRLANFGHGKC*
>Pep-2_6543
KYYGNGVTCGKHSCSVNWGQAFYCSVSRLANFGHGKC*
>Pep-2_6544
KYYGNGVTCGKHSCSVNWGQAFVCSVSRLANFGHGKC*
>Pep-2_6545
KYYGNGVTCGKHSCSVNWGQAFGCSVSRLANFGHGKC*
>Pep-2_6546
KYYGNGVTCGKHSCSVNWGQAFCCSVSRLANFGHGKC*
>Pep-2_6547
KYYGNGVTCGKHSCSVNWGQAFSKSVSRLANFGHGKC*
>Pep-2_6550
KYYGNGVTCGKHSCSVNWGQAFSMSVSRLANFGHGKC*
>Pep-2_6551
KYYGNGVTCGKHSCSVNWGQAFSGSVSRLANFGHGKC*
>Pep-2_6552
KYYGNGVTCGKHSCSVNWGQAFSWSVSRLANFGHGKC*
>Pep-2_6553
KYYGNGVTCGKHSCSVNWGQAFSCRVSRLANFGHGKC*
>Pep-2_6554
KYYGNGVTCGKHSCSVNWGQAFSCEVSRLANFGHGKC*
>Pep-2_6556
KYYGNGVTCGKHSCSVNWGQAFSCFVSRLANFGHGKC*
>Pep-2_6558
KYYGNGVTCGKHSCSVNWGQAFSCWVSRLANFGHGKC*
>Pep-2_6559
KYYGNGVTCGKHSCSVNWGQAFSCSHSRLANFGHGKC*
>Pep-2_6560
KYYGNGVTCGKHSCSVNWGQAFSCSESRLANFGHGKC*
>Pep-2_6561
KYYGNGVTCGKHSCSVNWGQAFSCSYSRLANFGHGKC*
>Pep-2_6562
KYYGNGVTCGKHSCSVNWGQAFSCSMSRLANFGHGKC*
>Pep-2_6563
KYYGNGVTCGKHSCSVNWGQAFSCSGSRLANFGHGKC*
>Pep-2_6564
KYYGNGVTCGKHSCSVNWGQAFSCSCSRLANFGHGKC*
>Pep-2_6567
KYYGNGVTCGKHSCSVNWGQAFSCSVNRLANFGHGKC*
>Pep-2_6568
KYYGNGVTCGKHSCSVNWGQAFSCSVIRLANFGHGKC*
>Pep-2_6569
KYYGNGVTCGKHSCSVNWGQAFSCSVGRLANFGHGKC*
>Pep-2_6570
KYYGNGVTCGKHSCSVNWGQAFSCSVPRLANFGHGKC*
>Pep-2_6571
KYYGNGVTCGKHSCSVNWGQAFSCSVSRHANFGHGKC*
>Pep-2_6572
KYYGNGVTCGKHSCSVNWGQAFSCSVSREANFGHGKC*
>Pep-2_6573
KYYGNGVTCGKHSCSVNWGQAFSCSVSRKANFGHGKC*
>Pep-2_6574
KYYGNGVTCGKHSCSVNWGQAFSCSVSRVANFGHGKC*
>Pep-2_6575
KYYGNGVTCGKHSCSVNWGQAFSCSVSRAANFGHGKC*
>Pep-2_6576
KYYGNGVTCGKHSCSVNWGQAFSCSVSRPANFGHGKC*
>Pep-2_6577
KYYGNGVTCGKHSCSVNWGQAFSCSVSRLKNFGHGKC*
>Pep-2_6578
KYYGNGVTCGKHSCSVNWGQAFSCSVSRLENFGHGKC*
>Pep-2_6579
KYYGNGVTCGKHSCSVNWGQAFSCSVSRLNNFGHGKC*
>Pep-2_6580
KYYGNGVTCGKHSCSVNWGQAFSCSVSRLFNFGHGKC*
>Pep-2_6581
KYYGNGVTCGKHSCSVNWGQAFSCSVSRLGNFGHGKC*
>Pep-2_6582
KYYGNGVTCGKHSCSVNWGQAFSCSVSRLPNFGHGKC*
>Pep-2_6583
KYYGNGVTCGKHSCSVNWGQAFSCSVSRLAKFGHGKC*
>Pep-2_6584
KYYGNGVTCGKHSCSVNWGQAFSCSVSRLAEFGHGKC*
>Pep-2_6585
KYYGNGVTCGKHSCSVNWGQAFSCSVSRLASFGHGKC*
>Pep-2_6586
KYYGNGVTCGKHSCSVNWGQAFSCSVSRLALFGHGKC*
>Pep-2_6587
KYYGNGVTCGKHSCSVNWGQAFSCSVSRLAAFGHGKC*
>Pep-2_6588
KYYGNGVTCGKHSCSVNWGQAFSCSVSRLAWFGHGKC*
>Pep-2_6589
KYYGNGVTCGKHSCSVNWGQAFSCSVSRLANHGHGKC*
>Pep-2_6590
KYYGNGVTCGKHSCSVNWGQAFSCSVSRLANEGHGKC*
>Pep-2_6591
KYYGNGVTCGKHSCSVNWGQAFSCSVSRLANKGHGKC*
>Pep-2_6592
KYYGNGVTCGKHSCSVNWGQAFSCSVSRLANMGHGKC*
>Pep-2_6593
KYYGNGVTCGKHSCSVNWGQAFSCSVSRLANGGHGKC*
>Pep-2_6594
KYYGNGVTCGKHSCSVNWGQAFSCSVSRLANCGHGKC*
>Pep-2_6595
KYYGNGVTCGKHSCSVNWGQAFSCSVSRLANFHHGKC*
>Pep-2_6596
KYYGNGVTCGKHSCSVNWGQAFSCSVSRLANFDHGKC*
>Pep-2_6597
KYYGNGVTCGKHSCSVNWGQAFSCSVSRLANFKHGKC*
>Pep-2_6598
KYYGNGVTCGKHSCSVNWGQAFSCSVSRLANFFHGKC*
>Pep-2_6599
KYYGNGVTCGKHSCSVNWGQAFSCSVSRLANFAHGKC*
>Pep-2_6600
KYYGNGVTCGKHSCSVNWGQAFSCSVSRLANFPHGKC*
>Pep-2_6601
KYYGNGVTCGKHSCSVNWGQAFSCSVSRLANFGRGKC*
>Pep-2_6602
KYYGNGVTCGKHSCSVNWGQAFSCSVSRLANFGEGKC*
>Pep-2_6603
KYYGNGVTCGKHSCSVNWGQAFSCSVSRLANFGYGKC*
>Pep-2_6604
KYYGNGVTCGKHSCSVNWGQAFSCSVSRLANFGFGKC*
>Pep-2_6605
KYYGNGVTCGKHSCSVNWGQAFSCSVSRLANFGGGKC*
>Pep-2_6606
KYYGNGVTCGKHSCSVNWGQAFSCSVSRLANFGPGKC*
>Pep-2_6607
KYYGNGVTCGKHSCSVNWGQAFSCSVSRLANFGHRKC*
>Pep-2_6608
KYYGNGVTCGKHSCSVNWGQAFSCSVSRLANFGHEKC*
>Pep-2_6609
KYYGNGVTCGKHSCSVNWGQAFSCSVSRLANFGHNKC*
>Pep-2_6610
KYYGNGVTCGKHSCSVNWGQAFSCSVSRLANFGHFKC*
>Pep-2_6611
KYYGNGVTCGKHSCSVNWGQAFSCSVSRLANFGHAKC*
>Pep-2_6612
KYYGNGVTCGKHSCSVNWGQAFSCSVSRLANFGHCKC*
>Pep-2_6613
KYYGNGVTCGKHSCSVNWGQAFSCSVSRLANFGHGRC*
>Pep-2_6614
KYYGNGVTCGKHSCSVNWGQAFSCSVSRLANFGHGEC*
>Pep-2_6615
KYYGNGVTCGKHSCSVNWGQAFSCSVSRLANFGHGSC*
>Pep-2_6616
KYYGNGVTCGKHSCSVNWGQAFSCSVSRLANFGHGVC*
>Pep-2_6617
KYYGNGVTCGKHSCSVNWGQAFSCSVSRLANFGHGAC*
>Pep-2_6618
KYYGNGVTCGKHSCSVNWGQAFSCSVSRLANFGHGPC*
>Pep-2_6619
KYYGNGVTCGKHSCSVNWGQAFSCSVSRLANFGHGKH*
>Pep-2_6620
KYYGNGVTCGKHSCSVNWGQAFSCSVSRLANFGHGKD*
>Pep-2_6621
KYYGNGVTCGKHSCSVNWGQAFSCSVSRLANFGHGKT*
>Pep-2_6622
KYYGNGVTCGKHSCSVNWGQAFSCSVSRLANFGHGKV*
>Pep-2_6623
KYYGNGVTCGKHSCSVNWGQAFSCSVSRLANFGHGKA*
>Pep-2_6624
KYYGNGVTCGKHSCSVNWGQAFSCSVSRLANFGHGKW*
>Pep-2_6625
KYYGNGVTCGKHSCSVNWHQAFSCSVSDLANFGHGKC*
>Pep-2_6627
KYYGNGVTCGKHSCSVNWTQAFSCSVSDLANFGHGKC*
>Pep-2_6628
KYYGNGVTCGKHSCSVNWVQAFSCSVSDLANFGHGKC*
>Pep-2_6629
KYYGNGVTCGKHSCSVNWAQAFSCSVSDLANFGHGKC*
>Pep-2_6630
KYYGNGVTCGKHSCSVNWCQAFSCSVSDLANFGHGKC*
>Pep-2_6631
KYYGNGVTCGKHSCSVNWGKAFSCSVSDLANFGHGKC*
>Pep-2_6634
KYYGNGVTCGKHSCSVNWGFAFSCSVSDLANFGHGKC*
>Pep-2_6636
KYYGNGVTCGKHSCSVNWGCAFSCSVSDLANFGHGKC*
>Pep-2_6637
KYYGNGVTCGKHSCSVNWGQHFSCSVSDLANFGHGKC*
>Pep-2_6638
KYYGNGVTCGKHSCSVNWGQEFSCSVSDLANFGHGKC*
>Pep-2_6639
KYYGNGVTCGKHSCSVNWGQYFSCSVSDLANFGHGKC*
>Pep-2_6640
KYYGNGVTCGKHSCSVNWGQMFSCSVSDLANFGHGKC*
>Pep-2_6642
KYYGNGVTCGKHSCSVNWGQCFSCSVSDLANFGHGKC*
>Pep-2_6643
KYYGNGVTCGKHSCSVNWGQARSCSVSDLANFGHGKC*
>Pep-2_6644
KYYGNGVTCGKHSCSVNWGQAESCSVSDLANFGHGKC*
>Pep-2_6646
KYYGNGVTCGKHSCSVNWGQAVSCSVSDLANFGHGKC*
>Pep-2_6647
KYYGNGVTCGKHSCSVNWGQAASCSVSDLANFGHGKC*
>Pep-2_6648
KYYGNGVTCGKHSCSVNWGQACSCSVSDLANFGHGKC*
>Pep-2_6651
KYYGNGVTCGKHSCSVNWGQAFTCSVSDLANFGHGKC*
>Pep-2_6652
KYYGNGVTCGKHSCSVNWGQAFVCSVSDLANFGHGKC*
>Pep-2_6653
KYYGNGVTCGKHSCSVNWGQAFGCSVSDLANFGHGKC*
>Pep-2_6654
KYYGNGVTCGKHSCSVNWGQAFWCSVSDLANFGHGKC*
>Pep-2_6655
KYYGNGVTCGKHSCSVNWGQAFSHSVSDLANFGHGKC*
>Pep-2_6657
KYYGNGVTCGKHSCSVNWGQAFSNSVSDLANFGHGKC*
>Pep-2_6658
KYYGNGVTCGKHSCSVNWGQAFSMSVSDLANFGHGKC*
>Pep-2_6659
KYYGNGVTCGKHSCSVNWGQAFSASVSDLANFGHGKC*
>Pep-2_6660
KYYGNGVTCGKHSCSVNWGQAFSWSVSDLANFGHGKC*
>Pep-2_6661
KYYGNGVTCGKHSCSVNWGQAFSCHVSDLANFGHGKC*
>Pep-2_6662
KYYGNGVTCGKHSCSVNWGQAFSCDVSDLANFGHGKC*
>Pep-2_6663
KYYGNGVTCGKHSCSVNWGQAFSCKVSDLANFGHGKC*
>Pep-2_6664
KYYGNGVTCGKHSCSVNWGQAFSCFVSDLANFGHGKC*
>Pep-2_6665
KYYGNGVTCGKHSCSVNWGQAFSCAVSDLANFGHGKC*
>Pep-2_6666
KYYGNGVTCGKHSCSVNWGQAFSCCVSDLANFGHGKC*
>Pep-2_6667
KYYGNGVTCGKHSCSVNWGQAFSCSKSDLANFGHGKC*
>Pep-2_6668
KYYGNGVTCGKHSCSVNWGQAFSCSESDLANFGHGKC*
>Pep-2_6669
KYYGNGVTCGKHSCSVNWGQAFSCSSSDLANFGHGKC*
>Pep-2_6670
KYYGNGVTCGKHSCSVNWGQAFSCSMSDLANFGHGKC*
>Pep-2_6672
KYYGNGVTCGKHSCSVNWGQAFSCSCSDLANFGHGKC*
>Pep-2_6673
KYYGNGVTCGKHSCSVNWGQAFSCSVRDLANFGHGKC*
>Pep-2_6675
KYYGNGVTCGKHSCSVNWGQAFSCSVKDLANFGHGKC*
>Pep-2_6676
KYYGNGVTCGKHSCSVNWGQAFSCSVVDLANFGHGKC*
>Pep-2_6677
KYYGNGVTCGKHSCSVNWGQAFSCSVADLANFGHGKC*
>Pep-2_6678
KYYGNGVTCGKHSCSVNWGQAFSCSVCDLANFGHGKC*
>Pep-2_6679
KYYGNGVTCGKHSCSVNWGQAFSCSVSDKANFGHGKC*
>Pep-2_6680
KYYGNGVTCGKHSCSVNWGQAFSCSVSDEANFGHGKC*
>Pep-2_6681
KYYGNGVTCGKHSCSVNWGQAFSCSVSDNANFGHGKC*
>Pep-2_6682
KYYGNGVTCGKHSCSVNWGQAFSCSVSDFANFGHGKC*
>Pep-2_6683
KYYGNGVTCGKHSCSVNWGQAFSCSVSDGANFGHGKC*
>Pep-2_6684
KYYGNGVTCGKHSCSVNWGQAFSCSVSDPANFGHGKC*
>Pep-2_6685
KYYGNGVTCGKHSCSVNWGQAFSCSVSDLKNFGHGKC*
>Pep-2_6686
KYYGNGVTCGKHSCSVNWGQAFSCSVSDLENFGHGKC*
>Pep-2_6687
KYYGNGVTCGKHSCSVNWGQAFSCSVSDLNNFGHGKC*
>Pep-2_6688
KYYGNGVTCGKHSCSVNWGQAFSCSVSDLMNFGHGKC*
>Pep-2_6689
KYYGNGVTCGKHSCSVNWGQAFSCSVSDLGNFGHGKC*
>Pep-2_6690
KYYGNGVTCGKHSCSVNWGQAFSCSVSDLPNFGHGKC*
>Pep-2_6691
KYYGNGVTCGKHSCSVNWGQAFSCSVSDLAKFGHGKC*
>Pep-2_6692
KYYGNGVTCGKHSCSVNWGQAFSCSVSDLAEFGHGKC*
>Pep-2_6693
KYYGNGVTCGKHSCSVNWGQAFSCSVSDLATFGHGKC*
>Pep-2_6694
KYYGNGVTCGKHSCSVNWGQAFSCSVSDLAFFGHGKC*
>Pep-2_6695
KYYGNGVTCGKHSCSVNWGQAFSCSVSDLAAFGHGKC*
>Pep-2_6696
KYYGNGVTCGKHSCSVNWGQAFSCSVSDLACFGHGKC*
>Pep-2_6697
KYYGNGVTCGKHSCSVNWGQAFSCSVSDLANRGHGKC*
>Pep-2_6698
KYYGNGVTCGKHSCSVNWGQAFSCSVSDLANEGHGKC*
>Pep-2_6699
KYYGNGVTCGKHSCSVNWGQAFSCSVSDLANTGHGKC*
>Pep-2_6700
KYYGNGVTCGKHSCSVNWGQAFSCSVSDLANMGHGKC*
>Pep-2_6701
KYYGNGVTCGKHSCSVNWGQAFSCSVSDLANGGHGKC*
>Pep-2_6702
KYYGNGVTCGKHSCSVNWGQAFSCSVSDLANPGHGKC*
>Pep-2_6703
KYYGNGVTCGKHSCSVNWGQAFSCSVSDLANFKHGKC*
>Pep-2_6704
KYYGNGVTCGKHSCSVNWGQAFSCSVSDLANFDHGKC*
>Pep-2_6705
KYYGNGVTCGKHSCSVNWGQAFSCSVSDLANFNHGKC*
>Pep-2_6706
KYYGNGVTCGKHSCSVNWGQAFSCSVSDLANFVHGKC*
>Pep-2_6707
KYYGNGVTCGKHSCSVNWGQAFSCSVSDLANFAHGKC*
>Pep-2_6708
KYYGNGVTCGKHSCSVNWGQAFSCSVSDLANFWHGKC*
>Pep-2_6709
KYYGNGVTCGKHSCSVNWGQAFSCSVSDLANFGKGKC*
>Pep-2_6710
KYYGNGVTCGKHSCSVNWGQAFSCSVSDLANFGDGKC*
>Pep-2_6711
KYYGNGVTCGKHSCSVNWGQAFSCSVSDLANFGNGKC*
>Pep-2_6712
KYYGNGVTCGKHSCSVNWGQAFSCSVSDLANFGIGKC*
>Pep-2_6713
KYYGNGVTCGKHSCSVNWGQAFSCSVSDLANFGAGKC*
>Pep-2_6714
KYYGNGVTCGKHSCSVNWGQAFSCSVSDLANFGCGKC*
>Pep-2_6715
KYYGNGVTCGKHSCSVNWGQAFSCSVSDLANFGHKKC*
>Pep-2_6716
KYYGNGVTCGKHSCSVNWGQAFSCSVSDLANFGHEKC*
>Pep-2_6717
KYYGNGVTCGKHSCSVNWGQAFSCSVSDLANFGHSKC*
>Pep-2_6718
KYYGNGVTCGKHSCSVNWGQAFSCSVSDLANFGHIKC*
>Pep-2_6719
KYYGNGVTCGKHSCSVNWGQAFSCSVSDLANFGHAKC*
>Pep-2_6720
KYYGNGVTCGKHSCSVNWGQAFSCSVSDLANFGHPKC*
>Pep-2_6721
KYYGNGVTCGKHSCSVNWGQAFSCSVSDLANFGHGHC*
>Pep-2_6722
KYYGNGVTCGKHSCSVNWGQAFSCSVSDLANFGHGEC*
>Pep-2_6723
KYYGNGVTCGKHSCSVNWGQAFSCSVSDLANFGHGNC*
>Pep-2_6724
KYYGNGVTCGKHSCSVNWGQAFSCSVSDLANFGHGIC*
>Pep-2_6725
KYYGNGVTCGKHSCSVNWGQAFSCSVSDLANFGHGAC*
>Pep-2_6726
KYYGNGVTCGKHSCSVNWGQAFSCSVSDLANFGHGWC*
>Pep-2_6727
KYYGNGVTCGKHSCSVNWGQAFSCSVSDLANFGHGKH*
>Pep-2_6728
KYYGNGVTCGKHSCSVNWGQAFSCSVSDLANFGHGKD*
>Pep-2_6729
KYYGNGVTCGKHSCSVNWGQAFSCSVSDLANFGHGKS*
>Pep-2_6730
KYYGNGVTCGKHSCSVNWGQAFSCSVSDLANFGHGKL*
>Pep-2_6731
KYYGNGVTCGKHSCSVNWGQAFSCSVSDLANFGHGKA*
>Pep-2_6732
KYYGNGVTCGKHSCSVNWGQAFSCSVSDLANFGHGKW*
>Pep-2_6733
KYYGNGVTCGKHSCSVNWHQAFSCSVSNLANFGHGKC*
>Pep-2_6734
KYYGNGVTCGKHSCSVNWDQAFSCSVSNLANFGHGKC*
>Pep-2_6735
KYYGNGVTCGKHSCSVNWKQAFSCSVSNLANFGHGKC*
>Pep-2_6736
KYYGNGVTCGKHSCSVNWMQAFSCSVSNLANFGHGKC*
>Pep-2_6737
KYYGNGVTCGKHSCSVNWAQAFSCSVSNLANFGHGKC*
>Pep-2_6738
KYYGNGVTCGKHSCSVNWCQAFSCSVSNLANFGHGKC*
>Pep-2_6739
KYYGNGVTCGKHSCSVNWGKAFSCSVSNLANFGHGKC*
>Pep-2_6740
KYYGNGVTCGKHSCSVNWGDAFSCSVSNLANFGHGKC*
>Pep-2_6741
KYYGNGVTCGKHSCSVNWGNAFSCSVSNLANFGHGKC*
>Pep-2_6742
KYYGNGVTCGKHSCSVNWGLAFSCSVSNLANFGHGKC*
>Pep-2_6743
KYYGNGVTCGKHSCSVNWGAAFSCSVSNLANFGHGKC*
>Pep-2_6744
KYYGNGVTCGKHSCSVNWGPAFSCSVSNLANFGHGKC*
>Pep-2_6745
KYYGNGVTCGKHSCSVNWGQHFSCSVSNLANFGHGKC*
>Pep-2_6746
KYYGNGVTCGKHSCSVNWGQEFSCSVSNLANFGHGKC*
>Pep-2_6747
KYYGNGVTCGKHSCSVNWGQSFSCSVSNLANFGHGKC*
>Pep-2_6748
KYYGNGVTCGKHSCSVNWGQFFSCSVSNLANFGHGKC*
>Pep-2_6750
KYYGNGVTCGKHSCSVNWGQWFSCSVSNLANFGHGKC*
>Pep-2_6751
KYYGNGVTCGKHSCSVNWGQARSCSVSNLANFGHGKC*
>Pep-2_6752
KYYGNGVTCGKHSCSVNWGQADSCSVSNLANFGHGKC*
>Pep-2_6753
KYYGNGVTCGKHSCSVNWGQAYSCSVSNLANFGHGKC*
>Pep-2_6754
KYYGNGVTCGKHSCSVNWGQAISCSVSNLANFGHGKC*
>Pep-2_6755
KYYGNGVTCGKHSCSVNWGQAGSCSVSNLANFGHGKC*
>Pep-2_6756
KYYGNGVTCGKHSCSVNWGQAPSCSVSNLANFGHGKC*
>Pep-2_6757
KYYGNGVTCGKHSCSVNWGQAFKCSVSNLANFGHGKC*
>Pep-2_6758
KYYGNGVTCGKHSCSVNWGQAFDCSVSNLANFGHGKC*
>Pep-2_6759
KYYGNGVTCGKHSCSVNWGQAFNCSVSNLANFGHGKC*
>Pep-2_6760
KYYGNGVTCGKHSCSVNWGQAFMCSVSNLANFGHGKC*
>Pep-2_6761
KYYGNGVTCGKHSCSVNWGQAFACSVSNLANFGHGKC*
>Pep-2_6762
KYYGNGVTCGKHSCSVNWGQAFPCSVSNLANFGHGKC*
>Pep-2_6764
KYYGNGVTCGKHSCSVNWGQAFSESVSNLANFGHGKC*
>Pep-2_6765
KYYGNGVTCGKHSCSVNWGQAFSSSVSNLANFGHGKC*
>Pep-2_6766
KYYGNGVTCGKHSCSVNWGQAFSFSVSNLANFGHGKC*
>Pep-2_6767
KYYGNGVTCGKHSCSVNWGQAFSASVSNLANFGHGKC*
>Pep-2_6768
KYYGNGVTCGKHSCSVNWGQAFSWSVSNLANFGHGKC*
>Pep-2_6769
KYYGNGVTCGKHSCSVNWGQAFSCHVSNLANFGHGKC*
>Pep-2_6770
KYYGNGVTCGKHSCSVNWGQAFSCEVSNLANFGHGKC*
>Pep-2_6771
KYYGNGVTCGKHSCSVNWGQAFSCTVSNLANFGHGKC*
>Pep-2_6772
KYYGNGVTCGKHSCSVNWGQAFSCLVSNLANFGHGKC*
>Pep-2_6774
KYYGNGVTCGKHSCSVNWGQAFSCPVSNLANFGHGKC*
>Pep-2_6775
KYYGNGVTCGKHSCSVNWGQAFSCSHSNLANFGHGKC*
>Pep-2_6777
KYYGNGVTCGKHSCSVNWGQAFSCSTSNLANFGHGKC*
>Pep-2_6778
KYYGNGVTCGKHSCSVNWGQAFSCSISNLANFGHGKC*
>Pep-2_6779
KYYGNGVTCGKHSCSVNWGQAFSCSASNLANFGHGKC*
>Pep-2_6780
KYYGNGVTCGKHSCSVNWGQAFSCSWSNLANFGHGKC*
>Pep-2_6781
KYYGNGVTCGKHSCSVNWGQAFSCSVRNLANFGHGKC*
>Pep-2_6782
KYYGNGVTCGKHSCSVNWGQAFSCSVENLANFGHGKC*
>Pep-2_6783
KYYGNGVTCGKHSCSVNWGQAFSCSVKNLANFGHGKC*
>Pep-2_6784
KYYGNGVTCGKHSCSVNWGQAFSCSVINLANFGHGKC*
>Pep-2_6785
KYYGNGVTCGKHSCSVNWGQAFSCSVGNLANFGHGKC*
>Pep-2_6786
KYYGNGVTCGKHSCSVNWGQAFSCSVCNLANFGHGKC*
>Pep-2_6787
KYYGNGVTCGKHSCSVNWGQAFSCSVSNRANFGHGKC*
>Pep-2_6788
KYYGNGVTCGKHSCSVNWGQAFSCSVSNDANFGHGKC*
>Pep-2_6789
KYYGNGVTCGKHSCSVNWGQAFSCSVSNYANFGHGKC*
>Pep-2_6790
KYYGNGVTCGKHSCSVNWGQAFSCSVSNVANFGHGKC*
>Pep-2_6791
KYYGNGVTCGKHSCSVNWGQAFSCSVSNAANFGHGKC*
>Pep-2_6792
KYYGNGVTCGKHSCSVNWGQAFSCSVSNWANFGHGKC*
>Pep-2_6793
KYYGNGVTCGKHSCSVNWGQAFSCSVSNLRNFGHGKC*
>Pep-2_6794
KYYGNGVTCGKHSCSVNWGQAFSCSVSNLENFGHGKC*
>Pep-2_6795
KYYGNGVTCGKHSCSVNWGQAFSCSVSNLSNFGHGKC*
>Pep-2_6796
KYYGNGVTCGKHSCSVNWGQAFSCSVSNLFNFGHGKC*
>Pep-2_6797
KYYGNGVTCGKHSCSVNWGQAFSCSVSNLGNFGHGKC*
>Pep-2_6798
KYYGNGVTCGKHSCSVNWGQAFSCSVSNLWNFGHGKC*
>Pep-2_6799
KYYGNGVTCGKHSCSVNWGQAFSCSVSNLAHFGHGKC*
>Pep-2_6800
KYYGNGVTCGKHSCSVNWGQAFSCSVSNLADFGHGKC*
>Pep-2_6801
KYYGNGVTCGKHSCSVNWGQAFSCSVSNLASFGHGKC*
>Pep-2_6802
KYYGNGVTCGKHSCSVNWGQAFSCSVSNLAMFGHGKC*
>Pep-2_6803
KYYGNGVTCGKHSCSVNWGQAFSCSVSNLAAFGHGKC*
>Pep-2_6804
KYYGNGVTCGKHSCSVNWGQAFSCSVSNLAWFGHGKC*
>Pep-2_6805
KYYGNGVTCGKHSCSVNWGQAFSCSVSNLANKGHGKC*
>Pep-2_6806
KYYGNGVTCGKHSCSVNWGQAFSCSVSNLANEGHGKC*
>Pep-2_6808
KYYGNGVTCGKHSCSVNWGQAFSCSVSNLANMGHGKC*
>Pep-2_6809
KYYGNGVTCGKHSCSVNWGQAFSCSVSNLANGGHGKC*
>Pep-2_6810
KYYGNGVTCGKHSCSVNWGQAFSCSVSNLANWGHGKC*
>Pep-2_6811
KYYGNGVTCGKHSCSVNWGQAFSCSVSNLANFKHGKC*
>Pep-2_6812
KYYGNGVTCGKHSCSVNWGQAFSCSVSNLANFEHGKC*
>Pep-2_6813
KYYGNGVTCGKHSCSVNWGQAFSCSVSNLANFTHGKC*
>Pep-2_6814
KYYGNGVTCGKHSCSVNWGQAFSCSVSNLANFIHGKC*
>Pep-2_6815
KYYGNGVTCGKHSCSVNWGQAFSCSVSNLANFAHGKC*
>Pep-2_6816
KYYGNGVTCGKHSCSVNWGQAFSCSVSNLANFPHGKC*
>Pep-2_6817
KYYGNGVTCGKHSCSVNWGQAFSCSVSNLANFGRGKC*
>Pep-2_6818
KYYGNGVTCGKHSCSVNWGQAFSCSVSNLANFGEGKC*
>Pep-2_6819
KYYGNGVTCGKHSCSVNWGQAFSCSVSNLANFGNGKC*
>Pep-2_6820
KYYGNGVTCGKHSCSVNWGQAFSCSVSNLANFGVGKC*
>Pep-2_6821
KYYGNGVTCGKHSCSVNWGQAFSCSVSNLANFGAGKC*
>Pep-2_6822
KYYGNGVTCGKHSCSVNWGQAFSCSVSNLANFGPGKC*
>Pep-2_6823
KYYGNGVTCGKHSCSVNWGQAFSCSVSNLANFGHRKC*
>Pep-2_6824
KYYGNGVTCGKHSCSVNWGQAFSCSVSNLANFGHDKC*
>Pep-2_6825
KYYGNGVTCGKHSCSVNWGQAFSCSVSNLANFGHSKC*
>Pep-2_6826
KYYGNGVTCGKHSCSVNWGQAFSCSVSNLANFGHLKC*
>Pep-2_6827
KYYGNGVTCGKHSCSVNWGQAFSCSVSNLANFGHAKC*
>Pep-2_6828
KYYGNGVTCGKHSCSVNWGQAFSCSVSNLANFGHPKC*
>Pep-2_6829
KYYGNGVTCGKHSCSVNWGQAFSCSVSNLANFGHGRC*
>Pep-2_6830
KYYGNGVTCGKHSCSVNWGQAFSCSVSNLANFGHGEC*
>Pep-2_6831
KYYGNGVTCGKHSCSVNWGQAFSCSVSNLANFGHGNC*
>Pep-2_6832
KYYGNGVTCGKHSCSVNWGQAFSCSVSNLANFGHGVC*
>Pep-2_6833
KYYGNGVTCGKHSCSVNWGQAFSCSVSNLANFGHGAC*
>Pep-2_6834
KYYGNGVTCGKHSCSVNWGQAFSCSVSNLANFGHGCC*
>Pep-2_6835
KYYGNGVTCGKHSCSVNWGQAFSCSVSNLANFGHGKK*
>Pep-2_6836
KYYGNGVTCGKHSCSVNWGQAFSCSVSNLANFGHGKE*
>Pep-2_6838
KYYGNGVTCGKHSCSVNWGQAFSCSVSNLANFGHGKM*
>Pep-2_6839
KYYGNGVTCGKHSCSVNWGQAFSCSVSNLANFGHGKG*
>Pep-2_6840
KYYGNGVTCGKHSCSVNWGQAFSCSVSNLANFGHGKW*
>Pep-2_6841
KYYGNGVTCGKHSCSVNWRQAFSCSVSVLANFGHGKC*
>Pep-2_6842
KYYGNGVTCGKHSCSVNWEQAFSCSVSVLANFGHGKC*
>Pep-2_6843
KYYGNGVTCGKHSCSVNWSQAFSCSVSVLANFGHGKC*
>Pep-2_6844
KYYGNGVTCGKHSCSVNWLQAFSCSVSVLANFGHGKC*
>Pep-2_6845
KYYGNGVTCGKHSCSVNWAQAFSCSVSVLANFGHGKC*
>Pep-2_6846
KYYGNGVTCGKHSCSVNWPQAFSCSVSVLANFGHGKC*
>Pep-2_6847
KYYGNGVTCGKHSCSVNWGKAFSCSVSVLANFGHGKC*
>Pep-2_6848
KYYGNGVTCGKHSCSVNWGDAFSCSVSVLANFGHGKC*
>Pep-2_6849
KYYGNGVTCGKHSCSVNWGTAFSCSVSVLANFGHGKC*
>Pep-2_6850
KYYGNGVTCGKHSCSVNWGFAFSCSVSVLANFGHGKC*
>Pep-2_6851
KYYGNGVTCGKHSCSVNWGGAFSCSVSVLANFGHGKC*
>Pep-2_6852
KYYGNGVTCGKHSCSVNWGCAFSCSVSVLANFGHGKC*
>Pep-2_6853
KYYGNGVTCGKHSCSVNWGQKFSCSVSVLANFGHGKC*
>Pep-2_6854
KYYGNGVTCGKHSCSVNWGQDFSCSVSVLANFGHGKC*
>Pep-2_6855
KYYGNGVTCGKHSCSVNWGQTFSCSVSVLANFGHGKC*
>Pep-2_6856
KYYGNGVTCGKHSCSVNWGQFFSCSVSVLANFGHGKC*
>Pep-2_6857
KYYGNGVTCGKHSCSVNWGQGFSCSVSVLANFGHGKC*
>Pep-2_6858
KYYGNGVTCGKHSCSVNWGQCFSCSVSVLANFGHGKC*
>Pep-2_6859
KYYGNGVTCGKHSCSVNWGQARSCSVSVLANFGHGKC*
>Pep-2_6861
KYYGNGVTCGKHSCSVNWGQANSCSVSVLANFGHGKC*
>Pep-2_6862
KYYGNGVTCGKHSCSVNWGQAMSCSVSVLANFGHGKC*
>Pep-2_6863
KYYGNGVTCGKHSCSVNWGQAGSCSVSVLANFGHGKC*
>Pep-2_6864
KYYGNGVTCGKHSCSVNWGQAWSCSVSVLANFGHGKC*
>Pep-2_6865
KYYGNGVTCGKHSCSVNWGQAFKCSVSVLANFGHGKC*
>Pep-2_6866
KYYGNGVTCGKHSCSVNWGQAFDCSVSVLANFGHGKC*
>Pep-2_6867
KYYGNGVTCGKHSCSVNWGQAFTCSVSVLANFGHGKC*
>Pep-2_6868
KYYGNGVTCGKHSCSVNWGQAFICSVSVLANFGHGKC*
>Pep-2_6869
KYYGNGVTCGKHSCSVNWGQAFACSVSVLANFGHGKC*
>Pep-2_6870
KYYGNGVTCGKHSCSVNWGQAFPCSVSVLANFGHGKC*
>Pep-2_6871
KYYGNGVTCGKHSCSVNWGQAFSKSVSVLANFGHGKC*
>Pep-2_6872
KYYGNGVTCGKHSCSVNWGQAFSDSVSVLANFGHGKC*
>Pep-2_6873
KYYGNGVTCGKHSCSVNWGQAFSNSVSVLANFGHGKC*
>Pep-2_6874
KYYGNGVTCGKHSCSVNWGQAFSFSVSVLANFGHGKC*
>Pep-2_6877
KYYGNGVTCGKHSCSVNWGQAFSCRVSVLANFGHGKC*
>Pep-2_6878
KYYGNGVTCGKHSCSVNWGQAFSCDVSVLANFGHGKC*
>Pep-2_6879
KYYGNGVTCGKHSCSVNWGQAFSCYVSVLANFGHGKC*
>Pep-2_6880
KYYGNGVTCGKHSCSVNWGQAFSCIVSVLANFGHGKC*
>Pep-2_6881
KYYGNGVTCGKHSCSVNWGQAFSCAVSVLANFGHGKC*
>Pep-2_6882
KYYGNGVTCGKHSCSVNWGQAFSCPVSVLANFGHGKC*
>Pep-2_6884
KYYGNGVTCGKHSCSVNWGQAFSCSDSVLANFGHGKC*
>Pep-2_6885
KYYGNGVTCGKHSCSVNWGQAFSCSKSVLANFGHGKC*
>Pep-2_6888
KYYGNGVTCGKHSCSVNWGQAFSCSCSVLANFGHGKC*
>Pep-2_6889
KYYGNGVTCGKHSCSVNWGQAFSCSVRVLANFGHGKC*
>Pep-2_6890
KYYGNGVTCGKHSCSVNWGQAFSCSVDVLANFGHGKC*
>Pep-2_6891
KYYGNGVTCGKHSCSVNWGQAFSCSVNVLANFGHGKC*
>Pep-2_6892
KYYGNGVTCGKHSCSVNWGQAFSCSVFVLANFGHGKC*
>Pep-2_6893
KYYGNGVTCGKHSCSVNWGQAFSCSVGVLANFGHGKC*
>Pep-2_6894
KYYGNGVTCGKHSCSVNWGQAFSCSVPVLANFGHGKC*
>Pep-2_6895
KYYGNGVTCGKHSCSVNWGQAFSCSVSVHANFGHGKC*
>Pep-2_6896
KYYGNGVTCGKHSCSVNWGQAFSCSVSVDANFGHGKC*
>Pep-2_6897
KYYGNGVTCGKHSCSVNWGQAFSCSVSVTANFGHGKC*
>Pep-2_6898
KYYGNGVTCGKHSCSVNWGQAFSCSVSVVANFGHGKC*
>Pep-2_6899
KYYGNGVTCGKHSCSVNWGQAFSCSVSVGANFGHGKC*
>Pep-2_6900
KYYGNGVTCGKHSCSVNWGQAFSCSVSVWANFGHGKC*
>Pep-2_6901
KYYGNGVTCGKHSCSVNWGQAFSCSVSVLHNFGHGKC*
>Pep-2_6902
KYYGNGVTCGKHSCSVNWGQAFSCSVSVLENFGHGKC*
>Pep-2_6903
KYYGNGVTCGKHSCSVNWGQAFSCSVSVLSNFGHGKC*
>Pep-2_6904
KYYGNGVTCGKHSCSVNWGQAFSCSVSVLLNFGHGKC*
>Pep-2_6905
KYYGNGVTCGKHSCSVNWGQAFSCSVSVLGNFGHGKC*
>Pep-2_6906
KYYGNGVTCGKHSCSVNWGQAFSCSVSVLPNFGHGKC*
>Pep-2_6907
KYYGNGVTCGKHSCSVNWGQAFSCSVSVLAKFGHGKC*
>Pep-2_6908
KYYGNGVTCGKHSCSVNWGQAFSCSVSVLAEFGHGKC*
>Pep-2_6909
KYYGNGVTCGKHSCSVNWGQAFSCSVSVLAYFGHGKC*
>Pep-2_6910
KYYGNGVTCGKHSCSVNWGQAFSCSVSVLALFGHGKC*
>Pep-2_6911
KYYGNGVTCGKHSCSVNWGQAFSCSVSVLAAFGHGKC*
>Pep-2_6912
KYYGNGVTCGKHSCSVNWGQAFSCSVSVLAPFGHGKC*
>Pep-2_6913
KYYGNGVTCGKHSCSVNWGQAFSCSVSVLANKGHGKC*
>Pep-2_6914
KYYGNGVTCGKHSCSVNWGQAFSCSVSVLANEGHGKC*
>Pep-2_6915
KYYGNGVTCGKHSCSVNWGQAFSCSVSVLANSGHGKC*
>Pep-2_6916
KYYGNGVTCGKHSCSVNWGQAFSCSVSVLANLGHGKC*
>Pep-2_6917
KYYGNGVTCGKHSCSVNWGQAFSCSVSVLANAGHGKC*
>Pep-2_6918
KYYGNGVTCGKHSCSVNWGQAFSCSVSVLANWGHGKC*
>Pep-2_6919
KYYGNGVTCGKHSCSVNWGQAFSCSVSVLANFKHGKC*
>Pep-2_6920
KYYGNGVTCGKHSCSVNWGQAFSCSVSVLANFDHGKC*
>Pep-2_6921
KYYGNGVTCGKHSCSVNWGQAFSCSVSVLANFYHGKC*
>Pep-2_6922
KYYGNGVTCGKHSCSVNWGQAFSCSVSVLANFIHGKC*
>Pep-2_6923
KYYGNGVTCGKHSCSVNWGQAFSCSVSVLANFAHGKC*
>Pep-2_6924
KYYGNGVTCGKHSCSVNWGQAFSCSVSVLANFPHGKC*
>Pep-2_6925
KYYGNGVTCGKHSCSVNWGQAFSCSVSVLANFGRGKC*
>Pep-2_6926
KYYGNGVTCGKHSCSVNWGQAFSCSVSVLANFGEGKC*
>Pep-2_6927
KYYGNGVTCGKHSCSVNWGQAFSCSVSVLANFGNGKC*
>Pep-2_6928
KYYGNGVTCGKHSCSVNWGQAFSCSVSVLANFGFGKC*
>Pep-2_6929
KYYGNGVTCGKHSCSVNWGQAFSCSVSVLANFGAGKC*
>Pep-2_6930
KYYGNGVTCGKHSCSVNWGQAFSCSVSVLANFGPGKC*
>Pep-2_6931
KYYGNGVTCGKHSCSVNWGQAFSCSVSVLANFGHRKC*
>Pep-2_6932
KYYGNGVTCGKHSCSVNWGQAFSCSVSVLANFGHEKC*
>Pep-2_6933
KYYGNGVTCGKHSCSVNWGQAFSCSVSVLANFGHNKC*
>Pep-2_6934
KYYGNGVTCGKHSCSVNWGQAFSCSVSVLANFGHLKC*
>Pep-2_6935
KYYGNGVTCGKHSCSVNWGQAFSCSVSVLANFGHAKC*
>Pep-2_6936
KYYGNGVTCGKHSCSVNWGQAFSCSVSVLANFGHCKC*
>Pep-2_6937
KYYGNGVTCGKHSCSVNWGQAFSCSVSVLANFGHGRC*
>Pep-2_6938
KYYGNGVTCGKHSCSVNWGQAFSCSVSVLANFGHGDC*
>Pep-2_6939
KYYGNGVTCGKHSCSVNWGQAFSCSVSVLANFGHGNC*
>Pep-2_6940
KYYGNGVTCGKHSCSVNWGQAFSCSVSVLANFGHGLC*
>Pep-2_6941
KYYGNGVTCGKHSCSVNWGQAFSCSVSVLANFGHGGC*
>Pep-2_6942
KYYGNGVTCGKHSCSVNWGQAFSCSVSVLANFGHGCC*
>Pep-2_6943
KYYGNGVTCGKHSCSVNWGQAFSCSVSVLANFGHGKR*
>Pep-2_6944
KYYGNGVTCGKHSCSVNWGQAFSCSVSVLANFGHGKE*
>Pep-2_6945
KYYGNGVTCGKHSCSVNWGQAFSCSVSVLANFGHGKN*
>Pep-2_6946
KYYGNGVTCGKHSCSVNWGQAFSCSVSVLANFGHGKM*
>Pep-2_6947
KYYGNGVTCGKHSCSVNWGQAFSCSVSVLANFGHGKG*
>Pep-2_6948
KYYGNGVTCGKHSCSVNWGQAFSCSVSVLANFGHGKW*
>Pep-2_6949
KYYGNGVTCGKHSCSVNWKQAFSCSVSALANFGHGKC*
>Pep-2_6950
KYYGNGVTCGKHSCSVNWDQAFSCSVSALANFGHGKC*
>Pep-2_6951
KYYGNGVTCGKHSCSVNWNQAFSCSVSALANFGHGKC*
>Pep-2_6954
KYYGNGVTCGKHSCSVNWCQAFSCSVSALANFGHGKC*
>Pep-2_6955
KYYGNGVTCGKHSCSVNWGKAFSCSVSALANFGHGKC*
>Pep-2_6956
KYYGNGVTCGKHSCSVNWGEAFSCSVSALANFGHGKC*
>Pep-2_6958
KYYGNGVTCGKHSCSVNWGMAFSCSVSALANFGHGKC*
>Pep-2_6959
KYYGNGVTCGKHSCSVNWGGAFSCSVSALANFGHGKC*
>Pep-2_6960
KYYGNGVTCGKHSCSVNWGCAFSCSVSALANFGHGKC*
>Pep-2_6961
KYYGNGVTCGKHSCSVNWGQHFSCSVSALANFGHGKC*
>Pep-2_6962
KYYGNGVTCGKHSCSVNWGQDFSCSVSALANFGHGKC*
>Pep-2_6963
KYYGNGVTCGKHSCSVNWGQSFSCSVSALANFGHGKC*
>Pep-2_6964
KYYGNGVTCGKHSCSVNWGQLFSCSVSALANFGHGKC*
>Pep-2_6966
KYYGNGVTCGKHSCSVNWGQWFSCSVSALANFGHGKC*
>Pep-2_6967
KYYGNGVTCGKHSCSVNWGQARSCSVSALANFGHGKC*
>Pep-2_6968
KYYGNGVTCGKHSCSVNWGQAESCSVSALANFGHGKC*
>Pep-2_6969
KYYGNGVTCGKHSCSVNWGQANSCSVSALANFGHGKC*
>Pep-2_6970
KYYGNGVTCGKHSCSVNWGQAMSCSVSALANFGHGKC*
>Pep-2_6972
KYYGNGVTCGKHSCSVNWGQACSCSVSALANFGHGKC*
>Pep-2_6974
KYYGNGVTCGKHSCSVNWGQAFDCSVSALANFGHGKC*
>Pep-2_6975
KYYGNGVTCGKHSCSVNWGQAFYCSVSALANFGHGKC*
>Pep-2_6976
KYYGNGVTCGKHSCSVNWGQAFICSVSALANFGHGKC*
>Pep-2_6978
KYYGNGVTCGKHSCSVNWGQAFCCSVSALANFGHGKC*
>Pep-2_6979
KYYGNGVTCGKHSCSVNWGQAFSHSVSALANFGHGKC*
>Pep-2_6981
KYYGNGVTCGKHSCSVNWGQAFSKSVSALANFGHGKC*
>Pep-2_6982
KYYGNGVTCGKHSCSVNWGQAFSISVSALANFGHGKC*
>Pep-2_6983
KYYGNGVTCGKHSCSVNWGQAFSGSVSALANFGHGKC*
>Pep-2_6984
KYYGNGVTCGKHSCSVNWGQAFSPSVSALANFGHGKC*
>Pep-2_6985
KYYGNGVTCGKHSCSVNWGQAFSCHVSALANFGHGKC*
>Pep-2_6987
KYYGNGVTCGKHSCSVNWGQAFSCTVSALANFGHGKC*
>Pep-2_6990
KYYGNGVTCGKHSCSVNWGQAFSCPVSALANFGHGKC*
>Pep-2_6991
KYYGNGVTCGKHSCSVNWGQAFSCSKSALANFGHGKC*
>Pep-2_6992
KYYGNGVTCGKHSCSVNWGQAFSCSESALANFGHGKC*
>Pep-2_6993
KYYGNGVTCGKHSCSVNWGQAFSCSSSALANFGHGKC*
>Pep-2_6994
KYYGNGVTCGKHSCSVNWGQAFSCSISALANFGHGKC*
>Pep-2_6996
KYYGNGVTCGKHSCSVNWGQAFSCSCSALANFGHGKC*
>Pep-2_6997
KYYGNGVTCGKHSCSVNWGQAFSCSVKALANFGHGKC*
>Pep-2_6998
KYYGNGVTCGKHSCSVNWGQAFSCSVDALANFGHGKC*
>Pep-2_6999
KYYGNGVTCGKHSCSVNWGQAFSCSVYALANFGHGKC*
>Pep-2_7000
KYYGNGVTCGKHSCSVNWGQAFSCSVIALANFGHGKC*
>Pep-2_7002
KYYGNGVTCGKHSCSVNWGQAFSCSVWALANFGHGKC*
>Pep-2_7003
KYYGNGVTCGKHSCSVNWGQAFSCSVSARANFGHGKC*
>Pep-2_7004
KYYGNGVTCGKHSCSVNWGQAFSCSVSADANFGHGKC*
>Pep-2_7005
KYYGNGVTCGKHSCSVNWGQAFSCSVSAYANFGHGKC*
>Pep-2_7006
KYYGNGVTCGKHSCSVNWGQAFSCSVSAIANFGHGKC*
>Pep-2_7007
KYYGNGVTCGKHSCSVNWGQAFSCSVSAAANFGHGKC*
>Pep-2_7008
KYYGNGVTCGKHSCSVNWGQAFSCSVSAPANFGHGKC*
>Pep-2_7009
KYYGNGVTCGKHSCSVNWGQAFSCSVSALKNFGHGKC*
>Pep-2_7010
KYYGNGVTCGKHSCSVNWGQAFSCSVSALENFGHGKC*
>Pep-2_7011
KYYGNGVTCGKHSCSVNWGQAFSCSVSALSNFGHGKC*
>Pep-2_7012
KYYGNGVTCGKHSCSVNWGQAFSCSVSALMNFGHGKC*
>Pep-2_7013
KYYGNGVTCGKHSCSVNWGQAFSCSVSALGNFGHGKC*
>Pep-2_7014
KYYGNGVTCGKHSCSVNWGQAFSCSVSALPNFGHGKC*
>Pep-2_7015
KYYGNGVTCGKHSCSVNWGQAFSCSVSALAKFGHGKC*
>Pep-2_7016
KYYGNGVTCGKHSCSVNWGQAFSCSVSALAEFGHGKC*
>Pep-2_7017
KYYGNGVTCGKHSCSVNWGQAFSCSVSALAYFGHGKC*
>Pep-2_7018
KYYGNGVTCGKHSCSVNWGQAFSCSVSALAFFGHGKC*
>Pep-2_7019
KYYGNGVTCGKHSCSVNWGQAFSCSVSALAGFGHGKC*
>Pep-2_7020
KYYGNGVTCGKHSCSVNWGQAFSCSVSALACFGHGKC*
>Pep-2_7021
KYYGNGVTCGKHSCSVNWGQAFSCSVSALANRGHGKC*
>Pep-2_7022
KYYGNGVTCGKHSCSVNWGQAFSCSVSALANEGHGKC*
>Pep-2_7023
KYYGNGVTCGKHSCSVNWGQAFSCSVSALANNGHGKC*
>Pep-2_7024
KYYGNGVTCGKHSCSVNWGQAFSCSVSALANMGHGKC*
>Pep-2_7025
KYYGNGVTCGKHSCSVNWGQAFSCSVSALANGGHGKC*
>Pep-2_7026
KYYGNGVTCGKHSCSVNWGQAFSCSVSALANWGHGKC*
>Pep-2_7027
KYYGNGVTCGKHSCSVNWGQAFSCSVSALANFHHGKC*
>Pep-2_7028
KYYGNGVTCGKHSCSVNWGQAFSCSVSALANFDHGKC*
>Pep-2_7029
KYYGNGVTCGKHSCSVNWGQAFSCSVSALANFYHGKC*
>Pep-2_7030
KYYGNGVTCGKHSCSVNWGQAFSCSVSALANFLHGKC*
>Pep-2_7031
KYYGNGVTCGKHSCSVNWGQAFSCSVSALANFAHGKC*
>Pep-2_7032
KYYGNGVTCGKHSCSVNWGQAFSCSVSALANFCHGKC*
>Pep-2_7033
KYYGNGVTCGKHSCSVNWGQAFSCSVSALANFGRGKC*
>Pep-2_7034
KYYGNGVTCGKHSCSVNWGQAFSCSVSALANFGEGKC*
>Pep-2_7035
KYYGNGVTCGKHSCSVNWGQAFSCSVSALANFGKGKC*
>Pep-2_7036
KYYGNGVTCGKHSCSVNWGQAFSCSVSALANFGMGKC*
>Pep-2_7037
KYYGNGVTCGKHSCSVNWGQAFSCSVSALANFGGGKC*
>Pep-2_7038
KYYGNGVTCGKHSCSVNWGQAFSCSVSALANFGCGKC*
>Pep-2_7039
KYYGNGVTCGKHSCSVNWGQAFSCSVSALANFGHKKC*
>Pep-2_7040
KYYGNGVTCGKHSCSVNWGQAFSCSVSALANFGHEKC*
>Pep-2_7042
KYYGNGVTCGKHSCSVNWGQAFSCSVSALANFGHMKC*
>Pep-2_7043
KYYGNGVTCGKHSCSVNWGQAFSCSVSALANFGHAKC*
>Pep-2_7044
KYYGNGVTCGKHSCSVNWGQAFSCSVSALANFGHCKC*
>Pep-2_7045
KYYGNGVTCGKHSCSVNWGQAFSCSVSALANFGHGRC*
>Pep-2_7046
KYYGNGVTCGKHSCSVNWGQAFSCSVSALANFGHGEC*
>Pep-2_7047
KYYGNGVTCGKHSCSVNWGQAFSCSVSALANFGHGTC*
>Pep-2_7048
KYYGNGVTCGKHSCSVNWGQAFSCSVSALANFGHGVC*
>Pep-2_7049
KYYGNGVTCGKHSCSVNWGQAFSCSVSALANFGHGGC*
>Pep-2_7050
KYYGNGVTCGKHSCSVNWGQAFSCSVSALANFGHGPC*
>Pep-2_7051
KYYGNGVTCGKHSCSVNWGQAFSCSVSALANFGHGKK*
>Pep-2_7052
KYYGNGVTCGKHSCSVNWGQAFSCSVSALANFGHGKE*
>Pep-2_7053
KYYGNGVTCGKHSCSVNWGQAFSCSVSALANFGHGKN*
>Pep-2_7054
KYYGNGVTCGKHSCSVNWGQAFSCSVSALANFGHGKI*
>Pep-2_7055
KYYGNGVTCGKHSCSVNWGQAFSCSVSALANFGHGKG*
>Pep-2_7056
KYYGNGVTCGKHSCSVNWGQAFSCSVSALANFGHGKP*
>Pep-2_7057
KYYGNGVTCGKHSCSVNWHQAFSCSVSPLANFGHGKC*
>Pep-2_7059
KYYGNGVTCGKHSCSVNWTQAFSCSVSPLANFGHGKC*
>Pep-2_7060
KYYGNGVTCGKHSCSVNWVQAFSCSVSPLANFGHGKC*
>Pep-2_7062
KYYGNGVTCGKHSCSVNWWQAFSCSVSPLANFGHGKC*
>Pep-2_7063
KYYGNGVTCGKHSCSVNWGRAFSCSVSPLANFGHGKC*
>Pep-2_7065
KYYGNGVTCGKHSCSVNWGNAFSCSVSPLANFGHGKC*
>Pep-2_7066
KYYGNGVTCGKHSCSVNWGIAFSCSVSPLANFGHGKC*
>Pep-2_7067
KYYGNGVTCGKHSCSVNWGAAFSCSVSPLANFGHGKC*
>Pep-2_7068
KYYGNGVTCGKHSCSVNWGPAFSCSVSPLANFGHGKC*
>Pep-2_7069
KYYGNGVTCGKHSCSVNWGQHFSCSVSPLANFGHGKC*
>Pep-2_7070
KYYGNGVTCGKHSCSVNWGQEFSCSVSPLANFGHGKC*
>Pep-2_7071
KYYGNGVTCGKHSCSVNWGQNFSCSVSPLANFGHGKC*
>Pep-2_7072
KYYGNGVTCGKHSCSVNWGQVFSCSVSPLANFGHGKC*
>Pep-2_7074
KYYGNGVTCGKHSCSVNWGQCFSCSVSPLANFGHGKC*
>Pep-2_7075
KYYGNGVTCGKHSCSVNWGQARSCSVSPLANFGHGKC*
>Pep-2_7076
KYYGNGVTCGKHSCSVNWGQAESCSVSPLANFGHGKC*
>Pep-2_7077
KYYGNGVTCGKHSCSVNWGQAYSCSVSPLANFGHGKC*
>Pep-2_7078
KYYGNGVTCGKHSCSVNWGQAISCSVSPLANFGHGKC*
>Pep-2_7079
KYYGNGVTCGKHSCSVNWGQAGSCSVSPLANFGHGKC*
>Pep-2_7080
KYYGNGVTCGKHSCSVNWGQAPSCSVSPLANFGHGKC*
>Pep-2_7081
KYYGNGVTCGKHSCSVNWGQAFHCSVSPLANFGHGKC*
>Pep-2_7082
KYYGNGVTCGKHSCSVNWGQAFECSVSPLANFGHGKC*
>Pep-2_7083
KYYGNGVTCGKHSCSVNWGQAFKCSVSPLANFGHGKC*
>Pep-2_7084
KYYGNGVTCGKHSCSVNWGQAFICSVSPLANFGHGKC*
>Pep-2_7085
KYYGNGVTCGKHSCSVNWGQAFACSVSPLANFGHGKC*
>Pep-2_7087
KYYGNGVTCGKHSCSVNWGQAFSRSVSPLANFGHGKC*
>Pep-2_7089
KYYGNGVTCGKHSCSVNWGQAFSSSVSPLANFGHGKC*
>Pep-2_7090
KYYGNGVTCGKHSCSVNWGQAFSFSVSPLANFGHGKC*
>Pep-2_7091
KYYGNGVTCGKHSCSVNWGQAFSGSVSPLANFGHGKC*
>Pep-2_7092
KYYGNGVTCGKHSCSVNWGQAFSPSVSPLANFGHGKC*
>Pep-2_7093
KYYGNGVTCGKHSCSVNWGQAFSCKVSPLANFGHGKC*
>Pep-2_7094
KYYGNGVTCGKHSCSVNWGQAFSCDVSPLANFGHGKC*
>Pep-2_7095
KYYGNGVTCGKHSCSVNWGQAFSCTVSPLANFGHGKC*
>Pep-2_7097
KYYGNGVTCGKHSCSVNWGQAFSCGVSPLANFGHGKC*
>Pep-2_7098
KYYGNGVTCGKHSCSVNWGQAFSCPVSPLANFGHGKC*
>Pep-2_7099
KYYGNGVTCGKHSCSVNWGQAFSCSKSPLANFGHGKC*
>Pep-2_7100
KYYGNGVTCGKHSCSVNWGQAFSCSESPLANFGHGKC*
>Pep-2_7102
KYYGNGVTCGKHSCSVNWGQAFSCSMSPLANFGHGKC*
>Pep-2_7103
KYYGNGVTCGKHSCSVNWGQAFSCSGSPLANFGHGKC*
>Pep-2_7104
KYYGNGVTCGKHSCSVNWGQAFSCSWSPLANFGHGKC*
>Pep-2_7107
KYYGNGVTCGKHSCSVNWGQAFSCSVNPLANFGHGKC*
>Pep-2_7108
KYYGNGVTCGKHSCSVNWGQAFSCSVIPLANFGHGKC*
>Pep-2_7109
KYYGNGVTCGKHSCSVNWGQAFSCSVAPLANFGHGKC*
>Pep-2_7110
KYYGNGVTCGKHSCSVNWGQAFSCSVWPLANFGHGKC*
>Pep-2_7111
KYYGNGVTCGKHSCSVNWGQAFSCSVSPKANFGHGKC*
>Pep-2_7112
KYYGNGVTCGKHSCSVNWGQAFSCSVSPEANFGHGKC*
>Pep-2_7113
KYYGNGVTCGKHSCSVNWGQAFSCSVSPYANFGHGKC*
>Pep-2_7114
KYYGNGVTCGKHSCSVNWGQAFSCSVSPFANFGHGKC*
>Pep-2_7115
KYYGNGVTCGKHSCSVNWGQAFSCSVSPAANFGHGKC*
>Pep-2_7116
KYYGNGVTCGKHSCSVNWGQAFSCSVSPCANFGHGKC*
>Pep-2_7117
KYYGNGVTCGKHSCSVNWGQAFSCSVSPLKNFGHGKC*
>Pep-2_7118
KYYGNGVTCGKHSCSVNWGQAFSCSVSPLENFGHGKC*
>Pep-2_7119
KYYGNGVTCGKHSCSVNWGQAFSCSVSPLYNFGHGKC*
>Pep-2_7120
KYYGNGVTCGKHSCSVNWGQAFSCSVSPLLNFGHGKC*
>Pep-2_7121
KYYGNGVTCGKHSCSVNWGQAFSCSVSPLGNFGHGKC*
>Pep-2_7122
KYYGNGVTCGKHSCSVNWGQAFSCSVSPLCNFGHGKC*
>Pep-2_7123
KYYGNGVTCGKHSCSVNWGQAFSCSVSPLAHFGHGKC*
>Pep-2_7124
KYYGNGVTCGKHSCSVNWGQAFSCSVSPLADFGHGKC*
>Pep-2_7125
KYYGNGVTCGKHSCSVNWGQAFSCSVSPLASFGHGKC*
>Pep-2_7126
KYYGNGVTCGKHSCSVNWGQAFSCSVSPLALFGHGKC*
>Pep-2_7127
KYYGNGVTCGKHSCSVNWGQAFSCSVSPLAAFGHGKC*
>Pep-2_7128
KYYGNGVTCGKHSCSVNWGQAFSCSVSPLACFGHGKC*
>Pep-2_7129
KYYGNGVTCGKHSCSVNWGQAFSCSVSPLANHGHGKC*
>Pep-2_7130
KYYGNGVTCGKHSCSVNWGQAFSCSVSPLANDGHGKC*
>Pep-2_7131
KYYGNGVTCGKHSCSVNWGQAFSCSVSPLANYGHGKC*
>Pep-2_7132
KYYGNGVTCGKHSCSVNWGQAFSCSVSPLANLGHGKC*
>Pep-2_7133
KYYGNGVTCGKHSCSVNWGQAFSCSVSPLANGGHGKC*
>Pep-2_7134
KYYGNGVTCGKHSCSVNWGQAFSCSVSPLANPGHGKC*
>Pep-2_7135
KYYGNGVTCGKHSCSVNWGQAFSCSVSPLANFRHGKC*
>Pep-2_7136
KYYGNGVTCGKHSCSVNWGQAFSCSVSPLANFDHGKC*
>Pep-2_7137
KYYGNGVTCGKHSCSVNWGQAFSCSVSPLANFYHGKC*
>Pep-2_7138
KYYGNGVTCGKHSCSVNWGQAFSCSVSPLANFVHGKC*
>Pep-2_7139
KYYGNGVTCGKHSCSVNWGQAFSCSVSPLANFAHGKC*
>Pep-2_7140
KYYGNGVTCGKHSCSVNWGQAFSCSVSPLANFPHGKC*
>Pep-2_7141
KYYGNGVTCGKHSCSVNWGQAFSCSVSPLANFGKGKC*
>Pep-2_7142
KYYGNGVTCGKHSCSVNWGQAFSCSVSPLANFGDGKC*
>Pep-2_7143
KYYGNGVTCGKHSCSVNWGQAFSCSVSPLANFGNGKC*
>Pep-2_7144
KYYGNGVTCGKHSCSVNWGQAFSCSVSPLANFGVGKC*
>Pep-2_7145
KYYGNGVTCGKHSCSVNWGQAFSCSVSPLANFGAGKC*
>Pep-2_7146
KYYGNGVTCGKHSCSVNWGQAFSCSVSPLANFGPGKC*
>Pep-2_7147
KYYGNGVTCGKHSCSVNWGQAFSCSVSPLANFGHHKC*
>Pep-2_7148
KYYGNGVTCGKHSCSVNWGQAFSCSVSPLANFGHEKC*
>Pep-2_7149
KYYGNGVTCGKHSCSVNWGQAFSCSVSPLANFGHTKC*
>Pep-2_7150
KYYGNGVTCGKHSCSVNWGQAFSCSVSPLANFGHVKC*
>Pep-2_7151
KYYGNGVTCGKHSCSVNWGQAFSCSVSPLANFGHAKC*
>Pep-2_7152
KYYGNGVTCGKHSCSVNWGQAFSCSVSPLANFGHCKC*
>Pep-2_7153
KYYGNGVTCGKHSCSVNWGQAFSCSVSPLANFGHGHC*
>Pep-2_7154
KYYGNGVTCGKHSCSVNWGQAFSCSVSPLANFGHGEC*
>Pep-2_7155
KYYGNGVTCGKHSCSVNWGQAFSCSVSPLANFGHGSC*
>Pep-2_7156
KYYGNGVTCGKHSCSVNWGQAFSCSVSPLANFGHGIC*
>Pep-2_7157
KYYGNGVTCGKHSCSVNWGQAFSCSVSPLANFGHGGC*
>Pep-2_7158
KYYGNGVTCGKHSCSVNWGQAFSCSVSPLANFGHGPC*
>Pep-2_7159
KYYGNGVTCGKHSCSVNWGQAFSCSVSPLANFGHGKR*
>Pep-2_7160
KYYGNGVTCGKHSCSVNWGQAFSCSVSPLANFGHGKD*
>Pep-2_7161
KYYGNGVTCGKHSCSVNWGQAFSCSVSPLANFGHGKN*
>Pep-2_7162
KYYGNGVTCGKHSCSVNWGQAFSCSVSPLANFGHGKF*
>Pep-2_7163
KYYGNGVTCGKHSCSVNWGQAFSCSVSPLANFGHGKA*
>Pep-2_7164
KYYGNGVTCGKHSCSVNWGQAFSCSVSPLANFGHGKW*
>Pep-2_7165
KYYGNGVTCGKHSCSVNWHQAFSCSVSHKANFGHGKC*
>Pep-2_7166
KYYGNGVTCGKHSCSVNWEQAFSCSVSHKANFGHGKC*
>Pep-2_7167
KYYGNGVTCGKHSCSVNWKQAFSCSVSHKANFGHGKC*
>Pep-2_7168
KYYGNGVTCGKHSCSVNWFQAFSCSVSHKANFGHGKC*
>Pep-2_7169
KYYGNGVTCGKHSCSVNWAQAFSCSVSHKANFGHGKC*
>Pep-2_7170
KYYGNGVTCGKHSCSVNWWQAFSCSVSHKANFGHGKC*
>Pep-2_7171
KYYGNGVTCGKHSCSVNWGRAFSCSVSHKANFGHGKC*
>Pep-2_7172
KYYGNGVTCGKHSCSVNWGEAFSCSVSHKANFGHGKC*
>Pep-2_7173
KYYGNGVTCGKHSCSVNWGYAFSCSVSHKANFGHGKC*
>Pep-2_7174
KYYGNGVTCGKHSCSVNWGIAFSCSVSHKANFGHGKC*
>Pep-2_7175
KYYGNGVTCGKHSCSVNWGAAFSCSVSHKANFGHGKC*
>Pep-2_7176
KYYGNGVTCGKHSCSVNWGCAFSCSVSHKANFGHGKC*
>Pep-2_7177
KYYGNGVTCGKHSCSVNWGQHFSCSVSHKANFGHGKC*
>Pep-2_7178
KYYGNGVTCGKHSCSVNWGQEFSCSVSHKANFGHGKC*
>Pep-2_7179
KYYGNGVTCGKHSCSVNWGQSFSCSVSHKANFGHGKC*
>Pep-2_7180
KYYGNGVTCGKHSCSVNWGQLFSCSVSHKANFGHGKC*
>Pep-2_7181
KYYGNGVTCGKHSCSVNWGQGFSCSVSHKANFGHGKC*
>Pep-2_7182
KYYGNGVTCGKHSCSVNWGQWFSCSVSHKANFGHGKC*
>Pep-2_7183
KYYGNGVTCGKHSCSVNWGQARSCSVSHKANFGHGKC*
>Pep-2_7184
KYYGNGVTCGKHSCSVNWGQADSCSVSHKANFGHGKC*
>Pep-2_7185
KYYGNGVTCGKHSCSVNWGQATSCSVSHKANFGHGKC*
>Pep-2_7186
KYYGNGVTCGKHSCSVNWGQAMSCSVSHKANFGHGKC*
>Pep-2_7187
KYYGNGVTCGKHSCSVNWGQAGSCSVSHKANFGHGKC*
>Pep-2_7188
KYYGNGVTCGKHSCSVNWGQACSCSVSHKANFGHGKC*
>Pep-2_7189
KYYGNGVTCGKHSCSVNWGQAFKCSVSHKANFGHGKC*
>Pep-2_7190
KYYGNGVTCGKHSCSVNWGQAFDCSVSHKANFGHGKC*
>Pep-2_7191
KYYGNGVTCGKHSCSVNWGQAFTCSVSHKANFGHGKC*
>Pep-2_7192
KYYGNGVTCGKHSCSVNWGQAFLCSVSHKANFGHGKC*
>Pep-2_7193
KYYGNGVTCGKHSCSVNWGQAFGCSVSHKANFGHGKC*
>Pep-2_7194
KYYGNGVTCGKHSCSVNWGQAFWCSVSHKANFGHGKC*
>Pep-2_7195
KYYGNGVTCGKHSCSVNWGQAFSKSVSHKANFGHGKC*
>Pep-2_7198
KYYGNGVTCGKHSCSVNWGQAFSVSVSHKANFGHGKC*
>Pep-2_7199
KYYGNGVTCGKHSCSVNWGQAFSGSVSHKANFGHGKC*
>Pep-2_7201
KYYGNGVTCGKHSCSVNWGQAFSCRVSHKANFGHGKC*
>Pep-2_7202
KYYGNGVTCGKHSCSVNWGQAFSCDVSHKANFGHGKC*
>Pep-2_7203
KYYGNGVTCGKHSCSVNWGQAFSCNVSHKANFGHGKC*
>Pep-2_7204
KYYGNGVTCGKHSCSVNWGQAFSCVVSHKANFGHGKC*
>Pep-2_7205
KYYGNGVTCGKHSCSVNWGQAFSCGVSHKANFGHGKC*
>Pep-2_7206
KYYGNGVTCGKHSCSVNWGQAFSCCVSHKANFGHGKC*
>Pep-2_7207
KYYGNGVTCGKHSCSVNWGQAFSCSRSHKANFGHGKC*
>Pep-2_7208
KYYGNGVTCGKHSCSVNWGQAFSCSDSHKANFGHGKC*
>Pep-2_7209
KYYGNGVTCGKHSCSVNWGQAFSCSYSHKANFGHGKC*
>Pep-2_7210
KYYGNGVTCGKHSCSVNWGQAFSCSISHKANFGHGKC*
>Pep-2_7211
KYYGNGVTCGKHSCSVNWGQAFSCSGSHKANFGHGKC*
>Pep-2_7212
KYYGNGVTCGKHSCSVNWGQAFSCSWSHKANFGHGKC*
>Pep-2_7213
KYYGNGVTCGKHSCSVNWGQAFSCSVHHKANFGHGKC*
>Pep-2_7215
KYYGNGVTCGKHSCSVNWGQAFSCSVNHKANFGHGKC*
>Pep-2_7216
KYYGNGVTCGKHSCSVNWGQAFSCSVVHKANFGHGKC*
>Pep-2_7217
KYYGNGVTCGKHSCSVNWGQAFSCSVGHKANFGHGKC*
>Pep-2_7218
KYYGNGVTCGKHSCSVNWGQAFSCSVWHKANFGHGKC*
>Pep-2_7219
KYYGNGVTCGKHSCSVNWGQAFSCSVSKKANFGHGKC*
>Pep-2_7220
KYYGNGVTCGKHSCSVNWGQAFSCSVSEKANFGHGKC*
>Pep-2_7222
KYYGNGVTCGKHSCSVNWGQAFSCSVSLKANFGHGKC*
>Pep-2_7223
KYYGNGVTCGKHSCSVNWGQAFSCSVSGKANFGHGKC*
>Pep-2_7224
KYYGNGVTCGKHSCSVNWGQAFSCSVSWKANFGHGKC*
>Pep-2_7225
KYYGNGVTCGKHSCSVNWGQAFSCSVSHKRNFGHGKC*
>Pep-2_7226
KYYGNGVTCGKHSCSVNWGQAFSCSVSHKENFGHGKC*
>Pep-2_7227
KYYGNGVTCGKHSCSVNWGQAFSCSVSHKYNFGHGKC*
>Pep-2_7228
KYYGNGVTCGKHSCSVNWGQAFSCSVSHKFNFGHGKC*
>Pep-2_7229
KYYGNGVTCGKHSCSVNWGQAFSCSVSHKGNFGHGKC*
>Pep-2_7230
KYYGNGVTCGKHSCSVNWGQAFSCSVSHKCNFGHGKC*
>Pep-2_7231
KYYGNGVTCGKHSCSVNWGQAFSCSVSHKARFGHGKC*
>Pep-2_7232
KYYGNGVTCGKHSCSVNWGQAFSCSVSHKAEFGHGKC*
>Pep-2_7233
KYYGNGVTCGKHSCSVNWGQAFSCSVSHKAKFGHGKC*
>Pep-2_7234
KYYGNGVTCGKHSCSVNWGQAFSCSVSHKAFFGHGKC*
>Pep-2_7235
KYYGNGVTCGKHSCSVNWGQAFSCSVSHKAGFGHGKC*
>Pep-2_7236
KYYGNGVTCGKHSCSVNWGQAFSCSVSHKAPFGHGKC*
>Pep-2_7237
KYYGNGVTCGKHSCSVNWGQAFSCSVSHKANRGHGKC*
>Pep-2_7238
KYYGNGVTCGKHSCSVNWGQAFSCSVSHKANEGHGKC*
>Pep-2_7239
KYYGNGVTCGKHSCSVNWGQAFSCSVSHKANTGHGKC*
>Pep-2_7240
KYYGNGVTCGKHSCSVNWGQAFSCSVSHKANVGHGKC*
>Pep-2_7241
KYYGNGVTCGKHSCSVNWGQAFSCSVSHKANAGHGKC*
>Pep-2_7242
KYYGNGVTCGKHSCSVNWGQAFSCSVSHKANCGHGKC*
>Pep-2_7243
KYYGNGVTCGKHSCSVNWGQAFSCSVSHKANFRHGKC*
>Pep-2_7244
KYYGNGVTCGKHSCSVNWGQAFSCSVSHKANFDHGKC*
>Pep-2_7245
KYYGNGVTCGKHSCSVNWGQAFSCSVSHKANFYHGKC*
>Pep-2_7246
KYYGNGVTCGKHSCSVNWGQAFSCSVSHKANFFHGKC*
>Pep-2_7247
KYYGNGVTCGKHSCSVNWGQAFSCSVSHKANFAHGKC*
>Pep-2_7248
KYYGNGVTCGKHSCSVNWGQAFSCSVSHKANFPHGKC*
>Pep-2_7249
KYYGNGVTCGKHSCSVNWGQAFSCSVSHKANFGRGKC*
>Pep-2_7250
KYYGNGVTCGKHSCSVNWGQAFSCSVSHKANFGEGKC*
>Pep-2_7251
KYYGNGVTCGKHSCSVNWGQAFSCSVSHKANFGNGKC*
>Pep-2_7252
KYYGNGVTCGKHSCSVNWGQAFSCSVSHKANFGMGKC*
>Pep-2_7253
KYYGNGVTCGKHSCSVNWGQAFSCSVSHKANFGGGKC*
>Pep-2_7254
KYYGNGVTCGKHSCSVNWGQAFSCSVSHKANFGWGKC*
>Pep-2_7255
KYYGNGVTCGKHSCSVNWGQAFSCSVSHKANFGHHKC*
>Pep-2_7256
KYYGNGVTCGKHSCSVNWGQAFSCSVSHKANFGHDKC*
>Pep-2_7257
KYYGNGVTCGKHSCSVNWGQAFSCSVSHKANFGHNKC*
>Pep-2_7258
KYYGNGVTCGKHSCSVNWGQAFSCSVSHKANFGHVKC*
>Pep-2_7259
KYYGNGVTCGKHSCSVNWGQAFSCSVSHKANFGHAKC*
>Pep-2_7260
KYYGNGVTCGKHSCSVNWGQAFSCSVSHKANFGHPKC*
>Pep-2_7261
KYYGNGVTCGKHSCSVNWGQAFSCSVSHKANFGHGRC*
>Pep-2_7262
KYYGNGVTCGKHSCSVNWGQAFSCSVSHKANFGHGDC*
>Pep-2_7263
KYYGNGVTCGKHSCSVNWGQAFSCSVSHKANFGHGSC*
>Pep-2_7264
KYYGNGVTCGKHSCSVNWGQAFSCSVSHKANFGHGIC*
>Pep-2_7265
KYYGNGVTCGKHSCSVNWGQAFSCSVSHKANFGHGGC*
>Pep-2_7266
KYYGNGVTCGKHSCSVNWGQAFSCSVSHKANFGHGPC*
>Pep-2_7267
KYYGNGVTCGKHSCSVNWGQAFSCSVSHKANFGHGKK*
>Pep-2_7268
KYYGNGVTCGKHSCSVNWGQAFSCSVSHKANFGHGKD*
>Pep-2_7269
KYYGNGVTCGKHSCSVNWGQAFSCSVSHKANFGHGKN*
>Pep-2_7270
KYYGNGVTCGKHSCSVNWGQAFSCSVSHKANFGHGKI*
>Pep-2_7271
KYYGNGVTCGKHSCSVNWGQAFSCSVSHKANFGHGKA*
>Pep-2_7272
KYYGNGVTCGKHSCSVNWGQAFSCSVSHKANFGHGKP*
>Pep-2_7273
KYYGNGVTCGKHSCSVNWKQAFSCSVSHDANFGHGKC*
>Pep-2_7274
KYYGNGVTCGKHSCSVNWDQAFSCSVSHDANFGHGKC*
>Pep-2_7275
KYYGNGVTCGKHSCSVNWYQAFSCSVSHDANFGHGKC*
>Pep-2_7276
KYYGNGVTCGKHSCSVNWFQAFSCSVSHDANFGHGKC*
>Pep-2_7278
KYYGNGVTCGKHSCSVNWCQAFSCSVSHDANFGHGKC*
>Pep-2_7279
KYYGNGVTCGKHSCSVNWGRAFSCSVSHDANFGHGKC*
>Pep-2_7281
KYYGNGVTCGKHSCSVNWGYAFSCSVSHDANFGHGKC*
>Pep-2_7282
KYYGNGVTCGKHSCSVNWGMAFSCSVSHDANFGHGKC*
>Pep-2_7283
KYYGNGVTCGKHSCSVNWGGAFSCSVSHDANFGHGKC*
>Pep-2_7284
KYYGNGVTCGKHSCSVNWGCAFSCSVSHDANFGHGKC*
>Pep-2_7285
KYYGNGVTCGKHSCSVNWGQHFSCSVSHDANFGHGKC*
>Pep-2_7286
KYYGNGVTCGKHSCSVNWGQEFSCSVSHDANFGHGKC*
>Pep-2_7287
KYYGNGVTCGKHSCSVNWGQTFSCSVSHDANFGHGKC*
>Pep-2_7288
KYYGNGVTCGKHSCSVNWGQLFSCSVSHDANFGHGKC*
>Pep-2_7291
KYYGNGVTCGKHSCSVNWGQAHSCSVSHDANFGHGKC*
>Pep-2_7292
KYYGNGVTCGKHSCSVNWGQADSCSVSHDANFGHGKC*
>Pep-2_7295
KYYGNGVTCGKHSCSVNWGQAASCSVSHDANFGHGKC*
>Pep-2_7296
KYYGNGVTCGKHSCSVNWGQACSCSVSHDANFGHGKC*
>Pep-2_7297
KYYGNGVTCGKHSCSVNWGQAFHCSVSHDANFGHGKC*
>Pep-2_7298
KYYGNGVTCGKHSCSVNWGQAFDCSVSHDANFGHGKC*
>Pep-2_7299
KYYGNGVTCGKHSCSVNWGQAFNCSVSHDANFGHGKC*
>Pep-2_7300
KYYGNGVTCGKHSCSVNWGQAFFCSVSHDANFGHGKC*
>Pep-2_7303
KYYGNGVTCGKHSCSVNWGQAFSHSVSHDANFGHGKC*
>Pep-2_7304
KYYGNGVTCGKHSCSVNWGQAFSDSVSHDANFGHGKC*
>Pep-2_7305
KYYGNGVTCGKHSCSVNWGQAFSKSVSHDANFGHGKC*
>Pep-2_7306
KYYGNGVTCGKHSCSVNWGQAFSFSVSHDANFGHGKC*
>Pep-2_7308
KYYGNGVTCGKHSCSVNWGQAFSWSVSHDANFGHGKC*
>Pep-2_7309
KYYGNGVTCGKHSCSVNWGQAFSCRVSHDANFGHGKC*
>Pep-2_7310
KYYGNGVTCGKHSCSVNWGQAFSCDVSHDANFGHGKC*
>Pep-2_7311
KYYGNGVTCGKHSCSVNWGQAFSCYVSHDANFGHGKC*
>Pep-2_7312
KYYGNGVTCGKHSCSVNWGQAFSCMVSHDANFGHGKC*
>Pep-2_7313
KYYGNGVTCGKHSCSVNWGQAFSCAVSHDANFGHGKC*
>Pep-2_7314
KYYGNGVTCGKHSCSVNWGQAFSCWVSHDANFGHGKC*
>Pep-2_7315
KYYGNGVTCGKHSCSVNWGQAFSCSKSHDANFGHGKC*
>Pep-2_7316
KYYGNGVTCGKHSCSVNWGQAFSCSESHDANFGHGKC*
>Pep-2_7318
KYYGNGVTCGKHSCSVNWGQAFSCSISHDANFGHGKC*
>Pep-2_7319
KYYGNGVTCGKHSCSVNWGQAFSCSGSHDANFGHGKC*
>Pep-2_7320
KYYGNGVTCGKHSCSVNWGQAFSCSPSHDANFGHGKC*
>Pep-2_7321
KYYGNGVTCGKHSCSVNWGQAFSCSVKHDANFGHGKC*
>Pep-2_7322
KYYGNGVTCGKHSCSVNWGQAFSCSVDHDANFGHGKC*
>Pep-2_7323
KYYGNGVTCGKHSCSVNWGQAFSCSVYHDANFGHGKC*
>Pep-2_7324
KYYGNGVTCGKHSCSVNWGQAFSCSVLHDANFGHGKC*
>Pep-2_7327
KYYGNGVTCGKHSCSVNWGQAFSCSVSRDANFGHGKC*
>Pep-2_7328
KYYGNGVTCGKHSCSVNWGQAFSCSVSDDANFGHGKC*
>Pep-2_7330
KYYGNGVTCGKHSCSVNWGQAFSCSVSIDANFGHGKC*
>Pep-2_7331
KYYGNGVTCGKHSCSVNWGQAFSCSVSGDANFGHGKC*
>Pep-2_7332
KYYGNGVTCGKHSCSVNWGQAFSCSVSPDANFGHGKC*
>Pep-2_7333
KYYGNGVTCGKHSCSVNWGQAFSCSVSHDKNFGHGKC*
>Pep-2_7334
KYYGNGVTCGKHSCSVNWGQAFSCSVSHDDNFGHGKC*
>Pep-2_7335
KYYGNGVTCGKHSCSVNWGQAFSCSVSHDSNFGHGKC*
>Pep-2_7336
KYYGNGVTCGKHSCSVNWGQAFSCSVSHDINFGHGKC*
>Pep-2_7337
KYYGNGVTCGKHSCSVNWGQAFSCSVSHDGNFGHGKC*
>Pep-2_7338
KYYGNGVTCGKHSCSVNWGQAFSCSVSHDWNFGHGKC*
>Pep-2_7339
KYYGNGVTCGKHSCSVNWGQAFSCSVSHDAHFGHGKC*
>Pep-2_7340
KYYGNGVTCGKHSCSVNWGQAFSCSVSHDADFGHGKC*
>Pep-2_7341
KYYGNGVTCGKHSCSVNWGQAFSCSVSHDASFGHGKC*
>Pep-2_7342
KYYGNGVTCGKHSCSVNWGQAFSCSVSHDAFFGHGKC*
>Pep-2_7343
KYYGNGVTCGKHSCSVNWGQAFSCSVSHDAAFGHGKC*
>Pep-2_7344
KYYGNGVTCGKHSCSVNWGQAFSCSVSHDAWFGHGKC*
>Pep-2_7345
KYYGNGVTCGKHSCSVNWGQAFSCSVSHDANHGHGKC*
>Pep-2_7346
KYYGNGVTCGKHSCSVNWGQAFSCSVSHDANEGHGKC*
>Pep-2_7347
KYYGNGVTCGKHSCSVNWGQAFSCSVSHDANNGHGKC*
>Pep-2_7348
KYYGNGVTCGKHSCSVNWGQAFSCSVSHDANIGHGKC*
>Pep-2_7349
KYYGNGVTCGKHSCSVNWGQAFSCSVSHDANGGHGKC*
>Pep-2_7350
KYYGNGVTCGKHSCSVNWGQAFSCSVSHDANCGHGKC*
>Pep-2_7351
KYYGNGVTCGKHSCSVNWGQAFSCSVSHDANFKHGKC*
>Pep-2_7352
KYYGNGVTCGKHSCSVNWGQAFSCSVSHDANFEHGKC*
>Pep-2_7353
KYYGNGVTCGKHSCSVNWGQAFSCSVSHDANFTHGKC*
>Pep-2_7354
KYYGNGVTCGKHSCSVNWGQAFSCSVSHDANFIHGKC*
>Pep-2_7355
KYYGNGVTCGKHSCSVNWGQAFSCSVSHDANFAHGKC*
>Pep-2_7356
KYYGNGVTCGKHSCSVNWGQAFSCSVSHDANFWHGKC*
>Pep-2_7357
KYYGNGVTCGKHSCSVNWGQAFSCSVSHDANFGKGKC*
>Pep-2_7358
KYYGNGVTCGKHSCSVNWGQAFSCSVSHDANFGDGKC*
>Pep-2_7359
KYYGNGVTCGKHSCSVNWGQAFSCSVSHDANFGYGKC*
>Pep-2_7360
KYYGNGVTCGKHSCSVNWGQAFSCSVSHDANFGVGKC*
>Pep-2_7361
KYYGNGVTCGKHSCSVNWGQAFSCSVSHDANFGGGKC*
>Pep-2_7362
KYYGNGVTCGKHSCSVNWGQAFSCSVSHDANFGPGKC*
>Pep-2_7363
KYYGNGVTCGKHSCSVNWGQAFSCSVSHDANFGHKKC*
>Pep-2_7364
KYYGNGVTCGKHSCSVNWGQAFSCSVSHDANFGHEKC*
>Pep-2_7365
KYYGNGVTCGKHSCSVNWGQAFSCSVSHDANFGHNKC*
>Pep-2_7366
KYYGNGVTCGKHSCSVNWGQAFSCSVSHDANFGHIKC*
>Pep-2_7367
KYYGNGVTCGKHSCSVNWGQAFSCSVSHDANFGHAKC*
>Pep-2_7368
KYYGNGVTCGKHSCSVNWGQAFSCSVSHDANFGHWKC*
>Pep-2_7369
KYYGNGVTCGKHSCSVNWGQAFSCSVSHDANFGHGRC*
>Pep-2_7370
KYYGNGVTCGKHSCSVNWGQAFSCSVSHDANFGHGDC*
>Pep-2_7371
KYYGNGVTCGKHSCSVNWGQAFSCSVSHDANFGHGSC*
>Pep-2_7372
KYYGNGVTCGKHSCSVNWGQAFSCSVSHDANFGHGIC*
>Pep-2_7373
KYYGNGVTCGKHSCSVNWGQAFSCSVSHDANFGHGAC*
>Pep-2_7374
KYYGNGVTCGKHSCSVNWGQAFSCSVSHDANFGHGPC*
>Pep-2_7375
KYYGNGVTCGKHSCSVNWGQAFSCSVSHDANFGHGKK*
>Pep-2_7376
KYYGNGVTCGKHSCSVNWGQAFSCSVSHDANFGHGKE*
>Pep-2_7378
KYYGNGVTCGKHSCSVNWGQAFSCSVSHDANFGHGKI*
>Pep-2_7379
KYYGNGVTCGKHSCSVNWGQAFSCSVSHDANFGHGKA*
>Pep-2_7380
KYYGNGVTCGKHSCSVNWGQAFSCSVSHDANFGHGKW*
>Pep-2_7381
KYYGNGVTCGKHSCSVNWHQAFSCSVSHSANFGHGKC*
>Pep-2_7382
KYYGNGVTCGKHSCSVNWEQAFSCSVSHSANFGHGKC*
>Pep-2_7383
KYYGNGVTCGKHSCSVNWTQAFSCSVSHSANFGHGKC*
>Pep-2_7384
KYYGNGVTCGKHSCSVNWLQAFSCSVSHSANFGHGKC*
>Pep-2_7385
KYYGNGVTCGKHSCSVNWAQAFSCSVSHSANFGHGKC*
>Pep-2_7386
KYYGNGVTCGKHSCSVNWWQAFSCSVSHSANFGHGKC*
>Pep-2_7387
KYYGNGVTCGKHSCSVNWGRAFSCSVSHSANFGHGKC*
>Pep-2_7389
KYYGNGVTCGKHSCSVNWGTAFSCSVSHSANFGHGKC*
>Pep-2_7390
KYYGNGVTCGKHSCSVNWGIAFSCSVSHSANFGHGKC*
>Pep-2_7392
KYYGNGVTCGKHSCSVNWGCAFSCSVSHSANFGHGKC*
>Pep-2_7393
KYYGNGVTCGKHSCSVNWGQKFSCSVSHSANFGHGKC*
>Pep-2_7395
KYYGNGVTCGKHSCSVNWGQYFSCSVSHSANFGHGKC*
>Pep-2_7396
KYYGNGVTCGKHSCSVNWGQMFSCSVSHSANFGHGKC*
>Pep-2_7397
KYYGNGVTCGKHSCSVNWGQGFSCSVSHSANFGHGKC*
>Pep-2_7398
KYYGNGVTCGKHSCSVNWGQWFSCSVSHSANFGHGKC*
>Pep-2_7399
KYYGNGVTCGKHSCSVNWGQAKSCSVSHSANFGHGKC*
>Pep-2_7400
KYYGNGVTCGKHSCSVNWGQADSCSVSHSANFGHGKC*
>Pep-2_7401
KYYGNGVTCGKHSCSVNWGQAYSCSVSHSANFGHGKC*
>Pep-2_7402
KYYGNGVTCGKHSCSVNWGQAISCSVSHSANFGHGKC*
>Pep-2_7403
KYYGNGVTCGKHSCSVNWGQAASCSVSHSANFGHGKC*
>Pep-2_7405
KYYGNGVTCGKHSCSVNWGQAFHCSVSHSANFGHGKC*
>Pep-2_7406
KYYGNGVTCGKHSCSVNWGQAFDCSVSHSANFGHGKC*
>Pep-2_7407
KYYGNGVTCGKHSCSVNWGQAFKCSVSHSANFGHGKC*
>Pep-2_7408
KYYGNGVTCGKHSCSVNWGQAFVCSVSHSANFGHGKC*
>Pep-2_7409
KYYGNGVTCGKHSCSVNWGQAFGCSVSHSANFGHGKC*
>Pep-2_7410
KYYGNGVTCGKHSCSVNWGQAFPCSVSHSANFGHGKC*
>Pep-2_7411
KYYGNGVTCGKHSCSVNWGQAFSHSVSHSANFGHGKC*
>Pep-2_7412
KYYGNGVTCGKHSCSVNWGQAFSDSVSHSANFGHGKC*
>Pep-2_7413
KYYGNGVTCGKHSCSVNWGQAFSKSVSHSANFGHGKC*
>Pep-2_7414
KYYGNGVTCGKHSCSVNWGQAFSLSVSHSANFGHGKC*
>Pep-2_7415
KYYGNGVTCGKHSCSVNWGQAFSGSVSHSANFGHGKC*
>Pep-2_7416
KYYGNGVTCGKHSCSVNWGQAFSPSVSHSANFGHGKC*
>Pep-2_7417
KYYGNGVTCGKHSCSVNWGQAFSCRVSHSANFGHGKC*
>Pep-2_7418
KYYGNGVTCGKHSCSVNWGQAFSCEVSHSANFGHGKC*
>Pep-2_7419
KYYGNGVTCGKHSCSVNWGQAFSCNVSHSANFGHGKC*
>Pep-2_7420
KYYGNGVTCGKHSCSVNWGQAFSCFVSHSANFGHGKC*
>Pep-2_7421
KYYGNGVTCGKHSCSVNWGQAFSCGVSHSANFGHGKC*
>Pep-2_7422
KYYGNGVTCGKHSCSVNWGQAFSCWVSHSANFGHGKC*
>Pep-2_7423
KYYGNGVTCGKHSCSVNWGQAFSCSRSHSANFGHGKC*
>Pep-2_7424
KYYGNGVTCGKHSCSVNWGQAFSCSESHSANFGHGKC*
>Pep-2_7425
KYYGNGVTCGKHSCSVNWGQAFSCSKSHSANFGHGKC*
>Pep-2_7426
KYYGNGVTCGKHSCSVNWGQAFSCSISHSANFGHGKC*
>Pep-2_7427
KYYGNGVTCGKHSCSVNWGQAFSCSGSHSANFGHGKC*
>Pep-2_7429
KYYGNGVTCGKHSCSVNWGQAFSCSVKHSANFGHGKC*
>Pep-2_7430
KYYGNGVTCGKHSCSVNWGQAFSCSVEHSANFGHGKC*
>Pep-2_7431
KYYGNGVTCGKHSCSVNWGQAFSCSVYHSANFGHGKC*
>Pep-2_7432
KYYGNGVTCGKHSCSVNWGQAFSCSVVHSANFGHGKC*
>Pep-2_7433
KYYGNGVTCGKHSCSVNWGQAFSCSVGHSANFGHGKC*
>Pep-2_7434
KYYGNGVTCGKHSCSVNWGQAFSCSVCHSANFGHGKC*
>Pep-2_7435
KYYGNGVTCGKHSCSVNWGQAFSCSVSKSANFGHGKC*
>Pep-2_7436
KYYGNGVTCGKHSCSVNWGQAFSCSVSESANFGHGKC*
>Pep-2_7438
KYYGNGVTCGKHSCSVNWGQAFSCSVSLSANFGHGKC*
>Pep-2_7439
KYYGNGVTCGKHSCSVNWGQAFSCSVSGSANFGHGKC*
>Pep-2_7440
KYYGNGVTCGKHSCSVNWGQAFSCSVSCSANFGHGKC*
>Pep-2_7441
KYYGNGVTCGKHSCSVNWGQAFSCSVSHSHNFGHGKC*
>Pep-2_7442
KYYGNGVTCGKHSCSVNWGQAFSCSVSHSENFGHGKC*
>Pep-2_7443
KYYGNGVTCGKHSCSVNWGQAFSCSVSHSYNFGHGKC*
>Pep-2_7444
KYYGNGVTCGKHSCSVNWGQAFSCSVSHSVNFGHGKC*
>Pep-2_7445
KYYGNGVTCGKHSCSVNWGQAFSCSVSHSGNFGHGKC*
>Pep-2_7446
KYYGNGVTCGKHSCSVNWGQAFSCSVSHSCNFGHGKC*
>Pep-2_7447
KYYGNGVTCGKHSCSVNWGQAFSCSVSHSARFGHGKC*
>Pep-2_7448
KYYGNGVTCGKHSCSVNWGQAFSCSVSHSAEFGHGKC*
>Pep-2_7449
KYYGNGVTCGKHSCSVNWGQAFSCSVSHSAKFGHGKC*
>Pep-2_7450
KYYGNGVTCGKHSCSVNWGQAFSCSVSHSAMFGHGKC*
>Pep-2_7451
KYYGNGVTCGKHSCSVNWGQAFSCSVSHSAGFGHGKC*
>Pep-2_7452
KYYGNGVTCGKHSCSVNWGQAFSCSVSHSAWFGHGKC*
>Pep-2_7453
KYYGNGVTCGKHSCSVNWGQAFSCSVSHSANKGHGKC*
>Pep-2_7454
KYYGNGVTCGKHSCSVNWGQAFSCSVSHSANDGHGKC*
>Pep-2_7455
KYYGNGVTCGKHSCSVNWGQAFSCSVSHSANSGHGKC*
>Pep-2_7456
KYYGNGVTCGKHSCSVNWGQAFSCSVSHSANLGHGKC*
>Pep-2_7457
KYYGNGVTCGKHSCSVNWGQAFSCSVSHSANGGHGKC*
>Pep-2_7458
KYYGNGVTCGKHSCSVNWGQAFSCSVSHSANWGHGKC*
>Pep-2_7459
KYYGNGVTCGKHSCSVNWGQAFSCSVSHSANFRHGKC*
>Pep-2_7460
KYYGNGVTCGKHSCSVNWGQAFSCSVSHSANFDHGKC*
>Pep-2_7461
KYYGNGVTCGKHSCSVNWGQAFSCSVSHSANFSHGKC*
>Pep-2_7462
KYYGNGVTCGKHSCSVNWGQAFSCSVSHSANFLHGKC*
>Pep-2_7463
KYYGNGVTCGKHSCSVNWGQAFSCSVSHSANFAHGKC*
>Pep-2_7464
KYYGNGVTCGKHSCSVNWGQAFSCSVSHSANFWHGKC*
>Pep-2_7465
KYYGNGVTCGKHSCSVNWGQAFSCSVSHSANFGKGKC*
>Pep-2_7466
KYYGNGVTCGKHSCSVNWGQAFSCSVSHSANFGDGKC*
>Pep-2_7467
KYYGNGVTCGKHSCSVNWGQAFSCSVSHSANFGNGKC*
>Pep-2_7468
KYYGNGVTCGKHSCSVNWGQAFSCSVSHSANFGMGKC*
>Pep-2_7469
KYYGNGVTCGKHSCSVNWGQAFSCSVSHSANFGAGKC*
>Pep-2_7470
KYYGNGVTCGKHSCSVNWGQAFSCSVSHSANFGPGKC*
>Pep-2_7471
KYYGNGVTCGKHSCSVNWGQAFSCSVSHSANFGHHKC*
>Pep-2_7472
KYYGNGVTCGKHSCSVNWGQAFSCSVSHSANFGHEKC*
>Pep-2_7473
KYYGNGVTCGKHSCSVNWGQAFSCSVSHSANFGHYKC*
>Pep-2_7474
KYYGNGVTCGKHSCSVNWGQAFSCSVSHSANFGHLKC*
>Pep-2_7475
KYYGNGVTCGKHSCSVNWGQAFSCSVSHSANFGHAKC*
>Pep-2_7476
KYYGNGVTCGKHSCSVNWGQAFSCSVSHSANFGHPKC*
>Pep-2_7477
KYYGNGVTCGKHSCSVNWGQAFSCSVSHSANFGHGHC*
>Pep-2_7478
KYYGNGVTCGKHSCSVNWGQAFSCSVSHSANFGHGEC*
>Pep-2_7479
KYYGNGVTCGKHSCSVNWGQAFSCSVSHSANFGHGTC*
>Pep-2_7480
KYYGNGVTCGKHSCSVNWGQAFSCSVSHSANFGHGIC*
>Pep-2_7481
KYYGNGVTCGKHSCSVNWGQAFSCSVSHSANFGHGGC*
>Pep-2_7482
KYYGNGVTCGKHSCSVNWGQAFSCSVSHSANFGHGCC*
>Pep-2_7483
KYYGNGVTCGKHSCSVNWGQAFSCSVSHSANFGHGKK*
>Pep-2_7484
KYYGNGVTCGKHSCSVNWGQAFSCSVSHSANFGHGKE*
>Pep-2_7485
KYYGNGVTCGKHSCSVNWGQAFSCSVSHSANFGHGKS*
>Pep-2_7486
KYYGNGVTCGKHSCSVNWGQAFSCSVSHSANFGHGKF*
>Pep-2_7487
KYYGNGVTCGKHSCSVNWGQAFSCSVSHSANFGHGKG*
>Pep-2_7488
KYYGNGVTCGKHSCSVNWGQAFSCSVSHSANFGHGKW*
>Pep-2_7489
KYYGNGVTCGKHSCSVNWKQAFSCSVSHMANFGHGKC*
>Pep-2_7490
KYYGNGVTCGKHSCSVNWEQAFSCSVSHMANFGHGKC*
>Pep-2_7491
KYYGNGVTCGKHSCSVNWYQAFSCSVSHMANFGHGKC*
>Pep-2_7492
KYYGNGVTCGKHSCSVNWIQAFSCSVSHMANFGHGKC*
>Pep-2_7493
KYYGNGVTCGKHSCSVNWAQAFSCSVSHMANFGHGKC*
>Pep-2_7494
KYYGNGVTCGKHSCSVNWPQAFSCSVSHMANFGHGKC*
>Pep-2_7496
KYYGNGVTCGKHSCSVNWGEAFSCSVSHMANFGHGKC*
>Pep-2_7497
KYYGNGVTCGKHSCSVNWGSAFSCSVSHMANFGHGKC*
>Pep-2_7498
KYYGNGVTCGKHSCSVNWGMAFSCSVSHMANFGHGKC*
>Pep-2_7499
KYYGNGVTCGKHSCSVNWGAAFSCSVSHMANFGHGKC*
>Pep-2_7501
KYYGNGVTCGKHSCSVNWGQRFSCSVSHMANFGHGKC*
>Pep-2_7502
KYYGNGVTCGKHSCSVNWGQDFSCSVSHMANFGHGKC*
>Pep-2_7503
KYYGNGVTCGKHSCSVNWGQSFSCSVSHMANFGHGKC*
>Pep-2_7504
KYYGNGVTCGKHSCSVNWGQLFSCSVSHMANFGHGKC*
>Pep-2_7505
KYYGNGVTCGKHSCSVNWGQGFSCSVSHMANFGHGKC*
>Pep-2_7506
KYYGNGVTCGKHSCSVNWGQPFSCSVSHMANFGHGKC*
>Pep-2_7507
KYYGNGVTCGKHSCSVNWGQAHSCSVSHMANFGHGKC*
>Pep-2_7508
KYYGNGVTCGKHSCSVNWGQAESCSVSHMANFGHGKC*
>Pep-2_7509
KYYGNGVTCGKHSCSVNWGQATSCSVSHMANFGHGKC*
>Pep-2_7510
KYYGNGVTCGKHSCSVNWGQAVSCSVSHMANFGHGKC*
>Pep-2_7511
KYYGNGVTCGKHSCSVNWGQAGSCSVSHMANFGHGKC*
>Pep-2_7512
KYYGNGVTCGKHSCSVNWGQACSCSVSHMANFGHGKC*
>Pep-2_7513
KYYGNGVTCGKHSCSVNWGQAFRCSVSHMANFGHGKC*
>Pep-2_7514
KYYGNGVTCGKHSCSVNWGQAFDCSVSHMANFGHGKC*
>Pep-2_7515
KYYGNGVTCGKHSCSVNWGQAFYCSVSHMANFGHGKC*
>Pep-2_7516
KYYGNGVTCGKHSCSVNWGQAFVCSVSHMANFGHGKC*
>Pep-2_7517
KYYGNGVTCGKHSCSVNWGQAFGCSVSHMANFGHGKC*
>Pep-2_7518
KYYGNGVTCGKHSCSVNWGQAFCCSVSHMANFGHGKC*
>Pep-2_7519
KYYGNGVTCGKHSCSVNWGQAFSHSVSHMANFGHGKC*
>Pep-2_7520
KYYGNGVTCGKHSCSVNWGQAFSDSVSHMANFGHGKC*
>Pep-2_7521
KYYGNGVTCGKHSCSVNWGQAFSTSVSHMANFGHGKC*
>Pep-2_7522
KYYGNGVTCGKHSCSVNWGQAFSVSVSHMANFGHGKC*
>Pep-2_7523
KYYGNGVTCGKHSCSVNWGQAFSGSVSHMANFGHGKC*
>Pep-2_7524
KYYGNGVTCGKHSCSVNWGQAFSWSVSHMANFGHGKC*
>Pep-2_7526
KYYGNGVTCGKHSCSVNWGQAFSCDVSHMANFGHGKC*
>Pep-2_7527
KYYGNGVTCGKHSCSVNWGQAFSCTVSHMANFGHGKC*
>Pep-2_7528
KYYGNGVTCGKHSCSVNWGQAFSCFVSHMANFGHGKC*
>Pep-2_7529
KYYGNGVTCGKHSCSVNWGQAFSCGVSHMANFGHGKC*
>Pep-2_7530
KYYGNGVTCGKHSCSVNWGQAFSCWVSHMANFGHGKC*
>Pep-2_7531
KYYGNGVTCGKHSCSVNWGQAFSCSRSHMANFGHGKC*
>Pep-2_7532
KYYGNGVTCGKHSCSVNWGQAFSCSESHMANFGHGKC*
>Pep-2_7533
KYYGNGVTCGKHSCSVNWGQAFSCSNSHMANFGHGKC*
>Pep-2_7534
KYYGNGVTCGKHSCSVNWGQAFSCSLSHMANFGHGKC*
>Pep-2_7535
KYYGNGVTCGKHSCSVNWGQAFSCSASHMANFGHGKC*
>Pep-2_7536
KYYGNGVTCGKHSCSVNWGQAFSCSPSHMANFGHGKC*
>Pep-2_7537
KYYGNGVTCGKHSCSVNWGQAFSCSVRHMANFGHGKC*
>Pep-2_7538
KYYGNGVTCGKHSCSVNWGQAFSCSVDHMANFGHGKC*
>Pep-2_7539
KYYGNGVTCGKHSCSVNWGQAFSCSVYHMANFGHGKC*
>Pep-2_7540
KYYGNGVTCGKHSCSVNWGQAFSCSVIHMANFGHGKC*
>Pep-2_7541
KYYGNGVTCGKHSCSVNWGQAFSCSVGHMANFGHGKC*
>Pep-2_7542
KYYGNGVTCGKHSCSVNWGQAFSCSVCHMANFGHGKC*
>Pep-2_7543
KYYGNGVTCGKHSCSVNWGQAFSCSVSKMANFGHGKC*
>Pep-2_7544
KYYGNGVTCGKHSCSVNWGQAFSCSVSDMANFGHGKC*
>Pep-2_7545
KYYGNGVTCGKHSCSVNWGQAFSCSVSYMANFGHGKC*
>Pep-2_7546
KYYGNGVTCGKHSCSVNWGQAFSCSVSLMANFGHGKC*
>Pep-2_7547
KYYGNGVTCGKHSCSVNWGQAFSCSVSGMANFGHGKC*
>Pep-2_7548
KYYGNGVTCGKHSCSVNWGQAFSCSVSCMANFGHGKC*
>Pep-2_7549
KYYGNGVTCGKHSCSVNWGQAFSCSVSHMRNFGHGKC*
>Pep-2_7550
KYYGNGVTCGKHSCSVNWGQAFSCSVSHMDNFGHGKC*
>Pep-2_7551
KYYGNGVTCGKHSCSVNWGQAFSCSVSHMTNFGHGKC*
>Pep-2_7552
KYYGNGVTCGKHSCSVNWGQAFSCSVSHMMNFGHGKC*
>Pep-2_7553
KYYGNGVTCGKHSCSVNWGQAFSCSVSHMGNFGHGKC*
>Pep-2_7554
KYYGNGVTCGKHSCSVNWGQAFSCSVSHMCNFGHGKC*
>Pep-2_7555
KYYGNGVTCGKHSCSVNWGQAFSCSVSHMAHFGHGKC*
>Pep-2_7556
KYYGNGVTCGKHSCSVNWGQAFSCSVSHMAEFGHGKC*
>Pep-2_7557
KYYGNGVTCGKHSCSVNWGQAFSCSVSHMAYFGHGKC*
>Pep-2_7558
KYYGNGVTCGKHSCSVNWGQAFSCSVSHMAMFGHGKC*
>Pep-2_7559
KYYGNGVTCGKHSCSVNWGQAFSCSVSHMAGFGHGKC*
>Pep-2_7560
KYYGNGVTCGKHSCSVNWGQAFSCSVSHMACFGHGKC*
>Pep-2_7561
KYYGNGVTCGKHSCSVNWGQAFSCSVSHMANRGHGKC*
>Pep-2_7562
KYYGNGVTCGKHSCSVNWGQAFSCSVSHMANEGHGKC*
>Pep-2_7563
KYYGNGVTCGKHSCSVNWGQAFSCSVSHMANTGHGKC*
>Pep-2_7564
KYYGNGVTCGKHSCSVNWGQAFSCSVSHMANMGHGKC*
>Pep-2_7565
KYYGNGVTCGKHSCSVNWGQAFSCSVSHMANGGHGKC*
>Pep-2_7566
KYYGNGVTCGKHSCSVNWGQAFSCSVSHMANCGHGKC*
>Pep-2_7567
KYYGNGVTCGKHSCSVNWGQAFSCSVSHMANFHHGKC*
>Pep-2_7568
KYYGNGVTCGKHSCSVNWGQAFSCSVSHMANFDHGKC*
>Pep-2_7569
KYYGNGVTCGKHSCSVNWGQAFSCSVSHMANFYHGKC*
>Pep-2_7570
KYYGNGVTCGKHSCSVNWGQAFSCSVSHMANFLHGKC*
>Pep-2_7571
KYYGNGVTCGKHSCSVNWGQAFSCSVSHMANFAHGKC*
>Pep-2_7572
KYYGNGVTCGKHSCSVNWGQAFSCSVSHMANFWHGKC*
>Pep-2_7573
KYYGNGVTCGKHSCSVNWGQAFSCSVSHMANFGKGKC*
>Pep-2_7574
KYYGNGVTCGKHSCSVNWGQAFSCSVSHMANFGEGKC*
>Pep-2_7575
KYYGNGVTCGKHSCSVNWGQAFSCSVSHMANFGSGKC*
>Pep-2_7576
KYYGNGVTCGKHSCSVNWGQAFSCSVSHMANFGVGKC*
>Pep-2_7577
KYYGNGVTCGKHSCSVNWGQAFSCSVSHMANFGGGKC*
>Pep-2_7578
KYYGNGVTCGKHSCSVNWGQAFSCSVSHMANFGPGKC*
>Pep-2_7579
KYYGNGVTCGKHSCSVNWGQAFSCSVSHMANFGHKKC*
>Pep-2_7580
KYYGNGVTCGKHSCSVNWGQAFSCSVSHMANFGHEKC*
>Pep-2_7581
KYYGNGVTCGKHSCSVNWGQAFSCSVSHMANFGHSKC*
>Pep-2_7582
KYYGNGVTCGKHSCSVNWGQAFSCSVSHMANFGHFKC*
>Pep-2_7583
KYYGNGVTCGKHSCSVNWGQAFSCSVSHMANFGHAKC*
>Pep-2_7584
KYYGNGVTCGKHSCSVNWGQAFSCSVSHMANFGHWKC*
>Pep-2_7585
KYYGNGVTCGKHSCSVNWGQAFSCSVSHMANFGHGHC*
>Pep-2_7586
KYYGNGVTCGKHSCSVNWGQAFSCSVSHMANFGHGDC*
>Pep-2_7587
KYYGNGVTCGKHSCSVNWGQAFSCSVSHMANFGHGNC*
>Pep-2_7588
KYYGNGVTCGKHSCSVNWGQAFSCSVSHMANFGHGVC*
>Pep-2_7589
KYYGNGVTCGKHSCSVNWGQAFSCSVSHMANFGHGGC*
>Pep-2_7590
KYYGNGVTCGKHSCSVNWGQAFSCSVSHMANFGHGPC*
>Pep-2_7591
KYYGNGVTCGKHSCSVNWGQAFSCSVSHMANFGHGKR*
>Pep-2_7592
KYYGNGVTCGKHSCSVNWGQAFSCSVSHMANFGHGKE*
>Pep-2_7593
KYYGNGVTCGKHSCSVNWGQAFSCSVSHMANFGHGKS*
>Pep-2_7594
KYYGNGVTCGKHSCSVNWGQAFSCSVSHMANFGHGKV*
>Pep-2_7595
KYYGNGVTCGKHSCSVNWGQAFSCSVSHMANFGHGKA*
>Pep-2_7596
KYYGNGVTCGKHSCSVNWGQAFSCSVSHMANFGHGKW*
>Pep-2_7597
KYYGNGVTCGKHSCSVNWHQAFSCSVSHGANFGHGKC*
>Pep-2_7599
KYYGNGVTCGKHSCSVNWKQAFSCSVSHGANFGHGKC*
>Pep-2_7600
KYYGNGVTCGKHSCSVNWIQAFSCSVSHGANFGHGKC*
>Pep-2_7601
KYYGNGVTCGKHSCSVNWAQAFSCSVSHGANFGHGKC*
>Pep-2_7602
KYYGNGVTCGKHSCSVNWWQAFSCSVSHGANFGHGKC*
>Pep-2_7604
KYYGNGVTCGKHSCSVNWGEAFSCSVSHGANFGHGKC*
>Pep-2_7606
KYYGNGVTCGKHSCSVNWGMAFSCSVSHGANFGHGKC*
>Pep-2_7608
KYYGNGVTCGKHSCSVNWGPAFSCSVSHGANFGHGKC*
>Pep-2_7609
KYYGNGVTCGKHSCSVNWGQRFSCSVSHGANFGHGKC*
>Pep-2_7610
KYYGNGVTCGKHSCSVNWGQDFSCSVSHGANFGHGKC*
>Pep-2_7611
KYYGNGVTCGKHSCSVNWGQTFSCSVSHGANFGHGKC*
>Pep-2_7612
KYYGNGVTCGKHSCSVNWGQMFSCSVSHGANFGHGKC*
>Pep-2_7613
KYYGNGVTCGKHSCSVNWGQGFSCSVSHGANFGHGKC*
>Pep-2_7617
KYYGNGVTCGKHSCSVNWGQAYSCSVSHGANFGHGKC*
>Pep-2_7618
KYYGNGVTCGKHSCSVNWGQAISCSVSHGANFGHGKC*
>Pep-2_7619
KYYGNGVTCGKHSCSVNWGQAASCSVSHGANFGHGKC*
>Pep-2_7620
KYYGNGVTCGKHSCSVNWGQAWSCSVSHGANFGHGKC*
>Pep-2_7621
KYYGNGVTCGKHSCSVNWGQAFHCSVSHGANFGHGKC*
>Pep-2_7622
KYYGNGVTCGKHSCSVNWGQAFECSVSHGANFGHGKC*
>Pep-2_7623
KYYGNGVTCGKHSCSVNWGQAFYCSVSHGANFGHGKC*
>Pep-2_7624
KYYGNGVTCGKHSCSVNWGQAFMCSVSHGANFGHGKC*
>Pep-2_7625
KYYGNGVTCGKHSCSVNWGQAFACSVSHGANFGHGKC*
>Pep-2_7627
KYYGNGVTCGKHSCSVNWGQAFSRSVSHGANFGHGKC*
>Pep-2_7628
KYYGNGVTCGKHSCSVNWGQAFSDSVSHGANFGHGKC*
>Pep-2_7629
KYYGNGVTCGKHSCSVNWGQAFSTSVSHGANFGHGKC*
>Pep-2_7630
KYYGNGVTCGKHSCSVNWGQAFSFSVSHGANFGHGKC*
>Pep-2_7631
KYYGNGVTCGKHSCSVNWGQAFSGSVSHGANFGHGKC*
>Pep-2_7632
KYYGNGVTCGKHSCSVNWGQAFSWSVSHGANFGHGKC*
>Pep-2_7633
KYYGNGVTCGKHSCSVNWGQAFSCKVSHGANFGHGKC*
>Pep-2_7634
KYYGNGVTCGKHSCSVNWGQAFSCDVSHGANFGHGKC*
>Pep-2_7636
KYYGNGVTCGKHSCSVNWGQAFSCMVSHGANFGHGKC*
>Pep-2_7637
KYYGNGVTCGKHSCSVNWGQAFSCAVSHGANFGHGKC*
>Pep-2_7639
KYYGNGVTCGKHSCSVNWGQAFSCSRSHGANFGHGKC*
>Pep-2_7640
KYYGNGVTCGKHSCSVNWGQAFSCSESHGANFGHGKC*
>Pep-2_7641
KYYGNGVTCGKHSCSVNWGQAFSCSNSHGANFGHGKC*
>Pep-2_7642
KYYGNGVTCGKHSCSVNWGQAFSCSISHGANFGHGKC*
>Pep-2_7643
KYYGNGVTCGKHSCSVNWGQAFSCSASHGANFGHGKC*
>Pep-2_7644
KYYGNGVTCGKHSCSVNWGQAFSCSCSHGANFGHGKC*
>Pep-2_7645
KYYGNGVTCGKHSCSVNWGQAFSCSVRHGANFGHGKC*
>Pep-2_7646
KYYGNGVTCGKHSCSVNWGQAFSCSVDHGANFGHGKC*
>Pep-2_7647
KYYGNGVTCGKHSCSVNWGQAFSCSVYHGANFGHGKC*
>Pep-2_7648
KYYGNGVTCGKHSCSVNWGQAFSCSVLHGANFGHGKC*
>Pep-2_7650
KYYGNGVTCGKHSCSVNWGQAFSCSVCHGANFGHGKC*
>Pep-2_7651
KYYGNGVTCGKHSCSVNWGQAFSCSVSRGANFGHGKC*
>Pep-2_7653
KYYGNGVTCGKHSCSVNWGQAFSCSVSKGANFGHGKC*
>Pep-2_7654
KYYGNGVTCGKHSCSVNWGQAFSCSVSIGANFGHGKC*
>Pep-2_7655
KYYGNGVTCGKHSCSVNWGQAFSCSVSAGANFGHGKC*
>Pep-2_7656
KYYGNGVTCGKHSCSVNWGQAFSCSVSPGANFGHGKC*
>Pep-2_7657
KYYGNGVTCGKHSCSVNWGQAFSCSVSHGHNFGHGKC*
>Pep-2_7658
KYYGNGVTCGKHSCSVNWGQAFSCSVSHGDNFGHGKC*
>Pep-2_7659
KYYGNGVTCGKHSCSVNWGQAFSCSVSHGSNFGHGKC*
>Pep-2_7660
KYYGNGVTCGKHSCSVNWGQAFSCSVSHGFNFGHGKC*
>Pep-2_7661
KYYGNGVTCGKHSCSVNWGQAFSCSVSHGGNFGHGKC*
>Pep-2_7662
KYYGNGVTCGKHSCSVNWGQAFSCSVSHGCNFGHGKC*
>Pep-2_7663
KYYGNGVTCGKHSCSVNWGQAFSCSVSHGAHFGHGKC*
>Pep-2_7664
KYYGNGVTCGKHSCSVNWGQAFSCSVSHGADFGHGKC*
>Pep-2_7665
KYYGNGVTCGKHSCSVNWGQAFSCSVSHGASFGHGKC*
>Pep-2_7666
KYYGNGVTCGKHSCSVNWGQAFSCSVSHGAFFGHGKC*
>Pep-2_7667
KYYGNGVTCGKHSCSVNWGQAFSCSVSHGAGFGHGKC*
>Pep-2_7668
KYYGNGVTCGKHSCSVNWGQAFSCSVSHGAWFGHGKC*
>Pep-2_7669
KYYGNGVTCGKHSCSVNWGQAFSCSVSHGANRGHGKC*
>Pep-2_7670
KYYGNGVTCGKHSCSVNWGQAFSCSVSHGANDGHGKC*
>Pep-2_7671
KYYGNGVTCGKHSCSVNWGQAFSCSVSHGANSGHGKC*
>Pep-2_7672
KYYGNGVTCGKHSCSVNWGQAFSCSVSHGANLGHGKC*
>Pep-2_7673
KYYGNGVTCGKHSCSVNWGQAFSCSVSHGANGGHGKC*
>Pep-2_7674
KYYGNGVTCGKHSCSVNWGQAFSCSVSHGANPGHGKC*
>Pep-2_7675
KYYGNGVTCGKHSCSVNWGQAFSCSVSHGANFRHGKC*
>Pep-2_7676
KYYGNGVTCGKHSCSVNWGQAFSCSVSHGANFDHGKC*
>Pep-2_7677
KYYGNGVTCGKHSCSVNWGQAFSCSVSHGANFKHGKC*
>Pep-2_7678
KYYGNGVTCGKHSCSVNWGQAFSCSVSHGANFMHGKC*
>Pep-2_7679
KYYGNGVTCGKHSCSVNWGQAFSCSVSHGANFAHGKC*
>Pep-2_7680
KYYGNGVTCGKHSCSVNWGQAFSCSVSHGANFWHGKC*
>Pep-2_7681
KYYGNGVTCGKHSCSVNWGQAFSCSVSHGANFGKGKC*
>Pep-2_7682
KYYGNGVTCGKHSCSVNWGQAFSCSVSHGANFGEGKC*
>Pep-2_7683
KYYGNGVTCGKHSCSVNWGQAFSCSVSHGANFGYGKC*
>Pep-2_7684
KYYGNGVTCGKHSCSVNWGQAFSCSVSHGANFGIGKC*
>Pep-2_7685
KYYGNGVTCGKHSCSVNWGQAFSCSVSHGANFGAGKC*
>Pep-2_7686
KYYGNGVTCGKHSCSVNWGQAFSCSVSHGANFGCGKC*
>Pep-2_7687
KYYGNGVTCGKHSCSVNWGQAFSCSVSHGANFGHRKC*
>Pep-2_7688
KYYGNGVTCGKHSCSVNWGQAFSCSVSHGANFGHEKC*
>Pep-2_7689
KYYGNGVTCGKHSCSVNWGQAFSCSVSHGANFGHYKC*
>Pep-2_7690
KYYGNGVTCGKHSCSVNWGQAFSCSVSHGANFGHVKC*
>Pep-2_7691
KYYGNGVTCGKHSCSVNWGQAFSCSVSHGANFGHAKC*
>Pep-2_7692
KYYGNGVTCGKHSCSVNWGQAFSCSVSHGANFGHPKC*
>Pep-2_7693
KYYGNGVTCGKHSCSVNWGQAFSCSVSHGANFGHGRC*
>Pep-2_7694
KYYGNGVTCGKHSCSVNWGQAFSCSVSHGANFGHGDC*
>Pep-2_7695
KYYGNGVTCGKHSCSVNWGQAFSCSVSHGANFGHGTC*
>Pep-2_7696
KYYGNGVTCGKHSCSVNWGQAFSCSVSHGANFGHGIC*
>Pep-2_7697
KYYGNGVTCGKHSCSVNWGQAFSCSVSHGANFGHGGC*
>Pep-2_7698
KYYGNGVTCGKHSCSVNWGQAFSCSVSHGANFGHGWC*
>Pep-2_7699
KYYGNGVTCGKHSCSVNWGQAFSCSVSHGANFGHGKK*
>Pep-2_7700
KYYGNGVTCGKHSCSVNWGQAFSCSVSHGANFGHGKE*
>Pep-2_7701
KYYGNGVTCGKHSCSVNWGQAFSCSVSHGANFGHGKS*
>Pep-2_7702
KYYGNGVTCGKHSCSVNWGQAFSCSVSHGANFGHGKI*
>Pep-2_7703
KYYGNGVTCGKHSCSVNWGQAFSCSVSHGANFGHGKA*
>Pep-2_7704
KYYGNGVTCGKHSCSVNWGQAFSCSVSHGANFGHGKP*
>Pep-2_7706
KYYGNGVTCGKHSCSVNWEQAFSCSVSHCANFGHGKC*
>Pep-2_7707
KYYGNGVTCGKHSCSVNWSQAFSCSVSHCANFGHGKC*
>Pep-2_7708
KYYGNGVTCGKHSCSVNWMQAFSCSVSHCANFGHGKC*
>Pep-2_7709
KYYGNGVTCGKHSCSVNWAQAFSCSVSHCANFGHGKC*
>Pep-2_7710
KYYGNGVTCGKHSCSVNWPQAFSCSVSHCANFGHGKC*
>Pep-2_7711
KYYGNGVTCGKHSCSVNWGHAFSCSVSHCANFGHGKC*
>Pep-2_7712
KYYGNGVTCGKHSCSVNWGDAFSCSVSHCANFGHGKC*
>Pep-2_7713
KYYGNGVTCGKHSCSVNWGYAFSCSVSHCANFGHGKC*
>Pep-2_7714
KYYGNGVTCGKHSCSVNWGIAFSCSVSHCANFGHGKC*
>Pep-2_7716
KYYGNGVTCGKHSCSVNWGWAFSCSVSHCANFGHGKC*
>Pep-2_7717
KYYGNGVTCGKHSCSVNWGQRFSCSVSHCANFGHGKC*
>Pep-2_7718
KYYGNGVTCGKHSCSVNWGQEFSCSVSHCANFGHGKC*
>Pep-2_7720
KYYGNGVTCGKHSCSVNWGQVFSCSVSHCANFGHGKC*
>Pep-2_7722
KYYGNGVTCGKHSCSVNWGQCFSCSVSHCANFGHGKC*
>Pep-2_7723
KYYGNGVTCGKHSCSVNWGQAHSCSVSHCANFGHGKC*
>Pep-2_7724
KYYGNGVTCGKHSCSVNWGQADSCSVSHCANFGHGKC*
>Pep-2_7725
KYYGNGVTCGKHSCSVNWGQATSCSVSHCANFGHGKC*
>Pep-2_7727
KYYGNGVTCGKHSCSVNWGQAASCSVSHCANFGHGKC*
>Pep-2_7728
KYYGNGVTCGKHSCSVNWGQACSCSVSHCANFGHGKC*
>Pep-2_7729
KYYGNGVTCGKHSCSVNWGQAFHCSVSHCANFGHGKC*
>Pep-2_7731
KYYGNGVTCGKHSCSVNWGQAFNCSVSHCANFGHGKC*
>Pep-2_7732
KYYGNGVTCGKHSCSVNWGQAFFCSVSHCANFGHGKC*
>Pep-2_7733
KYYGNGVTCGKHSCSVNWGQAFGCSVSHCANFGHGKC*
>Pep-2_7734
KYYGNGVTCGKHSCSVNWGQAFCCSVSHCANFGHGKC*
>Pep-2_7735
KYYGNGVTCGKHSCSVNWGQAFSRSVSHCANFGHGKC*
>Pep-2_7736
KYYGNGVTCGKHSCSVNWGQAFSDSVSHCANFGHGKC*
>Pep-2_7737
KYYGNGVTCGKHSCSVNWGQAFSKSVSHCANFGHGKC*
>Pep-2_7738
KYYGNGVTCGKHSCSVNWGQAFSLSVSHCANFGHGKC*
>Pep-2_7739
KYYGNGVTCGKHSCSVNWGQAFSASVSHCANFGHGKC*
>Pep-2_7740
KYYGNGVTCGKHSCSVNWGQAFSPSVSHCANFGHGKC*
>Pep-2_7741
KYYGNGVTCGKHSCSVNWGQAFSCRVSHCANFGHGKC*
>Pep-2_7742
KYYGNGVTCGKHSCSVNWGQAFSCEVSHCANFGHGKC*
>Pep-2_7743
KYYGNGVTCGKHSCSVNWGQAFSCTVSHCANFGHGKC*
>Pep-2_7744
KYYGNGVTCGKHSCSVNWGQAFSCLVSHCANFGHGKC*
>Pep-2_7745
KYYGNGVTCGKHSCSVNWGQAFSCAVSHCANFGHGKC*
>Pep-2_7746
KYYGNGVTCGKHSCSVNWGQAFSCPVSHCANFGHGKC*
>Pep-2_7747
KYYGNGVTCGKHSCSVNWGQAFSCSKSHCANFGHGKC*
>Pep-2_7748
KYYGNGVTCGKHSCSVNWGQAFSCSDSHCANFGHGKC*
>Pep-2_7750
KYYGNGVTCGKHSCSVNWGQAFSCSLSHCANFGHGKC*
>Pep-2_7751
KYYGNGVTCGKHSCSVNWGQAFSCSASHCANFGHGKC*
>Pep-2_7752
KYYGNGVTCGKHSCSVNWGQAFSCSPSHCANFGHGKC*
>Pep-2_7753
KYYGNGVTCGKHSCSVNWGQAFSCSVHHCANFGHGKC*
>Pep-2_7754
KYYGNGVTCGKHSCSVNWGQAFSCSVEHCANFGHGKC*
>Pep-2_7755
KYYGNGVTCGKHSCSVNWGQAFSCSVKHCANFGHGKC*
>Pep-2_7756
KYYGNGVTCGKHSCSVNWGQAFSCSVVHCANFGHGKC*
>Pep-2_7757
KYYGNGVTCGKHSCSVNWGQAFSCSVGHCANFGHGKC*
>Pep-2_7758
KYYGNGVTCGKHSCSVNWGQAFSCSVPHCANFGHGKC*
>Pep-2_7759
KYYGNGVTCGKHSCSVNWGQAFSCSVSKCANFGHGKC*
>Pep-2_7760
KYYGNGVTCGKHSCSVNWGQAFSCSVSECANFGHGKC*
>Pep-2_7761
KYYGNGVTCGKHSCSVNWGQAFSCSVSYCANFGHGKC*
>Pep-2_7762
KYYGNGVTCGKHSCSVNWGQAFSCSVSFCANFGHGKC*
>Pep-2_7763
KYYGNGVTCGKHSCSVNWGQAFSCSVSGCANFGHGKC*
>Pep-2_7764
KYYGNGVTCGKHSCSVNWGQAFSCSVSCCANFGHGKC*
>Pep-2_7765
KYYGNGVTCGKHSCSVNWGQAFSCSVSHCHNFGHGKC*
>Pep-2_7766
KYYGNGVTCGKHSCSVNWGQAFSCSVSHCDNFGHGKC*
>Pep-2_7767
KYYGNGVTCGKHSCSVNWGQAFSCSVSHCTNFGHGKC*
>Pep-2_7768
KYYGNGVTCGKHSCSVNWGQAFSCSVSHCFNFGHGKC*
>Pep-2_7769
KYYGNGVTCGKHSCSVNWGQAFSCSVSHCGNFGHGKC*
>Pep-2_7770
KYYGNGVTCGKHSCSVNWGQAFSCSVSHCCNFGHGKC*
>Pep-2_7771
KYYGNGVTCGKHSCSVNWGQAFSCSVSHCAKFGHGKC*
>Pep-2_7772
KYYGNGVTCGKHSCSVNWGQAFSCSVSHCADFGHGKC*
>Pep-2_7773
KYYGNGVTCGKHSCSVNWGQAFSCSVSHCATFGHGKC*
>Pep-2_7774
KYYGNGVTCGKHSCSVNWGQAFSCSVSHCALFGHGKC*
>Pep-2_7775
KYYGNGVTCGKHSCSVNWGQAFSCSVSHCAAFGHGKC*
>Pep-2_7776
KYYGNGVTCGKHSCSVNWGQAFSCSVSHCAPFGHGKC*
>Pep-2_7777
KYYGNGVTCGKHSCSVNWGQAFSCSVSHCANHGHGKC*
>Pep-2_7778
KYYGNGVTCGKHSCSVNWGQAFSCSVSHCANDGHGKC*
>Pep-2_7779
KYYGNGVTCGKHSCSVNWGQAFSCSVSHCANKGHGKC*
>Pep-2_7780
KYYGNGVTCGKHSCSVNWGQAFSCSVSHCANMGHGKC*
>Pep-2_7781
KYYGNGVTCGKHSCSVNWGQAFSCSVSHCANAGHGKC*
>Pep-2_7782
KYYGNGVTCGKHSCSVNWGQAFSCSVSHCANWGHGKC*
>Pep-2_7783
KYYGNGVTCGKHSCSVNWGQAFSCSVSHCANFHHGKC*
>Pep-2_7784
KYYGNGVTCGKHSCSVNWGQAFSCSVSHCANFEHGKC*
>Pep-2_7785
KYYGNGVTCGKHSCSVNWGQAFSCSVSHCANFYHGKC*
>Pep-2_7786
KYYGNGVTCGKHSCSVNWGQAFSCSVSHCANFFHGKC*
>Pep-2_7787
KYYGNGVTCGKHSCSVNWGQAFSCSVSHCANFAHGKC*
>Pep-2_7788
KYYGNGVTCGKHSCSVNWGQAFSCSVSHCANFPHGKC*
>Pep-2_7789
KYYGNGVTCGKHSCSVNWGQAFSCSVSHCANFGKGKC*
>Pep-2_7790
KYYGNGVTCGKHSCSVNWGQAFSCSVSHCANFGDGKC*
>Pep-2_7791
KYYGNGVTCGKHSCSVNWGQAFSCSVSHCANFGNGKC*
>Pep-2_7792
KYYGNGVTCGKHSCSVNWGQAFSCSVSHCANFGLGKC*
>Pep-2_7793
KYYGNGVTCGKHSCSVNWGQAFSCSVSHCANFGAGKC*
>Pep-2_7794
KYYGNGVTCGKHSCSVNWGQAFSCSVSHCANFGCGKC*
>Pep-2_7795
KYYGNGVTCGKHSCSVNWGQAFSCSVSHCANFGHRKC*
>Pep-2_7796
KYYGNGVTCGKHSCSVNWGQAFSCSVSHCANFGHEKC*
>Pep-2_7797
KYYGNGVTCGKHSCSVNWGQAFSCSVSHCANFGHKKC*
>Pep-2_7798
KYYGNGVTCGKHSCSVNWGQAFSCSVSHCANFGHMKC*
>Pep-2_7799
KYYGNGVTCGKHSCSVNWGQAFSCSVSHCANFGHAKC*
>Pep-2_7800
KYYGNGVTCGKHSCSVNWGQAFSCSVSHCANFGHCKC*
>Pep-2_7801
KYYGNGVTCGKHSCSVNWGQAFSCSVSHCANFGHGRC*
>Pep-2_7802
KYYGNGVTCGKHSCSVNWGQAFSCSVSHCANFGHGEC*
>Pep-2_7803
KYYGNGVTCGKHSCSVNWGQAFSCSVSHCANFGHGYC*
>Pep-2_7804
KYYGNGVTCGKHSCSVNWGQAFSCSVSHCANFGHGLC*
>Pep-2_7805
KYYGNGVTCGKHSCSVNWGQAFSCSVSHCANFGHGAC*
>Pep-2_7806
KYYGNGVTCGKHSCSVNWGQAFSCSVSHCANFGHGCC*
>Pep-2_7807
KYYGNGVTCGKHSCSVNWGQAFSCSVSHCANFGHGKR*
>Pep-2_7808
KYYGNGVTCGKHSCSVNWGQAFSCSVSHCANFGHGKE*
>Pep-2_7809
KYYGNGVTCGKHSCSVNWGQAFSCSVSHCANFGHGKS*
>Pep-2_7810
KYYGNGVTCGKHSCSVNWGQAFSCSVSHCANFGHGKV*
>Pep-2_7811
KYYGNGVTCGKHSCSVNWGQAFSCSVSHCANFGHGKG*
>Pep-2_7812
KYYGNGVTCGKHSCSVNWGQAFSCSVSHCANFGHGKP*
>Pep-2_7815
KYYGNGVTCGKHSCSVNWNQAFSCSVSHLHNFGHGKC*
>Pep-2_7816
KYYGNGVTCGKHSCSVNWMQAFSCSVSHLHNFGHGKC*
>Pep-2_7817
KYYGNGVTCGKHSCSVNWAQAFSCSVSHLHNFGHGKC*
>Pep-2_7818
KYYGNGVTCGKHSCSVNWWQAFSCSVSHLHNFGHGKC*
>Pep-2_7819
KYYGNGVTCGKHSCSVNWGRAFSCSVSHLHNFGHGKC*
>Pep-2_7820
KYYGNGVTCGKHSCSVNWGDAFSCSVSHLHNFGHGKC*
>Pep-2_7821
KYYGNGVTCGKHSCSVNWGNAFSCSVSHLHNFGHGKC*
>Pep-2_7822
KYYGNGVTCGKHSCSVNWGFAFSCSVSHLHNFGHGKC*
>Pep-2_7823
KYYGNGVTCGKHSCSVNWGAAFSCSVSHLHNFGHGKC*
>Pep-2_7824
KYYGNGVTCGKHSCSVNWGCAFSCSVSHLHNFGHGKC*
>Pep-2_7825
KYYGNGVTCGKHSCSVNWGQHFSCSVSHLHNFGHGKC*
>Pep-2_7826
KYYGNGVTCGKHSCSVNWGQEFSCSVSHLHNFGHGKC*
>Pep-2_7827
KYYGNGVTCGKHSCSVNWGQTFSCSVSHLHNFGHGKC*
>Pep-2_7828
KYYGNGVTCGKHSCSVNWGQMFSCSVSHLHNFGHGKC*
>Pep-2_7831
KYYGNGVTCGKHSCSVNWGQARSCSVSHLHNFGHGKC*
>Pep-2_7832
KYYGNGVTCGKHSCSVNWGQAESCSVSHLHNFGHGKC*
>Pep-2_7833
KYYGNGVTCGKHSCSVNWGQATSCSVSHLHNFGHGKC*
>Pep-2_7834
KYYGNGVTCGKHSCSVNWGQAVSCSVSHLHNFGHGKC*
>Pep-2_7837
KYYGNGVTCGKHSCSVNWGQAFHCSVSHLHNFGHGKC*
>Pep-2_7838
KYYGNGVTCGKHSCSVNWGQAFECSVSHLHNFGHGKC*
>Pep-2_7839
KYYGNGVTCGKHSCSVNWGQAFNCSVSHLHNFGHGKC*
>Pep-2_7841
KYYGNGVTCGKHSCSVNWGQAFGCSVSHLHNFGHGKC*
>Pep-2_7842
KYYGNGVTCGKHSCSVNWGQAFWCSVSHLHNFGHGKC*
>Pep-2_7843
KYYGNGVTCGKHSCSVNWGQAFSRSVSHLHNFGHGKC*
>Pep-2_7845
KYYGNGVTCGKHSCSVNWGQAFSTSVSHLHNFGHGKC*
>Pep-2_7846
KYYGNGVTCGKHSCSVNWGQAFSISVSHLHNFGHGKC*
>Pep-2_7848
KYYGNGVTCGKHSCSVNWGQAFSWSVSHLHNFGHGKC*
>Pep-2_7849
KYYGNGVTCGKHSCSVNWGQAFSCHVSHLHNFGHGKC*
>Pep-2_7852
KYYGNGVTCGKHSCSVNWGQAFSCIVSHLHNFGHGKC*
>Pep-2_7853
KYYGNGVTCGKHSCSVNWGQAFSCGVSHLHNFGHGKC*
>Pep-2_7854
KYYGNGVTCGKHSCSVNWGQAFSCPVSHLHNFGHGKC*
>Pep-2_7855
KYYGNGVTCGKHSCSVNWGQAFSCSHSHLHNFGHGKC*
>Pep-2_7856
KYYGNGVTCGKHSCSVNWGQAFSCSDSHLHNFGHGKC*
>Pep-2_7857
KYYGNGVTCGKHSCSVNWGQAFSCSYSHLHNFGHGKC*
>Pep-2_7858
KYYGNGVTCGKHSCSVNWGQAFSCSISHLHNFGHGKC*
>Pep-2_7859
KYYGNGVTCGKHSCSVNWGQAFSCSASHLHNFGHGKC*
>Pep-2_7860
KYYGNGVTCGKHSCSVNWGQAFSCSCSHLHNFGHGKC*
>Pep-2_7861
KYYGNGVTCGKHSCSVNWGQAFSCSVKHLHNFGHGKC*
>Pep-2_7862
KYYGNGVTCGKHSCSVNWGQAFSCSVDHLHNFGHGKC*
>Pep-2_7863
KYYGNGVTCGKHSCSVNWGQAFSCSVNHLHNFGHGKC*
>Pep-2_7864
KYYGNGVTCGKHSCSVNWGQAFSCSVFHLHNFGHGKC*
>Pep-2_7866
KYYGNGVTCGKHSCSVNWGQAFSCSVWHLHNFGHGKC*
>Pep-2_7867
KYYGNGVTCGKHSCSVNWGQAFSCSVSRLHNFGHGKC*
>Pep-2_7868
KYYGNGVTCGKHSCSVNWGQAFSCSVSDLHNFGHGKC*
>Pep-2_7869
KYYGNGVTCGKHSCSVNWGQAFSCSVSYLHNFGHGKC*
>Pep-2_7870
KYYGNGVTCGKHSCSVNWGQAFSCSVSMLHNFGHGKC*
>Pep-2_7871
KYYGNGVTCGKHSCSVNWGQAFSCSVSALHNFGHGKC*
>Pep-2_7872
KYYGNGVTCGKHSCSVNWGQAFSCSVSWLHNFGHGKC*
>Pep-2_7873
KYYGNGVTCGKHSCSVNWGQAFSCSVSHRHNFGHGKC*
>Pep-2_7874
KYYGNGVTCGKHSCSVNWGQAFSCSVSHDHNFGHGKC*
>Pep-2_7875
KYYGNGVTCGKHSCSVNWGQAFSCSVSHTHNFGHGKC*
>Pep-2_7876
KYYGNGVTCGKHSCSVNWGQAFSCSVSHMHNFGHGKC*
>Pep-2_7878
KYYGNGVTCGKHSCSVNWGQAFSCSVSHPHNFGHGKC*
>Pep-2_7879
KYYGNGVTCGKHSCSVNWGQAFSCSVSHLHKFGHGKC*
>Pep-2_7880
KYYGNGVTCGKHSCSVNWGQAFSCSVSHLHDFGHGKC*
>Pep-2_7881
KYYGNGVTCGKHSCSVNWGQAFSCSVSHLHYFGHGKC*
>Pep-2_7882
KYYGNGVTCGKHSCSVNWGQAFSCSVSHLHIFGHGKC*
>Pep-2_7883
KYYGNGVTCGKHSCSVNWGQAFSCSVSHLHAFGHGKC*
>Pep-2_7884
KYYGNGVTCGKHSCSVNWGQAFSCSVSHLHCFGHGKC*
>Pep-2_7885
KYYGNGVTCGKHSCSVNWGQAFSCSVSHLHNHGHGKC*
>Pep-2_7886
KYYGNGVTCGKHSCSVNWGQAFSCSVSHLHNDGHGKC*
>Pep-2_7887
KYYGNGVTCGKHSCSVNWGQAFSCSVSHLHNTGHGKC*
>Pep-2_7888
KYYGNGVTCGKHSCSVNWGQAFSCSVSHLHNLGHGKC*
>Pep-2_7889
KYYGNGVTCGKHSCSVNWGQAFSCSVSHLHNAGHGKC*
>Pep-2_7890
KYYGNGVTCGKHSCSVNWGQAFSCSVSHLHNWGHGKC*
>Pep-2_7891
KYYGNGVTCGKHSCSVNWGQAFSCSVSHLHNFHHGKC*
>Pep-2_7892
KYYGNGVTCGKHSCSVNWGQAFSCSVSHLHNFEHGKC*
>Pep-2_7893
KYYGNGVTCGKHSCSVNWGQAFSCSVSHLHNFSHGKC*
>Pep-2_7894
KYYGNGVTCGKHSCSVNWGQAFSCSVSHLHNFIHGKC*
>Pep-2_7895
KYYGNGVTCGKHSCSVNWGQAFSCSVSHLHNFAHGKC*
>Pep-2_7896
KYYGNGVTCGKHSCSVNWGQAFSCSVSHLHNFWHGKC*
>Pep-2_7897
KYYGNGVTCGKHSCSVNWGQAFSCSVSHLHNFGRGKC*
>Pep-2_7898
KYYGNGVTCGKHSCSVNWGQAFSCSVSHLHNFGDGKC*
>Pep-2_7899
KYYGNGVTCGKHSCSVNWGQAFSCSVSHLHNFGYGKC*
>Pep-2_7900
KYYGNGVTCGKHSCSVNWGQAFSCSVSHLHNFGFGKC*
>Pep-2_7901
KYYGNGVTCGKHSCSVNWGQAFSCSVSHLHNFGGGKC*
>Pep-2_7902
KYYGNGVTCGKHSCSVNWGQAFSCSVSHLHNFGCGKC*
>Pep-2_7903
KYYGNGVTCGKHSCSVNWGQAFSCSVSHLHNFGHRKC*
>Pep-2_7904
KYYGNGVTCGKHSCSVNWGQAFSCSVSHLHNFGHEKC*
>Pep-2_7905
KYYGNGVTCGKHSCSVNWGQAFSCSVSHLHNFGHYKC*
>Pep-2_7906
KYYGNGVTCGKHSCSVNWGQAFSCSVSHLHNFGHLKC*
>Pep-2_7907
KYYGNGVTCGKHSCSVNWGQAFSCSVSHLHNFGHAKC*
>Pep-2_7908
KYYGNGVTCGKHSCSVNWGQAFSCSVSHLHNFGHPKC*
>Pep-2_7909
KYYGNGVTCGKHSCSVNWGQAFSCSVSHLHNFGHGRC*
>Pep-2_7910
KYYGNGVTCGKHSCSVNWGQAFSCSVSHLHNFGHGDC*
>Pep-2_7911
KYYGNGVTCGKHSCSVNWGQAFSCSVSHLHNFGHGSC*
>Pep-2_7912
KYYGNGVTCGKHSCSVNWGQAFSCSVSHLHNFGHGFC*
>Pep-2_7913
KYYGNGVTCGKHSCSVNWGQAFSCSVSHLHNFGHGGC*
>Pep-2_7914
KYYGNGVTCGKHSCSVNWGQAFSCSVSHLHNFGHGWC*
>Pep-2_7915
KYYGNGVTCGKHSCSVNWGQAFSCSVSHLHNFGHGKH*
>Pep-2_7916
KYYGNGVTCGKHSCSVNWGQAFSCSVSHLHNFGHGKD*
>Pep-2_7917
KYYGNGVTCGKHSCSVNWGQAFSCSVSHLHNFGHGKN*
>Pep-2_7918
KYYGNGVTCGKHSCSVNWGQAFSCSVSHLHNFGHGKV*
>Pep-2_7919
KYYGNGVTCGKHSCSVNWGQAFSCSVSHLHNFGHGKG*
>Pep-2_7920
KYYGNGVTCGKHSCSVNWGQAFSCSVSHLHNFGHGKW*
>Pep-2_7921
KYYGNGVTCGKHSCSVNWHQAFSCSVSHLDNFGHGKC*
>Pep-2_7922
KYYGNGVTCGKHSCSVNWDQAFSCSVSHLDNFGHGKC*
>Pep-2_7923
KYYGNGVTCGKHSCSVNWYQAFSCSVSHLDNFGHGKC*
>Pep-2_7924
KYYGNGVTCGKHSCSVNWFQAFSCSVSHLDNFGHGKC*
>Pep-2_7925
KYYGNGVTCGKHSCSVNWAQAFSCSVSHLDNFGHGKC*
>Pep-2_7926
KYYGNGVTCGKHSCSVNWWQAFSCSVSHLDNFGHGKC*
>Pep-2_7928
KYYGNGVTCGKHSCSVNWGEAFSCSVSHLDNFGHGKC*
>Pep-2_7930
KYYGNGVTCGKHSCSVNWGLAFSCSVSHLDNFGHGKC*
>Pep-2_7931
KYYGNGVTCGKHSCSVNWGAAFSCSVSHLDNFGHGKC*
>Pep-2_7932
KYYGNGVTCGKHSCSVNWGCAFSCSVSHLDNFGHGKC*
>Pep-2_7934
KYYGNGVTCGKHSCSVNWGQEFSCSVSHLDNFGHGKC*
>Pep-2_7935
KYYGNGVTCGKHSCSVNWGQNFSCSVSHLDNFGHGKC*
>Pep-2_7936
KYYGNGVTCGKHSCSVNWGQIFSCSVSHLDNFGHGKC*
>Pep-2_7937
KYYGNGVTCGKHSCSVNWGQGFSCSVSHLDNFGHGKC*
>Pep-2_7938
KYYGNGVTCGKHSCSVNWGQWFSCSVSHLDNFGHGKC*
>Pep-2_7939
KYYGNGVTCGKHSCSVNWGQAHSCSVSHLDNFGHGKC*
>Pep-2_7941
KYYGNGVTCGKHSCSVNWGQASSCSVSHLDNFGHGKC*
>Pep-2_7942
KYYGNGVTCGKHSCSVNWGQAISCSVSHLDNFGHGKC*
>Pep-2_7943
KYYGNGVTCGKHSCSVNWGQAGSCSVSHLDNFGHGKC*
>Pep-2_7945
KYYGNGVTCGKHSCSVNWGQAFHCSVSHLDNFGHGKC*
>Pep-2_7946
KYYGNGVTCGKHSCSVNWGQAFECSVSHLDNFGHGKC*
>Pep-2_7947
KYYGNGVTCGKHSCSVNWGQAFKCSVSHLDNFGHGKC*
>Pep-2_7948
KYYGNGVTCGKHSCSVNWGQAFFCSVSHLDNFGHGKC*
>Pep-2_7950
KYYGNGVTCGKHSCSVNWGQAFPCSVSHLDNFGHGKC*
>Pep-2_7951
KYYGNGVTCGKHSCSVNWGQAFSRSVSHLDNFGHGKC*
>Pep-2_7952
KYYGNGVTCGKHSCSVNWGQAFSESVSHLDNFGHGKC*
>Pep-2_7953
KYYGNGVTCGKHSCSVNWGQAFSKSVSHLDNFGHGKC*
>Pep-2_7954
KYYGNGVTCGKHSCSVNWGQAFSFSVSHLDNFGHGKC*
>Pep-2_7956
KYYGNGVTCGKHSCSVNWGQAFSWSVSHLDNFGHGKC*
>Pep-2_7957
KYYGNGVTCGKHSCSVNWGQAFSCRVSHLDNFGHGKC*
>Pep-2_7959
KYYGNGVTCGKHSCSVNWGQAFSCYVSHLDNFGHGKC*
>Pep-2_7960
KYYGNGVTCGKHSCSVNWGQAFSCLVSHLDNFGHGKC*
>Pep-2_7961
KYYGNGVTCGKHSCSVNWGQAFSCGVSHLDNFGHGKC*
>Pep-2_7963
KYYGNGVTCGKHSCSVNWGQAFSCSKSHLDNFGHGKC*
>Pep-2_7965
KYYGNGVTCGKHSCSVNWGQAFSCSSSHLDNFGHGKC*
>Pep-2_7966
KYYGNGVTCGKHSCSVNWGQAFSCSISHLDNFGHGKC*
>Pep-2_7967
KYYGNGVTCGKHSCSVNWGQAFSCSGSHLDNFGHGKC*
>Pep-2_7968
KYYGNGVTCGKHSCSVNWGQAFSCSCSHLDNFGHGKC*
>Pep-2_7969
KYYGNGVTCGKHSCSVNWGQAFSCSVRHLDNFGHGKC*
>Pep-2_7971
KYYGNGVTCGKHSCSVNWGQAFSCSVYHLDNFGHGKC*
>Pep-2_7972
KYYGNGVTCGKHSCSVNWGQAFSCSVIHLDNFGHGKC*
>Pep-2_7974
KYYGNGVTCGKHSCSVNWGQAFSCSVWHLDNFGHGKC*
>Pep-2_7975
KYYGNGVTCGKHSCSVNWGQAFSCSVSKLDNFGHGKC*
>Pep-2_7976
KYYGNGVTCGKHSCSVNWGQAFSCSVSDLDNFGHGKC*
>Pep-2_7977
KYYGNGVTCGKHSCSVNWGQAFSCSVSTLDNFGHGKC*
>Pep-2_7978
KYYGNGVTCGKHSCSVNWGQAFSCSVSILDNFGHGKC*
>Pep-2_7979
KYYGNGVTCGKHSCSVNWGQAFSCSVSGLDNFGHGKC*
>Pep-2_7980
KYYGNGVTCGKHSCSVNWGQAFSCSVSCLDNFGHGKC*
>Pep-2_7981
KYYGNGVTCGKHSCSVNWGQAFSCSVSHRDNFGHGKC*
>Pep-2_7983
KYYGNGVTCGKHSCSVNWGQAFSCSVSHNDNFGHGKC*
>Pep-2_7984
KYYGNGVTCGKHSCSVNWGQAFSCSVSHFDNFGHGKC*
>Pep-2_7985
KYYGNGVTCGKHSCSVNWGQAFSCSVSHADNFGHGKC*
>Pep-2_7986
KYYGNGVTCGKHSCSVNWGQAFSCSVSHWDNFGHGKC*
>Pep-2_7987
KYYGNGVTCGKHSCSVNWGQAFSCSVSHLDRFGHGKC*
>Pep-2_7988
KYYGNGVTCGKHSCSVNWGQAFSCSVSHLDDFGHGKC*
>Pep-2_7989
KYYGNGVTCGKHSCSVNWGQAFSCSVSHLDKFGHGKC*
>Pep-2_7990
KYYGNGVTCGKHSCSVNWGQAFSCSVSHLDLFGHGKC*
>Pep-2_7991
KYYGNGVTCGKHSCSVNWGQAFSCSVSHLDAFGHGKC*
>Pep-2_7992
KYYGNGVTCGKHSCSVNWGQAFSCSVSHLDCFGHGKC*
>Pep-2_7993
KYYGNGVTCGKHSCSVNWGQAFSCSVSHLDNHGHGKC*
>Pep-2_7994
KYYGNGVTCGKHSCSVNWGQAFSCSVSHLDNDGHGKC*
>Pep-2_7995
KYYGNGVTCGKHSCSVNWGQAFSCSVSHLDNNGHGKC*
>Pep-2_7996
KYYGNGVTCGKHSCSVNWGQAFSCSVSHLDNIGHGKC*
>Pep-2_7997
KYYGNGVTCGKHSCSVNWGQAFSCSVSHLDNGGHGKC*
>Pep-2_7998
KYYGNGVTCGKHSCSVNWGQAFSCSVSHLDNWGHGKC*
>Pep-2_7999
KYYGNGVTCGKHSCSVNWGQAFSCSVSHLDNFRHGKC*
>Pep-2_8000
KYYGNGVTCGKHSCSVNWGQAFSCSVSHLDNFEHGKC*
>Pep-2_8001
KYYGNGVTCGKHSCSVNWGQAFSCSVSHLDNFSHGKC*
>Pep-2_8002
KYYGNGVTCGKHSCSVNWGQAFSCSVSHLDNFFHGKC*
>Pep-2_8003
KYYGNGVTCGKHSCSVNWGQAFSCSVSHLDNFAHGKC*
>Pep-2_8004
KYYGNGVTCGKHSCSVNWGQAFSCSVSHLDNFWHGKC*
>Pep-2_8005
KYYGNGVTCGKHSCSVNWGQAFSCSVSHLDNFGKGKC*
>Pep-2_8006
KYYGNGVTCGKHSCSVNWGQAFSCSVSHLDNFGDGKC*
>Pep-2_8007
KYYGNGVTCGKHSCSVNWGQAFSCSVSHLDNFGNGKC*
>Pep-2_8008
KYYGNGVTCGKHSCSVNWGQAFSCSVSHLDNFGIGKC*
>Pep-2_8009
KYYGNGVTCGKHSCSVNWGQAFSCSVSHLDNFGGGKC*
>Pep-2_8010
KYYGNGVTCGKHSCSVNWGQAFSCSVSHLDNFGCGKC*
>Pep-2_8011
KYYGNGVTCGKHSCSVNWGQAFSCSVSHLDNFGHRKC*
>Pep-2_8012
KYYGNGVTCGKHSCSVNWGQAFSCSVSHLDNFGHEKC*
>Pep-2_8013
KYYGNGVTCGKHSCSVNWGQAFSCSVSHLDNFGHNKC*
>Pep-2_8014
KYYGNGVTCGKHSCSVNWGQAFSCSVSHLDNFGHVKC*
>Pep-2_8015
KYYGNGVTCGKHSCSVNWGQAFSCSVSHLDNFGHAKC*
>Pep-2_8016
KYYGNGVTCGKHSCSVNWGQAFSCSVSHLDNFGHWKC*
>Pep-2_8017
KYYGNGVTCGKHSCSVNWGQAFSCSVSHLDNFGHGHC*
>Pep-2_8018
KYYGNGVTCGKHSCSVNWGQAFSCSVSHLDNFGHGDC*
>Pep-2_8019
KYYGNGVTCGKHSCSVNWGQAFSCSVSHLDNFGHGTC*
>Pep-2_8020
KYYGNGVTCGKHSCSVNWGQAFSCSVSHLDNFGHGMC*
>Pep-2_8021
KYYGNGVTCGKHSCSVNWGQAFSCSVSHLDNFGHGAC*
>Pep-2_8022
KYYGNGVTCGKHSCSVNWGQAFSCSVSHLDNFGHGWC*
>Pep-2_8023
KYYGNGVTCGKHSCSVNWGQAFSCSVSHLDNFGHGKK*
>Pep-2_8024
KYYGNGVTCGKHSCSVNWGQAFSCSVSHLDNFGHGKD*
>Pep-2_8025
KYYGNGVTCGKHSCSVNWGQAFSCSVSHLDNFGHGKS*
>Pep-2_8026
KYYGNGVTCGKHSCSVNWGQAFSCSVSHLDNFGHGKI*
>Pep-2_8027
KYYGNGVTCGKHSCSVNWGQAFSCSVSHLDNFGHGKG*
>Pep-2_8028
KYYGNGVTCGKHSCSVNWGQAFSCSVSHLDNFGHGKW*
>Pep-2_8029
KYYGNGVTCGKHSCSVNWHQAFSCSVSHLKNFGHGKC*
>Pep-2_8031
KYYGNGVTCGKHSCSVNWKQAFSCSVSHLKNFGHGKC*
>Pep-2_8032
KYYGNGVTCGKHSCSVNWLQAFSCSVSHLKNFGHGKC*
>Pep-2_8033
KYYGNGVTCGKHSCSVNWAQAFSCSVSHLKNFGHGKC*
>Pep-2_8034
KYYGNGVTCGKHSCSVNWWQAFSCSVSHLKNFGHGKC*
>Pep-2_8036
KYYGNGVTCGKHSCSVNWGEAFSCSVSHLKNFGHGKC*
>Pep-2_8037
KYYGNGVTCGKHSCSVNWGSAFSCSVSHLKNFGHGKC*
>Pep-2_8038
KYYGNGVTCGKHSCSVNWGIAFSCSVSHLKNFGHGKC*
>Pep-2_8039
KYYGNGVTCGKHSCSVNWGAAFSCSVSHLKNFGHGKC*
>Pep-2_8040
KYYGNGVTCGKHSCSVNWGCAFSCSVSHLKNFGHGKC*
>Pep-2_8041
KYYGNGVTCGKHSCSVNWGQRFSCSVSHLKNFGHGKC*
>Pep-2_8042
KYYGNGVTCGKHSCSVNWGQDFSCSVSHLKNFGHGKC*
>Pep-2_8043
KYYGNGVTCGKHSCSVNWGQKFSCSVSHLKNFGHGKC*
>Pep-2_8044
KYYGNGVTCGKHSCSVNWGQFFSCSVSHLKNFGHGKC*
>Pep-2_8045
KYYGNGVTCGKHSCSVNWGQGFSCSVSHLKNFGHGKC*
>Pep-2_8046
KYYGNGVTCGKHSCSVNWGQPFSCSVSHLKNFGHGKC*
>Pep-2_8047
KYYGNGVTCGKHSCSVNWGQAHSCSVSHLKNFGHGKC*
>Pep-2_8048
KYYGNGVTCGKHSCSVNWGQAESCSVSHLKNFGHGKC*
>Pep-2_8049
KYYGNGVTCGKHSCSVNWGQANSCSVSHLKNFGHGKC*
>Pep-2_8050
KYYGNGVTCGKHSCSVNWGQAISCSVSHLKNFGHGKC*
>Pep-2_8051
KYYGNGVTCGKHSCSVNWGQAGSCSVSHLKNFGHGKC*
>Pep-2_8052
KYYGNGVTCGKHSCSVNWGQACSCSVSHLKNFGHGKC*
>Pep-2_8054
KYYGNGVTCGKHSCSVNWGQAFECSVSHLKNFGHGKC*
>Pep-2_8055
KYYGNGVTCGKHSCSVNWGQAFNCSVSHLKNFGHGKC*
>Pep-2_8056
KYYGNGVTCGKHSCSVNWGQAFFCSVSHLKNFGHGKC*
>Pep-2_8057
KYYGNGVTCGKHSCSVNWGQAFGCSVSHLKNFGHGKC*
>Pep-2_8059
KYYGNGVTCGKHSCSVNWGQAFSKSVSHLKNFGHGKC*
>Pep-2_8060
KYYGNGVTCGKHSCSVNWGQAFSESVSHLKNFGHGKC*
>Pep-2_8064
KYYGNGVTCGKHSCSVNWGQAFSWSVSHLKNFGHGKC*
>Pep-2_8065
KYYGNGVTCGKHSCSVNWGQAFSCKVSHLKNFGHGKC*
>Pep-2_8066
KYYGNGVTCGKHSCSVNWGQAFSCEVSHLKNFGHGKC*
>Pep-2_8067
KYYGNGVTCGKHSCSVNWGQAFSCYVSHLKNFGHGKC*
>Pep-2_8068
KYYGNGVTCGKHSCSVNWGQAFSCFVSHLKNFGHGKC*
>Pep-2_8069
KYYGNGVTCGKHSCSVNWGQAFSCAVSHLKNFGHGKC*
>Pep-2_8070
KYYGNGVTCGKHSCSVNWGQAFSCCVSHLKNFGHGKC*
>Pep-2_8071
KYYGNGVTCGKHSCSVNWGQAFSCSRSHLKNFGHGKC*
>Pep-2_8072
KYYGNGVTCGKHSCSVNWGQAFSCSESHLKNFGHGKC*
>Pep-2_8073
KYYGNGVTCGKHSCSVNWGQAFSCSTSHLKNFGHGKC*
>Pep-2_8074
KYYGNGVTCGKHSCSVNWGQAFSCSFSHLKNFGHGKC*
>Pep-2_8075
KYYGNGVTCGKHSCSVNWGQAFSCSGSHLKNFGHGKC*
>Pep-2_8076
KYYGNGVTCGKHSCSVNWGQAFSCSCSHLKNFGHGKC*
>Pep-2_8077
KYYGNGVTCGKHSCSVNWGQAFSCSVKHLKNFGHGKC*
>Pep-2_8078
KYYGNGVTCGKHSCSVNWGQAFSCSVDHLKNFGHGKC*
>Pep-2_8079
KYYGNGVTCGKHSCSVNWGQAFSCSVYHLKNFGHGKC*
>Pep-2_8080
KYYGNGVTCGKHSCSVNWGQAFSCSVVHLKNFGHGKC*
>Pep-2_8081
KYYGNGVTCGKHSCSVNWGQAFSCSVGHLKNFGHGKC*
>Pep-2_8082
KYYGNGVTCGKHSCSVNWGQAFSCSVPHLKNFGHGKC*
>Pep-2_8085
KYYGNGVTCGKHSCSVNWGQAFSCSVSNLKNFGHGKC*
>Pep-2_8086
KYYGNGVTCGKHSCSVNWGQAFSCSVSILKNFGHGKC*
>Pep-2_8087
KYYGNGVTCGKHSCSVNWGQAFSCSVSGLKNFGHGKC*
>Pep-2_8088
KYYGNGVTCGKHSCSVNWGQAFSCSVSWLKNFGHGKC*
>Pep-2_8089
KYYGNGVTCGKHSCSVNWGQAFSCSVSHKKNFGHGKC*
>Pep-2_8090
KYYGNGVTCGKHSCSVNWGQAFSCSVSHEKNFGHGKC*
>Pep-2_8092
KYYGNGVTCGKHSCSVNWGQAFSCSVSHFKNFGHGKC*
>Pep-2_8093
KYYGNGVTCGKHSCSVNWGQAFSCSVSHAKNFGHGKC*
>Pep-2_8094
KYYGNGVTCGKHSCSVNWGQAFSCSVSHCKNFGHGKC*
>Pep-2_8095
KYYGNGVTCGKHSCSVNWGQAFSCSVSHLKRFGHGKC*
>Pep-2_8096
KYYGNGVTCGKHSCSVNWGQAFSCSVSHLKDFGHGKC*
>Pep-2_8097
KYYGNGVTCGKHSCSVNWGQAFSCSVSHLKKFGHGKC*
>Pep-2_8098
KYYGNGVTCGKHSCSVNWGQAFSCSVSHLKMFGHGKC*
>Pep-2_8099
KYYGNGVTCGKHSCSVNWGQAFSCSVSHLKAFGHGKC*
>Pep-2_8100
KYYGNGVTCGKHSCSVNWGQAFSCSVSHLKWFGHGKC*
>Pep-2_8101
KYYGNGVTCGKHSCSVNWGQAFSCSVSHLKNHGHGKC*
>Pep-2_8102
KYYGNGVTCGKHSCSVNWGQAFSCSVSHLKNDGHGKC*
>Pep-2_8103
KYYGNGVTCGKHSCSVNWGQAFSCSVSHLKNTGHGKC*
>Pep-2_8104
KYYGNGVTCGKHSCSVNWGQAFSCSVSHLKNVGHGKC*
>Pep-2_8105
KYYGNGVTCGKHSCSVNWGQAFSCSVSHLKNAGHGKC*
>Pep-2_8106
KYYGNGVTCGKHSCSVNWGQAFSCSVSHLKNPGHGKC*
>Pep-2_8107
KYYGNGVTCGKHSCSVNWGQAFSCSVSHLKNFKHGKC*
>Pep-2_8108
KYYGNGVTCGKHSCSVNWGQAFSCSVSHLKNFEHGKC*
>Pep-2_8109
KYYGNGVTCGKHSCSVNWGQAFSCSVSHLKNFSHGKC*
>Pep-2_8110
KYYGNGVTCGKHSCSVNWGQAFSCSVSHLKNFLHGKC*
>Pep-2_8111
KYYGNGVTCGKHSCSVNWGQAFSCSVSHLKNFAHGKC*
>Pep-2_8112
KYYGNGVTCGKHSCSVNWGQAFSCSVSHLKNFPHGKC*
>Pep-2_8113
KYYGNGVTCGKHSCSVNWGQAFSCSVSHLKNFGRGKC*
>Pep-2_8114
KYYGNGVTCGKHSCSVNWGQAFSCSVSHLKNFGDGKC*
>Pep-2_8115
KYYGNGVTCGKHSCSVNWGQAFSCSVSHLKNFGKGKC*
>Pep-2_8116
KYYGNGVTCGKHSCSVNWGQAFSCSVSHLKNFGMGKC*
>Pep-2_8117
KYYGNGVTCGKHSCSVNWGQAFSCSVSHLKNFGAGKC*
>Pep-2_8118
KYYGNGVTCGKHSCSVNWGQAFSCSVSHLKNFGCGKC*
>Pep-2_8119
KYYGNGVTCGKHSCSVNWGQAFSCSVSHLKNFGHKKC*
>Pep-2_8120
KYYGNGVTCGKHSCSVNWGQAFSCSVSHLKNFGHEKC*
>Pep-2_8121
KYYGNGVTCGKHSCSVNWGQAFSCSVSHLKNFGHSKC*
>Pep-2_8122
KYYGNGVTCGKHSCSVNWGQAFSCSVSHLKNFGHFKC*
>Pep-2_8123
KYYGNGVTCGKHSCSVNWGQAFSCSVSHLKNFGHAKC*
>Pep-2_8124
KYYGNGVTCGKHSCSVNWGQAFSCSVSHLKNFGHPKC*
>Pep-2_8125
KYYGNGVTCGKHSCSVNWGQAFSCSVSHLKNFGHGRC*
>Pep-2_8126
KYYGNGVTCGKHSCSVNWGQAFSCSVSHLKNFGHGEC*
>Pep-2_8127
KYYGNGVTCGKHSCSVNWGQAFSCSVSHLKNFGHGNC*
>Pep-2_8128
KYYGNGVTCGKHSCSVNWGQAFSCSVSHLKNFGHGIC*
>Pep-2_8129
KYYGNGVTCGKHSCSVNWGQAFSCSVSHLKNFGHGAC*
>Pep-2_8130
KYYGNGVTCGKHSCSVNWGQAFSCSVSHLKNFGHGPC*
>Pep-2_8131
KYYGNGVTCGKHSCSVNWGQAFSCSVSHLKNFGHGKR*
>Pep-2_8132
KYYGNGVTCGKHSCSVNWGQAFSCSVSHLKNFGHGKD*
>Pep-2_8133
KYYGNGVTCGKHSCSVNWGQAFSCSVSHLKNFGHGKS*
>Pep-2_8134
KYYGNGVTCGKHSCSVNWGQAFSCSVSHLKNFGHGKI*
>Pep-2_8135
KYYGNGVTCGKHSCSVNWGQAFSCSVSHLKNFGHGKG*
>Pep-2_8136
KYYGNGVTCGKHSCSVNWGQAFSCSVSHLKNFGHGKP*
>Pep-2_8137
KYYGNGVTCGKHSCSVNWRQAFSCSVSHLVNFGHGKC*
>Pep-2_8138
KYYGNGVTCGKHSCSVNWDQAFSCSVSHLVNFGHGKC*
>Pep-2_8139
KYYGNGVTCGKHSCSVNWKQAFSCSVSHLVNFGHGKC*
>Pep-2_8141
KYYGNGVTCGKHSCSVNWAQAFSCSVSHLVNFGHGKC*
>Pep-2_8142
KYYGNGVTCGKHSCSVNWWQAFSCSVSHLVNFGHGKC*
>Pep-2_8143
KYYGNGVTCGKHSCSVNWGHAFSCSVSHLVNFGHGKC*
>Pep-2_8144
KYYGNGVTCGKHSCSVNWGDAFSCSVSHLVNFGHGKC*
>Pep-2_8145
KYYGNGVTCGKHSCSVNWGYAFSCSVSHLVNFGHGKC*
>Pep-2_8146
KYYGNGVTCGKHSCSVNWGMAFSCSVSHLVNFGHGKC*
>Pep-2_8147
KYYGNGVTCGKHSCSVNWGGAFSCSVSHLVNFGHGKC*
>Pep-2_8148
KYYGNGVTCGKHSCSVNWGWAFSCSVSHLVNFGHGKC*
>Pep-2_8149
KYYGNGVTCGKHSCSVNWGQRFSCSVSHLVNFGHGKC*
>Pep-2_8151
KYYGNGVTCGKHSCSVNWGQKFSCSVSHLVNFGHGKC*
>Pep-2_8152
KYYGNGVTCGKHSCSVNWGQLFSCSVSHLVNFGHGKC*
>Pep-2_8153
KYYGNGVTCGKHSCSVNWGQGFSCSVSHLVNFGHGKC*
>Pep-2_8154
KYYGNGVTCGKHSCSVNWGQCFSCSVSHLVNFGHGKC*
>Pep-2_8155
KYYGNGVTCGKHSCSVNWGQAKSCSVSHLVNFGHGKC*
>Pep-2_8157
KYYGNGVTCGKHSCSVNWGQANSCSVSHLVNFGHGKC*
>Pep-2_8158
KYYGNGVTCGKHSCSVNWGQAMSCSVSHLVNFGHGKC*
>Pep-2_8159
KYYGNGVTCGKHSCSVNWGQAASCSVSHLVNFGHGKC*
>Pep-2_8160
KYYGNGVTCGKHSCSVNWGQACSCSVSHLVNFGHGKC*
>Pep-2_8161
KYYGNGVTCGKHSCSVNWGQAFKCSVSHLVNFGHGKC*
>Pep-2_8162
KYYGNGVTCGKHSCSVNWGQAFDCSVSHLVNFGHGKC*
>Pep-2_8163
KYYGNGVTCGKHSCSVNWGQAFTCSVSHLVNFGHGKC*
>Pep-2_8164
KYYGNGVTCGKHSCSVNWGQAFFCSVSHLVNFGHGKC*
>Pep-2_8165
KYYGNGVTCGKHSCSVNWGQAFGCSVSHLVNFGHGKC*
>Pep-2_8166
KYYGNGVTCGKHSCSVNWGQAFWCSVSHLVNFGHGKC*
>Pep-2_8167
KYYGNGVTCGKHSCSVNWGQAFSKSVSHLVNFGHGKC*
>Pep-2_8168
KYYGNGVTCGKHSCSVNWGQAFSESVSHLVNFGHGKC*
>Pep-2_8169
KYYGNGVTCGKHSCSVNWGQAFSTSVSHLVNFGHGKC*
>Pep-2_8170
KYYGNGVTCGKHSCSVNWGQAFSVSVSHLVNFGHGKC*
>Pep-2_8171
KYYGNGVTCGKHSCSVNWGQAFSASVSHLVNFGHGKC*
>Pep-2_8172
KYYGNGVTCGKHSCSVNWGQAFSWSVSHLVNFGHGKC*
>Pep-2_8173
KYYGNGVTCGKHSCSVNWGQAFSCHVSHLVNFGHGKC*
>Pep-2_8174
KYYGNGVTCGKHSCSVNWGQAFSCDVSHLVNFGHGKC*
>Pep-2_8175
KYYGNGVTCGKHSCSVNWGQAFSCKVSHLVNFGHGKC*
>Pep-2_8176
KYYGNGVTCGKHSCSVNWGQAFSCLVSHLVNFGHGKC*
>Pep-2_8177
KYYGNGVTCGKHSCSVNWGQAFSCAVSHLVNFGHGKC*
>Pep-2_8178
KYYGNGVTCGKHSCSVNWGQAFSCCVSHLVNFGHGKC*
>Pep-2_8179
KYYGNGVTCGKHSCSVNWGQAFSCSHSHLVNFGHGKC*
>Pep-2_8180
KYYGNGVTCGKHSCSVNWGQAFSCSDSHLVNFGHGKC*
>Pep-2_8181
KYYGNGVTCGKHSCSVNWGQAFSCSTSHLVNFGHGKC*
>Pep-2_8182
KYYGNGVTCGKHSCSVNWGQAFSCSMSHLVNFGHGKC*
>Pep-2_8183
KYYGNGVTCGKHSCSVNWGQAFSCSGSHLVNFGHGKC*
>Pep-2_8184
KYYGNGVTCGKHSCSVNWGQAFSCSWSHLVNFGHGKC*
>Pep-2_8185
KYYGNGVTCGKHSCSVNWGQAFSCSVRHLVNFGHGKC*
>Pep-2_8186
KYYGNGVTCGKHSCSVNWGQAFSCSVEHLVNFGHGKC*
>Pep-2_8187
KYYGNGVTCGKHSCSVNWGQAFSCSVNHLVNFGHGKC*
>Pep-2_8188
KYYGNGVTCGKHSCSVNWGQAFSCSVIHLVNFGHGKC*
>Pep-2_8189
KYYGNGVTCGKHSCSVNWGQAFSCSVGHLVNFGHGKC*
>Pep-2_8190
KYYGNGVTCGKHSCSVNWGQAFSCSVCHLVNFGHGKC*
>Pep-2_8191
KYYGNGVTCGKHSCSVNWGQAFSCSVSKLVNFGHGKC*
>Pep-2_8192
KYYGNGVTCGKHSCSVNWGQAFSCSVSDLVNFGHGKC*
[truncated: 223,323 more chars]
