# Supplementary material for: From Design to Screening: A New Antimicrobial Peptide Discovery Pipeline
Source: PLoS One. 2013 Mar 19;8(3):e59305. doi: 10.1371/journal.pone.0059305 (PMC3602187; doi:10.1371/journal.pone.0059305)
Supplement: Data File S2 — List of PLN-423 variants from 454 sequencing. (TXT) [file pone.0059305.s005.txt]

>GROUP L-Pep-2_4793
KYYGNGVTCGKHSCSVNWAQAFSCNVSHLANFGHGKC*
>GROUP L-Pep-2_1213
KYYGNGVTCGKHSCSVNWAQAFSCSVSHLANFGHGHC*
>GROUP L-Pep-2_12029
KYYGNGVTCGKHSCSVNWAQAFSCSVSHLANFGHGLC*
>GROUP L-Pep-2_6197
KYYGNGVTCGKHSCSVNWAQAFSCSVVHLANFGHGKC*
>GROUP L-Pep-2_1132
KYYGNGVTCGKHSCSVNWAQALSCSVSHLANFGHGKC*
>GROUP L-Pep-2_1127
KYYGNGVTCGKHSCSVNWAQGFSCSVSHLANFGHGKC*
>GROUP L-Pep-2_5015
KYYGNGVTCGKHSCSVNWGAAFSCAVSHLANFGHGKC*
>GROUP L-Pep-2_1487
KYYGNGVTCGKHSCSVNWGDAFSCSVAHLANFGHGKC*
>GROUP L-Pep-2_12251
KYYGNGVTCGKHSCSVNWGGAFSCSVSHLANFGHGWC*
>GROUP L-Pep-2_1780
KYYGNGVTCGKHSCSVNWGGALSCSVSHLANFGHGKC*
>GROUP L-Pep-2_11707
KYYGNGVTCGKHSCSVNWGHAFSCSVSHLANFGHGHC*
>GROUP L-Pep-2_1367
KYYGNGVTCGKHSCSVNWGKAFSCGVSHLANFGHGKC*
>GROUP L-Pep-2_1384
KYYGNGVTCGKHSCSVNWGKAFSCSVSMLANFGHGKC*
>GROUP L-Pep-2_6742
KYYGNGVTCGKHSCSVNWGLAFSCSVSNLANFGHGKC*
>GROUP L-Pep-2_6528
KYYGNGVTCGKHSCSVNWGPAFSCSVSRLANFGHGKC*
>GROUP L-Pep-1_30
KYYGNGVTCGKHSCSVNWGQACSCSVSHLANFGHGKC*
>GROUP L-Pep-2_3808
KYYGNGVTCGKHSCSVNWGQAFACSVSHLANFGHGFC*
>GROUP L-Pep-2_11729
KYYGNGVTCGKHSCSVNWGQAFACSVSHLANFGHGHC*
>GROUP L-Pep-2_12269
KYYGNGVTCGKHSCSVNWGQAFACSVSHLANFGHGWC*
>GROUP L-Pep-2_11946
KYYGNGVTCGKHSCSVNWGQAFCCSVSHLANFGHGSC*
>GROUP L-Pep-2_3415
KYYGNGVTCGKHSCSVNWGQAFECRVSHLANFGHGKC*
>GROUP L-Pep-1_32
KYYGNGVTCGKHSCSVNWGQAFECSVSHLANFGHGKC*
>GROUP L-Pep-2_3477
KYYGNGVTCGKHSCSVNWGQAFECSVSHLANFGHNKC*
>GROUP L-Pep-2_3438
KYYGNGVTCGKHSCSVNWGQAFECSVSWLANFGHGKC*
>GROUP L-Pep-2_3322
KYYGNGVTCGKHSCSVNWGQAFKCSVIHLANFGHGKC*
>GROUP L-Pep-2_3328
KYYGNGVTCGKHSCSVNWGQAFKCSVSLLANFGHGKC*
>GROUP L-Pep-2_6004
KYYGNGVTCGKHSCSVNWGQAFMCSVEHLANFGHGKC*
>GROUP L-Pep-2_5044
KYYGNGVTCGKHSCSVNWGQAFSCAFSHLANFGHGKC*
>GROUP L-Pep-2_5057
KYYGNGVTCGKHSCSVNWGQAFSCAVSALANFGHGKC*
>GROUP L-Pep-1_47
KYYGNGVTCGKHSCSVNWGQAFSCAVSHLANFGHGKC*
>GROUP L-Pep-2_5095
KYYGNGVTCGKHSCSVNWGQAFSCAVSHLANFGHHKC*
>GROUP L-Pep-2_5092
KYYGNGVTCGKHSCSVNWGQAFSCAVSHLANFGVGKC*
>GROUP L-Pep-2_5053
KYYGNGVTCGKHSCSVNWGQAFSCAVSRLANFGHGKC*
>GROUP L-Pep-2_6556
KYYGNGVTCGKHSCSVNWGQAFSCFVSRLANFGHGKC*
>GROUP L-Pep-1_43
KYYGNGVTCGKHSCSVNWGQAFSCHVSHLANFGHGKC*
>GROUP L-Pep-2_4623
KYYGNGVTCGKHSCSVNWGQAFSCHVSTLANFGHGKC*
>GROUP L-Pep-2_6772
KYYGNGVTCGKHSCSVNWGQAFSCLVSNLANFGHGKC*
>GROUP L-Pep-2_9580
KYYGNGVTCGKHSCSVNWGQAFSCMVSHLANGGHGKC*
>GROUP L-Pep-1_45
KYYGNGVTCGKHSCSVNWGQAFSCNVSHLANFGHGKC*
>GROUP L-Pep-2_4888
KYYGNGVTCGKHSCSVNWGQAFSCNVSHLANFGHGVC*
>GROUP L-Pep-2_6013
KYYGNGVTCGKHSCSVNWGQAFSCRVEHLANFGHGKC*
>GROUP L-Pep-1_53
KYYGNGVTCGKHSCSVNWGQAFSCSASHLANFGHGKC*
>GROUP L-Pep-1_52
KYYGNGVTCGKHSCSVNWGQAFSCSFSHLANFGHGKC*
>GROUP L-Pep-2_5914
KYYGNGVTCGKHSCSVNWGQAFSCSIHHLANFGHGKC*
>GROUP L-Pep-2_6562
KYYGNGVTCGKHSCSVNWGQAFSCSMSRLANFGHGKC*
>GROUP L-Pep-1_59
KYYGNGVTCGKHSCSVNWGQAFSCSVAHLANFGHGKC*
>GROUP L-Pep-2_7542
KYYGNGVTCGKHSCSVNWGQAFSCSVCHMANFGHGKC*
>GROUP L-Pep-2_6070
KYYGNGVTCGKHSCSVNWGQAFSCSVEHLANFGHIKC*
>GROUP L-Pep-2_12076
KYYGNGVTCGKHSCSVNWGQAFSCSVFHLANFGHGLC*
>GROUP L-Pep-1_55
KYYGNGVTCGKHSCSVNWGQAFSCSVHHLANFGHGKC*
>GROUP L-Pep-2_5943
KYYGNGVTCGKHSCSVNWGQAFSCSVHHLANYGHGKC*
>GROUP L-Pep-2_5917
KYYGNGVTCGKHSCSVNWGQAFSCSVHRLANFGHGKC*
>GROUP L-Pep-2_7000
KYYGNGVTCGKHSCSVNWGQAFSCSVIALANFGHGKC*
>GROUP L-Pep-2_6891
KYYGNGVTCGKHSCSVNWGQAFSCSVNVLANFGHGKC*
>GROUP L-Pep-2_11857
KYYGNGVTCGKHSCSVNWGQAFSCSVRHLANFGHGEC*
>GROUP L-Pep-2_7045
KYYGNGVTCGKHSCSVNWGQAFSCSVSALANFGHGRC*
>GROUP L-Pep-1_62
KYYGNGVTCGKHSCSVNWGQAFSCSVSDLANFGHGKC*
>GROUP L-Pep-1_80
KYYGNGVTCGKHSCSVNWGQAFSCSVSHLAEFGHGKC*
>GROUP L-Pep-1_81
KYYGNGVTCGKHSCSVNWGQAFSCSVSHLAKFGHGKC*
>GROUP L-Pep-2_12334
KYYGNGVTCGKHSCSVNWGQAFSCSVSHLANFGFGWC*
>GROUP L-Pep-1_107
KYYGNGVTCGKHSCSVNWGQAFSCSVSHLANFGHAKC*
>GROUP L-Pep-1_112
KYYGNGVTCGKHSCSVNWGQAFSCSVSHLANFGHGLC*
>GROUP L-Pep-1_111
KYYGNGVTCGKHSCSVNWGQAFSCSVSHLANFGHGSC*
>GROUP L-Pep-1_114
KYYGNGVTCGKHSCSVNWGQAFSCSVSHLANFGHGWC*
>GROUP L-Pep-2_11153
KYYGNGVTCGKHSCSVNWGQAFSCSVSHLANFGHRAC*
>GROUP L-Pep-1_97
KYYGNGVTCGKHSCSVNWGQAFSCSVSHLANFGRGKC*
>GROUP L-Pep-1_102
KYYGNGVTCGKHSCSVNWGQAFSCSVSHLANFGWGKC*
>GROUP L-Pep-1_89
KYYGNGVTCGKHSCSVNWGQAFSCSVSHLANGGHGKC*
>GROUP L-Pep-2_11890
KYYGNGVTCGKHSCSVNWGQAFSCSVSHLANIGHGEC*
>GROUP L-Pep-2_9097
KYYGNGVTCGKHSCSVNWGQAFSCSVSHLAWFGHGHC*
>GROUP L-Pep-1_84
KYYGNGVTCGKHSCSVNWGQAFSCSVSHLAWFGHGKC*
>GROUP L-Pep-1_70
KYYGNGVTCGKHSCSVNWGQAFSCSVSHMANFGHGKC*
>GROUP L-Pep-2_8515
KYYGNGVTCGKHSCSVNWGQAFSCSVSKLAHFGHGKC*
>GROUP L-Pep-2_7543
KYYGNGVTCGKHSCSVNWGQAFSCSVSKMANFGHGKC*
>GROUP L-Pep-2_6834
KYYGNGVTCGKHSCSVNWGQAFSCSVSNLANFGHGCC*
>GROUP L-Pep-2_6829
KYYGNGVTCGKHSCSVNWGQAFSCSVSNLANFGHGRC*
>GROUP L-Pep-2_6817
KYYGNGVTCGKHSCSVNWGQAFSCSVSNLANFGRGKC*
>GROUP L-Pep-2_6587
KYYGNGVTCGKHSCSVNWGQAFSCSVSRLAAFGHGKC*
>GROUP L-Pep-2_6574
KYYGNGVTCGKHSCSVNWGQAFSCSVSRVANFGHGKC*
>GROUP L-Pep-2_6939
KYYGNGVTCGKHSCSVNWGQAFSCSVSVLANFGHGNC*
>GROUP L-Pep-2_6933
KYYGNGVTCGKHSCSVNWGQAFSCSVSVLANFGHNKC*
>GROUP L-Pep-2_10680
KYYGNGVTCGKHSCSVNWGQAFSCSVSWLANFGSGKC*
>GROUP L-Pep-2_6142
KYYGNGVTCGKHSCSVNWGQAFSCSVTHIANFGHGKC*
>GROUP L-Pep-1_57
KYYGNGVTCGKHSCSVNWGQAFSCSVTHLANFGHGKC*
>GROUP L-Pep-2_6153
KYYGNGVTCGKHSCSVNWGQAFSCSVTHLASFGHGKC*
>GROUP L-Pep-2_6136
KYYGNGVTCGKHSCSVNWGQAFSCSVTILANFGHGKC*
>GROUP L-Pep-1_58
KYYGNGVTCGKHSCSVNWGQAFSCSVVHLANFGHGKC*
>GROUP L-Pep-2_6256
KYYGNGVTCGKHSCSVNWGQAFSCSVVHLVNFGHGKC*
>GROUP L-Pep-2_5835
KYYGNGVTCGKHSCSVNWGQAFSCSWSHLANYGHGKC*
>GROUP L-Pep-2_6771
KYYGNGVTCGKHSCSVNWGQAFSCTVSNLANFGHGKC*
>GROUP L-Pep-2_4939
KYYGNGVTCGKHSCSVNWGQAFSCVVRHLANFGHGKC*
>GROUP L-Pep-2_4954
KYYGNGVTCGKHSCSVNWGQAFSCVVSHIANFGHGKC*
>GROUP L-Pep-1_46
KYYGNGVTCGKHSCSVNWGQAFSCVVSHLANFGHGKC*
>GROUP L-Pep-2_4995
KYYGNGVTCGKHSCSVNWGQAFSCVVSHLANFGHGTC*
>GROUP L-Pep-2_4938
KYYGNGVTCGKHSCSVNWGQAFSCVWSHLANFGHGKC*
>GROUP L-Pep-2_5691
KYYGNGVTCGKHSCSVNWGQAFSCYASHLANFGHGKC*
>GROUP L-Pep-2_3639
KYYGNGVTCGKHSCSVNWGQAFVCSNSHLANFGHGKC*
>GROUP L-Pep-2_3643
KYYGNGVTCGKHSCSVNWGQAFVCSVRHLANFGHGKC*
>GROUP L-Pep-1_34
KYYGNGVTCGKHSCSVNWGQAFVCSVSHLANFGHGKC*
>GROUP L-Pep-1_36
KYYGNGVTCGKHSCSVNWGQAFWCSVSHLANFGHGKC*
>GROUP L-Pep-2_3865
KYYGNGVTCGKHSCSVNWGQAFWCSVSKLANFGHGKC*
>GROUP L-Pep-2_4919
KYYGNGVTCGKHSCSVNWGQAGSCVVSHLANFGHGKC*
>GROUP L-Pep-2_3622
KYYGNGVTCGKHSCSVNWGQAIVCSVSHLANFGHGKC*
>GROUP L-Pep-2_5026
KYYGNGVTCGKHSCSVNWGQALSCAVSHLANFGHGKC*
>GROUP L-Pep-2_2447
KYYGNGVTCGKHSCSVNWGQGFSCAVSHLANFGHGKC*
>GROUP L-Pep-2_2457
KYYGNGVTCGKHSCSVNWGQGFSCSVNHLANFGHGKC*
>GROUP L-Pep-1_23
KYYGNGVTCGKHSCSVNWGQGFSCSVSHLANFGHGKC*
>GROUP L-Pep-2_5559
KYYGNGVTCGKHSCSVNWGQSFSCSFSHLANFGHGKC*
>GROUP L-Pep-2_11716
KYYGNGVTCGKHSCSVNWGQVFSCSVSHLANFGHGHC*
>GROUP L-Pep-1_22
KYYGNGVTCGKHSCSVNWGQVFSCSVSHLANFGHGKC*
>GROUP L-Pep-2_10746
KYYGNGVTCGKHSCSVNWGQWFSCSVSHLANFGMGKC*
>GROUP L-Pep-2_6307
KYYGNGVTCGKHSCSVNWGRAFSCSVAHLANFGHGKC*
>GROUP L-Pep-2_6523
KYYGNGVTCGKHSCSVNWGRAFSCSVSRLANFGHGKC*
>GROUP L-Pep-2_1758
KYYGNGVTCGKHSCSVNWGVAFSCSVSHLANFGHGWC*
>GROUP L-Pep-2_1755
KYYGNGVTCGKHSCSVNWGVAFSCSVSHLANFGHGYC*
>GROUP L-Pep-1_18
KYYGNGVTCGKHSCSVNWGWAFSCSVSHLANFGHGKC*
>GROUP L-Pep-2_921
KYYGNGVTCGKHSCSVNWNQAFYCSVSHLANFGHGKC*
>GROUP L-Pep-2_257
KYYGNGVTCGKHSCSVNYGQAFACSVSHLANFGHGKC*
>GROUP L-UM-1
KYYGNGVTCGKHSCSVNWGQAFSCCVSHLANFGHGKC*
>GROUP L-UM-2
KYYGNGVTCGKHSCRVNWAQAFSCTVSHLANFGHGKC*
>GROUP L-UM-3
KYYGNGVTCGKHSCSVNWGQAFSCSVSHLANFGIGLC*
>GROUP L-UM-4
KYYGNGVTCGKHSCSVNWGQAFDCSVSHLANFGHGKC*
>GROUP L-UM-5
KYYGNGVTCGKHSCSVNWGQAFSCSMSHLANFGHGKC*
>GROUP L-UM-6
KYYGNGVTCGKHSCSVNWGQAFSCSVSILANFGHGKC*
>GROUP L-UM-7
KYYGNGVTCGKHSCSVNWGQAFMCSLSHLANFGHGKC*
>GROUP L-UM-8
KYYGNGVTCGKHSCSVNWGQALSCSVTHLANFGHGKC*
>GROUP L-UM-9
KYYGNGVTCGKHSCSVNWGQAFSCYMSHLANFGHGAC*
>GROUP L-UM-10
KYYGNGVTCGNYSCSVNWGQAFSCSVVHLAEFGHGKC*
>GROUP L-UM-11
KYYGNGVTCGKHSCSVNWGQAFSCSVSHLANFGKGKC*
>GROUP L-UM-12
KYYGNGVTCGKHSCSVNWGQAFSCSVSWLANFGHGKC*
>GROUP L-UM-13
KYYGNGVTCGKHSCSVNWGQAFSCRVSHLANFGHGKC*
>GROUP L-UM-14
KYYGNGVTCGKHSCSVNWGTAFSCSVSYLANFGHGKC*
>GROUP L-UM-15
KYYGNGVTCGKHSCSVNWGQAFSCWVSHLANFGHGKC*
>GROUP L-UM-16
KYYGNGVTCGKHSCSVNWGQAFSCSVMHLANFGHGKC*
>GROUP L-UM-17
KYYGNGVTCGKHSCSVNWGQAFCCSVSHLANFGHGKC*
>GROUP L-UM-18
KYYGNGVTCGKHSCSVNWGQAFSCSVSHLANFSHGKC*
>GROUP L-UM-19
KYYGNGVTCGKHSCSVNWGQAFSCSVGVLANFGHMHC*
>GROUP L-UM-20
KYYGNGVTCGKHSCSVNWGQAFSCSVLHLANFGHGKC*
>GROUP L-UM-21
KYYGNGVTCGKHSCSVNWGQAYSCSVSHLANFGHGKC*
>GROUP L-UM-22
KYYGNGVTCGKHSCSVNYGQLFSCSVSHLANFGHGKC*
>GROUP L-UM-23
KYYGNGVTCGKHSCSVNWGQAFACSVSHLANFGFGKC*
>GROUP L-UM-24
KYYGNGVTCGKHSCSVNWGSAFSCSVSHLANFGEGSC*
>GROUP L-UM-25
KYYGNGVTCGKHSCSVNWGQAFSCSVSHLANFGHGRC*
>GROUP L-UM-26
KYYGNGVTCGKHSCSVNWGQAFSCIVENLANFGHGKC*
>GROUP L-UM-27
KYYGNGVTCGKHSCSVNWGQAFSCSVSHLANFGHGKC*
>GROUP L-UM-28
KYYGNGVTCGKHSCSVNWGQAFSCTVSHLANFGHGKC*
>GROUP L-UM-29
KYYGNGVTCGKHSCSVNWGQAFYCSVSHLANFGHGKC*
>GROUP L-UM-30
KYYGNGVTCGKHSCSVNWGQAFSCSVAHFANLGHGKC*
>GROUP L-UM-31
KYYGNGVTCGKHSCSVNWGQAFSCSVSHLANFGHGCC*
>GROUP L-UM-32
KYYGNGVTCGKHSCSVNWGQAFSCSVSHWANFGHGKC*
>GROUP L-UM-33
KYYGNGVTCGKHSCSVNWGQAFSCSVSHLA*FGHGKC*
>GROUP E-Pep-2_1213
KYYGNGVTCGKHSCSVNWAQAFSCSVSHLANFGHGHC*
>GROUP E-Pep-2_497
KYYGNGVTCGKHSCSVNAGQAFSCAVSHLANFGHGKC*
>GROUP E-Pep-2_1588
KYYGNGVTCGKHSCSVNWGTAFSCSISHLANFGHGKC*
>GROUP E-Pep-2_5012
KYYGNGVTCGKHSCSVNWGEAFSCAVSHLANFGHGKC*
>GROUP E-Pep-2_5876
KYYGNGVTCGKHSCSVNWGEAFSCSVHHLANFGHGKC*
>GROUP E-Pep-2_3608
KYYGNGVTCGKHSCSVNWGEAFVCSVSHLANFGHGKC*
>GROUP E-Pep-1_34
KYYGNGVTCGKHSCSVNWGQAFVCSVSHLANFGHGKC*
>GROUP E-Pep-2_3699
KYYGNGVTCGKHSCSVNWGQAFVCSVSHLANFGHGTC*
>GROUP E-Pep-2_3808
KYYGNGVTCGKHSCSVNWGQAFACSVSHLANFGHGFC*
>GROUP E-Pep-1_35
KYYGNGVTCGKHSCSVNWGQAFACSVSHLANFGHGKC*
>GROUP E-Pep-2_3442
KYYGNGVTCGKHSCSVNWGQAFECSVSHIANFGHGKC*
>GROUP E-Pep-2_10754
KYYGNGVTCGKHSCSVNWGQAFECSVSHLANFGMGKC*
>GROUP E-Pep-2_3453
KYYGNGVTCGKHSCSVNWGQAFECSVSHLATFGHGKC*
>GROUP E-Pep-2_3433
KYYGNGVTCGKHSCSVNWGQAFECSVSRLANFGHGKC*
>GROUP E-Pep-2_3428
KYYGNGVTCGKHSCSVNWGQAFECSVDHLANFGHGKC*
>GROUP E-Pep-2_3644
KYYGNGVTCGKHSCSVNWGQAFVCSVDHLANFGHGKC*
>GROUP E-Pep-2_4616
KYYGNGVTCGKHSCSVNWGQAFSCHVDHLANFGHGKC*
>GROUP E-Pep-2_6015
KYYGNGVTCGKHSCSVNWGQAFSCTVEHLANFGHGKC*
>GROUP E-Pep-2_6071
KYYGNGVTCGKHSCSVNWGQAFSCSVEHLANFGHAKC*
>GROUP E-Pep-2_6077
KYYGNGVTCGKHSCSVNWGQAFSCSVEHLANFGHGGC*
>GROUP E-Pep-2_6073
KYYGNGVTCGKHSCSVNWGQAFSCSVEHLANFGHGHC*
>GROUP E-Pep-1_56
KYYGNGVTCGKHSCSVNWGQAFSCSVEHLANFGHGKC*
>GROUP E-Pep-2_6063
KYYGNGVTCGKHSCSVNWGQAFSCSVEHLANFGYGKC*
>GROUP E-Pep-1_111
KYYGNGVTCGKHSCSVNWGQAFSCSVSHLANFGHGSC*
>GROUP E-Pep-2_12339
KYYGNGVTCGKHSCSVNWGQAFSCSVSHLANFGHNWC*
>GROUP E-Pep-1_99
KYYGNGVTCGKHSCSVNWGQAFSCSVSHLANFGSGKC*
>GROUP E-Pep-2_12081
KYYGNGVTCGKHSCSVNWGQAFSCSVSSLANFGHGLC*
>GROUP E-Pep-1_64
KYYGNGVTCGKHSCSVNWGQAFSCSVSVLANFGHGKC*
>GROUP E-Pep-1_63
KYYGNGVTCGKHSCSVNWGQAFSCSVSNLANFGHGKC*
>GROUP E-Pep-2_6771
KYYGNGVTCGKHSCSVNWGQAFSCTVSNLANFGHGKC*
>GROUP E-Pep-1_61
KYYGNGVTCGKHSCSVNWGQAFSCSVSRLANFGHGKC*
>GROUP E-Pep-2_6538
KYYGNGVTCGKHSCSVNWGQAMSCSVSRLANFGHGKC*
>GROUP E-Pep-1_28
KYYGNGVTCGKHSCSVNWGQAVSCSVSHLANFGHGKC*
>GROUP E-Pep-2_6179
KYYGNGVTCGKHSCSVNWGQAFSCSVTHLANFGHAKC*
>GROUP E-Pep-1_57
KYYGNGVTCGKHSCSVNWGQAFSCSVTHLANFGHGKC*
>GROUP E-Pep-2_6181
KYYGNGVTCGKHSCSVNWGQAFSCSVTHLANFGHGRC*
>GROUP E-Pep-2_6172
KYYGNGVTCGKHSCSVNWGQAFSCSVTHLANFGLGKC*
>GROUP E-Pep-1_58
KYYGNGVTCGKHSCSVNWGQAFSCSVVHLANFGHGKC*
>GROUP E-Pep-2_282
KYYGNGVTCGKHSCSVNYGQAFSCSVWHLANFGHGKC*
>GROUP E-Pep-2_335
KYYGNGVTCGKHSCSVNYGQAFSCSVSHLANFGHGAC*
>GROUP E-UM-1
KYYGNGVTCGKHSCSVNWGQAFDCSVSHLANFGHGKC*
>GROUP E-UM-2
KYYGNGVTCGKHSCSVNWGEAFSCSVSHLANYGHGKC*
>GROUP E-UM-3
KYYGNGVTCGKHSCSVNWGQAFSCSVSSLANFGHGKC*
>GROUP E-UM-4
KYYGNGVTCGKHSCSVNWGQAFSCSTSHLANFGHGKC*
>GROUP E-UM-5
KYYGNGVTCGKHSCSVNWGQSFSCSVSHLANFGHGKC*
>GROUP E-UM-6
KYYGNGVTCGKHSCSVNWGQAVSCSVHHLANFGHGKC*
>GROUP E-UM-7
KYYGNGVTCGKHSCSVNWGQAFSCGVSHLANFGHGKC*
>GROUP E-UM-8
KYYGNGVTCGKHSCSVNWGQAFSCSVSHFANFGHGKC*
>GROUP E-UM-9
KYYGNGVTCGKHSCSVNWGQAFSCSVSHLANFGHDKC*
>GROUP E-UM-10
KNYGNGVTCGKHSCSVNWGQAFSCSVEHLANFGHAKC*
>GROUP E-UM-11
KYYGNGVTCGKHSCSVNWGQAFSCSVSHLANFGHGKC*
>GROUP H-Pep-2_3699
KYYGNGVTCGKHSCSVNWGQAFVCSVSHLANFGHGTC*
>GROUP H-Pep-2_3442
KYYGNGVTCGKHSCSVNWGQAFECSVSHIANFGHGKC*
>GROUP H-Pep-1_32
KYYGNGVTCGKHSCSVNWGQAFECSVSHLANFGHGKC*
>GROUP H-Pep-2_3415
KYYGNGVTCGKHSCSVNWGQAFECRVSHLANFGHGKC*
>GROUP H-Pep-2_9473
KYYGNGVTCGKHSCSVNWGQAFSCGVSHLANMGHGKC*
>GROUP H-Pep-2_4888
KYYGNGVTCGKHSCSVNWGQAFSCNVSHLANFGHGVC*
>GROUP H-Pep-2_6771
KYYGNGVTCGKHSCSVNWGQAFSCTVSNLANFGHGKC*
>GROUP H-Pep-2_6015
KYYGNGVTCGKHSCSVNWGQAFSCTVEHLANFGHGKC*
>GROUP H-Pep-2_6077
KYYGNGVTCGKHSCSVNWGQAFSCSVEHLANFGHGGC*
>GROUP H-Pep-1_56
KYYGNGVTCGKHSCSVNWGQAFSCSVEHLANFGHGKC*
>GROUP H-Pep-2_11318
KYYGNGVTCGKHSCSVNWGQAFSCSVEHLANFGHNKC*
>GROUP H-Pep-2_11750
KYYGNGVTCGKHSCSVNWGQAFSCSVDHLANFGHGHC*
>GROUP H-Pep-2_6350
KYYGNGVTCGKHSCSVNWGQAFSCSVAELANFGHGKC*
>GROUP H-Pep-2_11968
KYYGNGVTCGKHSCSVNWGQAFSCSVIHLANFGHGSC*
>GROUP H-Pep-2_6250
KYYGNGVTCGKHSCSVNWGQAFSCSVVHIANFGHGKC*
>GROUP H-Pep-2_11993
KYYGNGVTCGKHSCSVNWGQAFSCSVSHLAAFGHGSC*
>GROUP H-Pep-1_98
KYYGNGVTCGKHSCSVNWGQAFSCSVSHLANFGEGKC*
>GROUP H-Pep-1_110
KYYGNGVTCGKHSCSVNWGQAFSCSVSHLANFGHGEC*
>GROUP H-Pep-2_10826
KYYGNGVTCGKHSCSVNWGQAFSCSVSHLANFGMGEC*
>GROUP H-Pep-2_10827
KYYGNGVTCGKHSCSVNWGQAFSCSVSHLANFGMGYC*
>GROUP H-Pep-2_6927
KYYGNGVTCGKHSCSVNWGQAFSCSVSVLANFGNGKC*
>GROUP H-Pep-2_6602
KYYGNGVTCGKHSCSVNWGQAFSCSVSRLANFGEGKC*
>GROUP H-Pep-1_61
KYYGNGVTCGKHSCSVNWGQAFSCSVSRLANFGHGKC*
>GROUP H-Pep-2_6539
KYYGNGVTCGKHSCSVNWGQAGSCSVSRLANFGHGKC*
>GROUP H-Pep-1_88
KYYGNGVTCGKHSCSVNWGQAFSCSVSHLANMGHGKC*
>GROUP H-UM-1
KYYGNGVTCGKHSCSVNWGQAFDCSVSHLANFGHGKC*
>GROUP H-UM-2
KYYGNGVTCGKHSCSVNWGQAFSCSVDHLANFGHGKC*
>GROUP H-UM-3
KYYGNGVTCGKHSCSVNWGQAFNCSVENLANFGHGKC*
>GROUP H-UM-4
KYYGNGVTCDKHSCSVNWGQAFKCSVDHLANFGHGKC*
